# Supplementary material for: Genome-Wide Analyses of Proteome and Acetylome in Zymomonas mobilis Under N2-Fixing Condition
Source: Front Microbiol. 2021 Oct 7;12:740555. doi: 10.3389/fmicb.2021.740555 (PMC8600466; doi:10.3389/fmicb.2021.740555)
Supplement: Supplementary file 1 [file Table_1.XLSX]

## Sheet: Sheet1
Supplementary Table 1: All the label free protein quantification results for the unenriched samples of Z. mobilis under both the experimental conditions.
		The last six columns contain the normalized quantitative MS/MS data of peptides relative abundance for 3 biological replicates of each culture condition
Protein accession	Protein description	Gene name	log2 fold change N-ZM4 vs A-ZM4	P value	N_ZM4_1	N_ZM4_2	N_ZM4_3	A_ZM4_1	A_ZM4_2	A_ZM4_3
Q5NQX8	Major intrinsic protein OS=Zymomonas mobilis subsp. mobilis (strain ATCC 31821 / ZM4 / CP4) OX=264203 GN=ZMO0252 PE=4 SV=1	ZMO0252	11.0788	0.000123931	1.862	2.115	2.512	0.001	0.001	0.001
Q5NLG3	Nitrogenase iron protein OS=Zymomonas mobilis subsp. mobilis (strain ATCC 31821 / ZM4 / CP4) OX=264203 GN=nifH PE=3 SV=1	nifH	10.9116	6.0294e-07	1.901	1.922	1.956	0.001	0.001	0.001
Q5NLG2	Nitrogenase protein alpha chain OS=Zymomonas mobilis subsp. mobilis (strain ATCC 31821 / ZM4 / CP4) OX=264203 GN=nifD PE=3 SV=1	nifD	10.8941	0.000104372	1.923	2.148	1.638	0.001	0.001	0.001
Q5NLG1	Nitrogenase molybdenum-iron protein beta chain OS=Zymomonas mobilis subsp. mobilis (strain ATCC 31821 / ZM4 / CP4) OX=264203 GN=nifK PE=3 SV=1	nifK	10.8786	0.0039175	1.953	1.982	1.713	0.001	0.001	0.001
H2VFN2	ModD protein OS=Zymomonas mobilis subsp. mobilis (strain ATCC 31821 / ZM4 / CP4) OX=264203 GN=modD PE=3 SV=1	modD	7.00583	0.000138841	0.556	0.724	0.455		0.005	0.004
Q5NLF8	Nitrogen fixation protein NifX OS=Zymomonas mobilis subsp. mobilis (strain ATCC 31821 / ZM4 / CP4) OX=264203 GN=nifX PE=4 SV=1	nifX	6.12871	1.1348e-06	0.88	0.73	0.909	0.011	0.011	0.014
Q5NQ21	Aminotransferase class I and II OS=Zymomonas mobilis subsp. mobilis (strain ATCC 31821 / ZM4 / CP4) OX=264203 GN=hisC3 PE=4 SV=1	hisC3	5.62739	7.9294e-05	1.802	1.523	1.816	0.025	0.027	0.052
Q5NNP6	TonB-dependent receptor OS=Zymomonas mobilis subsp. mobilis (strain ATCC 31821 / ZM4 / CP4) OX=264203 GN=ZMO1040 PE=3 SV=2	ZMO1040	5.0625	0.00038066	0.747	1.422	1.039	0.036	0.042	0.018
Q5NMY8	TonB-dependent receptor plug OS=Zymomonas mobilis subsp. mobilis (strain ATCC 31821 / ZM4 / CP4) OX=264203 GN=ZMO1298 PE=3 SV=1	ZMO1298	4.86115	9.7492e-05	1.247	1.825	1.026	0.058	0.037	0.046
Q5NLH0	Nif-specific transcriptional activator NifA OS=Zymomonas mobilis subsp. mobilis (strain ATCC 31821 / ZM4 / CP4) OX=264203 GN=nifA PE=4 SV=1	nifA	4.69317	0.00143925	0.543	0.887	0.549	0.032	0.019
Q5NN88	5-aminolevulinate synthase OS=Zymomonas mobilis subsp. mobilis (strain ATCC 31821 / ZM4 / CP4) OX=264203 GN=hemA PE=3 SV=2	hemA	4.50098	0.009299	1.796	1.759	1.834	0.046	0.131	0.061
Q5NLG5	SIR2 family protein OS=Zymomonas mobilis subsp. mobilis (strain ATCC 31821 / ZM4 / CP4) OX=264203 GN=ZMO1821 PE=4 SV=1	ZMO1821	4.45025	0.000196313	1.481	1.758	1.614		0.086	0.062
Q5NLD8	Iron ABC transporter permease OS=Zymomonas mobilis subsp. mobilis (strain ATCC 31821 / ZM4 / CP4) OX=264203 GN=ZMO1848 PE=4 SV=2	ZMO1848	3.83833		1.307	1.119	0.964	0.079
Q5NMQ4	Aminotransferase class-III OS=Zymomonas mobilis subsp. mobilis (strain ATCC 31821 / ZM4 / CP4) OX=264203 GN=ZMO1382 PE=3 SV=2	ZMO1382	3.34991	0.00030374	1.887	1.579	1.948	0.185	0.227	0.119
Q8GF46	Autotransporter domain-containing protein OS=Zymomonas mobilis subsp. mobilis (strain ATCC 31821 / ZM4 / CP4) OX=264203 PE=4 SV=1	Q8GF46	3.34979	0.00039726	1.3	2.205	1.358	0.139	0.201	0.137
Q5NNU4	Peptidase S10 serine carboxypeptidase OS=Zymomonas mobilis subsp. mobilis (strain ATCC 31821 / ZM4 / CP4) OX=264203 GN=ZMO0992 PE=4 SV=2	ZMO0992	3.10001	5.7355e-05	1.886	1.434	1.473	0.205	0.158	0.196
Q5NRG6	Porin OS=Zymomonas mobilis subsp. mobilis (strain ATCC 31821 / ZM4 / CP4) OX=264203 GN=oprB1 PE=3 SV=2	oprB1	3.08463	0.0159387	1.481	2.328	1.281	0.431	0.109	0.06
Q5NLF2	Cysteine desulfurase OS=Zymomonas mobilis subsp. mobilis (strain ATCC 31821 / ZM4 / CP4) OX=264203 GN=nifS2 PE=3 SV=1	nifS2	2.90321	0.104615	0.909	1.005	1.026	0.174		0.088
Q5NLH5	Ion-translocating oxidoreductase complex subunit D OS=Zymomonas mobilis subsp. mobilis (strain ATCC 31821 / ZM4 / CP4) OX=264203 GN=rnfD PE=3 SV=1	rnfD	2.8626	6.1225e-05	1.306	1.389	1.058	0.199	0.154	0.163
Q5NQX5	HlyD family type I secretion membrane fusion protein OS=Zymomonas mobilis subsp. mobilis (strain ATCC 31821 / ZM4 / CP4) OX=264203 GN=hlyD PE=4 SV=1	hlyD	2.72093	0.0031809	1.238	0.88	1.551		0.19	0.181
Q5NLH4	Ion-translocating oxidoreductase complex subunit C OS=Zymomonas mobilis subsp. mobilis (strain ATCC 31821 / ZM4 / CP4) OX=264203 GN=rnfC PE=3 SV=1	rnfC	2.62987	1.96208e-05	1.428	1.515	1.266	0.231	0.203	0.246
Q5NPE1	TonB-dependent receptor plug OS=Zymomonas mobilis subsp. mobilis (strain ATCC 31821 / ZM4 / CP4) OX=264203 GN=ZMO0795 PE=3 SV=2	ZMO0795	2.61263	0.0020171	1.863	2.673	1.36	0.239	0.413	0.312
Q5NQN4	Ammonium transporter OS=Zymomonas mobilis subsp. mobilis (strain ATCC 31821 / ZM4 / CP4) OX=264203 GN=amtB PE=3 SV=1	amtB	2.60938	0.00028091	1.398	1.357	1.059	0.194	0.26	0.171
Q5NLH8	RnfH family protein OS=Zymomonas mobilis subsp. mobilis (strain ATCC 31821 / ZM4 / CP4) OX=264203 GN=rfnH PE=3 SV=1	rfnH	2.56194	0.000122203	1.341	1.164	1.723	0.237	0.254	0.225
Q5NNU8	DUF465 domain-containing protein OS=Zymomonas mobilis subsp. mobilis (strain ATCC 31821 / ZM4 / CP4) OX=264203 GN=ZMO0988 PE=4 SV=1	ZMO0988	2.54912	0.0035415	1.351	1.186	1.677	0.187		0.293
Q5NPX7	Flagellin domain protein OS=Zymomonas mobilis subsp. mobilis (strain ATCC 31821 / ZM4 / CP4) OX=264203 GN=flgL PE=4 SV=1	flgL	2.54265	1.5438e-05	1.872	2.15	2.294	0.344	0.371	0.369
Q5NPV1	Fis family sigma54-specific transcriptional regulator OS=Zymomonas mobilis subsp. mobilis (strain ATCC 31821 / ZM4 / CP4) OX=264203 GN=ZMO0631 PE=4 SV=2	ZMO0631	2.43474		1.725	2.58	1.372		0.35
Q5NQL9	Uncharacterized protein OS=Zymomonas mobilis subsp. mobilis (strain ATCC 31821 / ZM4 / CP4) OX=264203 GN=ZMO0361 PE=4 SV=2	ZMO0361	2.43075	0.00033644	1.557	2.09	1.308	0.289	0.338	0.292
Q5NQ89	Nitrogen regulatory protein P-II OS=Zymomonas mobilis subsp. mobilis (strain ATCC 31821 / ZM4 / CP4) OX=264203 GN=glnB PE=3 SV=2	glnB	2.27855	0.00066398	2.311	1.616	1.643	0.423	0.299	0.426
Q5NPU8	Flagellar M-ring protein FliF OS=Zymomonas mobilis subsp. mobilis (strain ATCC 31821 / ZM4 / CP4) OX=264203 GN=fliF PE=4 SV=2	fliF	2.25859	0.0189582	2.079	1.926	1.9	0.321	0.61	0.303
Q5NL25	Uncharacterized protein OS=Zymomonas mobilis subsp. mobilis (strain ATCC 31821 / ZM4 / CP4) OX=264203 GN=ZMO1961 PE=4 SV=2	ZMO1961	2.23941	0.00064498	1.78	1.994	1.543	0.338	0.487	0.301
Q5NP26	ABC transporter related protein OS=Zymomonas mobilis subsp. mobilis (strain ATCC 31821 / ZM4 / CP4) OX=264203 GN=ZMO0910 PE=4 SV=1	ZMO0910	2.22058	0.035343	2.402	2.52	2.484	0.431	0.293	0.865
Q5NR07	Putative auto-transporter adhesin head GIN domain OS=Zymomonas mobilis subsp. mobilis (strain ATCC 31821 / ZM4 / CP4) OX=264203 GN=ZMO0223 PE=4 SV=1	ZMO0223	2.19914	0.0104776	1.669	2.006	1.064	0.188	0.512	0.332
Q5NKY8	Uroporphyrinogen decarboxylase OS=Zymomonas mobilis subsp. mobilis (strain ATCC 31821 / ZM4 / CP4) OX=264203 GN=hemE PE=3 SV=2	hemE	2.19436	0.0009029	2.147	1.876	1.396	0.469	0.315	0.4
Q5NMH3	TonB-dependent receptor OS=Zymomonas mobilis subsp. mobilis (strain ATCC 31821 / ZM4 / CP4) OX=264203 GN=ZMO1463 PE=3 SV=2	ZMO1463	2.17735	0.00036113	1.563	1.9	1.309	0.332	0.409	0.314
Q5NMZ5	Peptidase S10 serine carboxypeptidase OS=Zymomonas mobilis subsp. mobilis (strain ATCC 31821 / ZM4 / CP4) OX=264203 GN=ZMO1291 PE=4 SV=1	ZMO1291	2.15608	0.0043985	1.882	1.546	1.341	0.364	0.353	0.353
Q9X3X1	Formamidopyrimidine-DNA glycosylase OS=Zymomonas mobilis subsp. mobilis (strain ATCC 31821 / ZM4 / CP4) OX=264203 GN=mutM PE=3 SV=5	mutM	2.11206	0.000136053	1.559	1.564	1.654	0.445	0.334	0.326
P0DJA3	Levansucrase OS=Zymomonas mobilis subsp. mobilis (strain ATCC 31821 / ZM4 / CP4) OX=264203 GN=sacB PE=1 SV=1	sacB	2.10206	0.0068619	1.66	1.49	1.989	0.491	0.21	0.496
Q79RX8	XRE family transcriptional regulator OS=Zymomonas mobilis subsp. mobilis (strain ATCC 31821 / ZM4 / CP4) OX=264203 GN=ZMO1_ZMOp39x034 PE=4 SV=1	ZMO1_ZMOp39x034	2.09799		1.574	0.904	1.786	0.332
Q5NQX6	Type I secretion system ATPase OS=Zymomonas mobilis subsp. mobilis (strain ATCC 31821 / ZM4 / CP4) OX=264203 GN=cyaB PE=4 SV=1	cyaB	2.05856	0.00127795	1.09	1.179	0.974		0.293	0.226
Q3V8G3	Negative regulator of FliI ATPase OS=Zymomonas mobilis subsp. mobilis (strain ATCC 31821 / ZM4 / CP4) OX=264203 GN=fliH PE=4 SV=2	fliH	2.04058	5.5e-05	2.14	1.806	2.291	0.478	0.525	0.513
Q5NPU5	Uncharacterized protein OS=Zymomonas mobilis subsp. mobilis (strain ATCC 31821 / ZM4 / CP4) OX=264203 GN=ZMO0638 PE=4 SV=1	ZMO0638	2.03689		2.041	1.83	2.149		0.489
P57779	Ferrochelatase OS=Zymomonas mobilis subsp. mobilis (strain ATCC 31821 / ZM4 / CP4) OX=264203 GN=hemH PE=3 SV=2	hemH	2.03663	0.0153623	1.421	1.877	1.568	0.381	0.628	0.177
Q5NL67	Thiol-disulfide isomerase OS=Zymomonas mobilis subsp. mobilis (strain ATCC 31821 / ZM4 / CP4) OX=264203 GN=ZMO1919 PE=4 SV=2	ZMO1919	2.00202	0.00022435	1.661	1.416	1.918	0.416	0.463	0.368
Q5NME7	3-deoxy-D-manno-octulosonate cytidylyltransferase OS=Zymomonas mobilis subsp. mobilis (strain ATCC 31821 / ZM4 / CP4) OX=264203 GN=kdsB PE=4 SV=1	kdsB	2.00052	0.0025558	1.842	1.662	2.014	0.464	0.303	0.612
Q5NNG1	Histidine kinase OS=Zymomonas mobilis subsp. mobilis (strain ATCC 31821 / ZM4 / CP4) OX=264203 GN=ntrY PE=4 SV=1	ntrY	2	0.00078027	1.507	1.843	1.374	0.463	0.413	0.305
P20368	Alcohol dehydrogenase 1 OS=Zymomonas mobilis subsp. mobilis (strain ATCC 31821 / ZM4 / CP4) OX=264203 GN=adhA PE=1 SV=2	adhA	1.99125	0.0002004	1.274	1.242	1.595	0.325	0.315	0.394
P21906	Glucose facilitated diffusion protein OS=Zymomonas mobilis subsp. mobilis (strain ATCC 31821 / ZM4 / CP4) OX=264203 GN=glf PE=1 SV=2	glf	1.99104	0.005785	2.077	1.95	1.431	0.658	0.288	0.427
Q5NNS8	FAD linked oxidase domain protein OS=Zymomonas mobilis subsp. mobilis (strain ATCC 31821 / ZM4 / CP4) OX=264203 GN=glcD PE=4 SV=1	glcD	1.99061	0.0020962	1.481	1.462	1.496	0.397	0.393	0.327
Q5NPU7	Flagellar motor switch protein FliG OS=Zymomonas mobilis subsp. mobilis (strain ATCC 31821 / ZM4 / CP4) OX=264203 GN=fliG PE=3 SV=1	fliG	1.96359	0.000100246	2.173	1.941	1.912	0.485	0.463	0.597
Q5NQA2	Peptidoglycan-binding LysM OS=Zymomonas mobilis subsp. mobilis (strain ATCC 31821 / ZM4 / CP4) OX=264203 GN=ZMO0479 PE=4 SV=1	ZMO0479	1.91936	0.00022327	1.758	1.379	1.716	0.436	0.372	0.475
Q5NNW9	Na+ dependent nucleoside transporter domain protein OS=Zymomonas mobilis subsp. mobilis (strain ATCC 31821 / ZM4 / CP4) OX=264203 GN=ZMO0967 PE=4 SV=1	ZMO0967	1.90955	0.0151802	2.58	1.234	1.07	0.433	0.543	0.324
Q5NNX5	Class I cytochrome c OS=Zymomonas mobilis subsp. mobilis (strain ATCC 31821 / ZM4 / CP4) OX=264203 GN=cccA2 PE=4 SV=2	cccA2	1.87041	0.023139	1.645	1.56	1.647	0.463	0.577	0.287
Q5NM52	DNA replication and repair protein RecF OS=Zymomonas mobilis subsp. mobilis (strain ATCC 31821 / ZM4 / CP4) OX=264203 GN=recF PE=3 SV=1	recF	1.86386	0.00080239	1.614	1.851	1.456	0.563	0.42	0.369
Q5NMB4	TonB-dependent receptor OS=Zymomonas mobilis subsp. mobilis (strain ATCC 31821 / ZM4 / CP4) OX=264203 GN=ZMO1522 PE=3 SV=2	ZMO1522	1.83689	0.0119388	1.204	2.159	0.856	0.381	0.433	0.367
Q8GF33	Secreted lipase OS=Zymomonas mobilis subsp. mobilis (strain ATCC 31821 / ZM4 / CP4) OX=264203 GN=ZMO1_ZMOp39x018 PE=4 SV=1	ZMO1_ZMOp39x018	1.83031	0.07886	1.65	1.676	1.457	0.582	0.167	0.596
Q5NQY0	Response regulator receiver protein OS=Zymomonas mobilis subsp. mobilis (strain ATCC 31821 / ZM4 / CP4) OX=264203 GN=ZMO0250 PE=4 SV=1	ZMO0250	1.81038	0.00064431	1.535	1.601	2.118	0.433	0.574	0.491
Q5NM95	Ferrous iron transport protein B OS=Zymomonas mobilis subsp. mobilis (strain ATCC 31821 / ZM4 / CP4) OX=264203 GN=feoB PE=3 SV=1	feoB	1.78386	6.4637e-05	1.368	1.672	1.588	0.416	0.478	0.45
Q5NPV9	Uncharacterized protein OS=Zymomonas mobilis subsp. mobilis (strain ATCC 31821 / ZM4 / CP4) OX=264203 GN=ZMO0622 PE=4 SV=1	ZMO0622	1.78371		0.83	1.428	2.008	0.413
D2YW29	Uracil-DNA glycosylase superfamily OS=Zymomonas mobilis subsp. mobilis (strain ATCC 31821 / ZM4 / CP4) OX=264203 GN=ZMO1582 PE=4 SV=1	ZMO1582	1.75181	0.0037036	1.929	1.535	1.517	0.373	0.69	0.416
Q5NLN6	Inhibitor I42 domain-containing protein OS=Zymomonas mobilis subsp. mobilis (strain ATCC 31821 / ZM4 / CP4) OX=264203 GN=ZMO1750 PE=4 SV=2	ZMO1750	1.74961	0.0041801	1.556	1.457	1.799	0.488	0.314	0.629
Q5NQC7	Formate--tetrahydrofolate ligase OS=Zymomonas mobilis subsp. mobilis (strain ATCC 31821 / ZM4 / CP4) OX=264203 GN=fhs PE=3 SV=3	fhs	1.74669	2.4018e-05	1.589	1.653	1.473	0.511	0.441	0.453
Q3V8G4	Flagellar biosynthesis protein FlhA OS=Zymomonas mobilis subsp. mobilis (strain ATCC 31821 / ZM4 / CP4) OX=264203 GN=flhA PE=3 SV=1	flhA	1.72886	0.0087554	1.69	2.17	1.407	0.707	0.33	0.552
Q5NL19	Beta-lactamase OS=Zymomonas mobilis subsp. mobilis (strain ATCC 31821 / ZM4 / CP4) OX=264203 GN=blaP PE=3 SV=1	blaP	1.72016	0.000104229	1.999	1.551	1.771	0.566	0.532	0.517
Q5NNI1	Histidine kinase OS=Zymomonas mobilis subsp. mobilis (strain ATCC 31821 / ZM4 / CP4) OX=264203 GN=ZMO1105 PE=4 SV=2	ZMO1105	1.6945	0.0033611	1.305	2.011	1.348	0.427	0.607	0.407
D9PNM7	Biopolymer transport protein ExbD/TolR OS=Zymomonas mobilis subsp. mobilis (strain ATCC 31821 / ZM4 / CP4) OX=264203 GN=exbD PE=3 SV=1	exbD	1.69298	3.5066e-05	1.46	1.655	1.612	0.496	0.45	0.516
Q5NMD9	Amino acid permease-associated region OS=Zymomonas mobilis subsp. mobilis (strain ATCC 31821 / ZM4 / CP4) OX=264203 GN=ZMO1497 PE=4 SV=1	ZMO1497	1.68069	0.0096966	1.236	1.446	1.29	0.383	0.247	0.609
Q8GF51	Uncharacterized protein OS=Zymomonas mobilis subsp. mobilis (strain ATCC 31821 / ZM4 / CP4) OX=264203 GN=ZMO1_ZMOp39x030 PE=4 SV=1	ZMO1_ZMOp39x030	1.62738	0.037055	0.884	0.592	1.561	0.401	0.378	0.204
Q5NQ88	Glutamine synthetase OS=Zymomonas mobilis subsp. mobilis (strain ATCC 31821 / ZM4 / CP4) OX=264203 GN=glnA PE=3 SV=1	glnA	1.61869	0.0089578	1.592	1.516	1.523	0.604	0.418	0.486
Q5NNE6	Acetolactate synthase small subunit OS=Zymomonas mobilis subsp. mobilis (strain ATCC 31821 / ZM4 / CP4) OX=264203 GN=ilvH PE=4 SV=1	ilvH	1.61201	0.00035565	1.734	1.785	1.381	0.584	0.538	0.481
Q5NPX6	Flagellar hook-associated protein FlgK OS=Zymomonas mobilis subsp. mobilis (strain ATCC 31821 / ZM4 / CP4) OX=264203 GN=flgK PE=4 SV=1	flgK	1.60621	3.6912e-05	1.91	1.651	1.91	0.593	0.627	0.577
Q5NP16	MliC domain-containing protein OS=Zymomonas mobilis subsp. mobilis (strain ATCC 31821 / ZM4 / CP4) OX=264203 GN=ZMO0920 PE=4 SV=1	ZMO0920	1.6004	0.00034105	1.596	1.173	1.364	0.484	0.423	0.456
Q5NQT7	Sugar transporter OS=Zymomonas mobilis subsp. mobilis (strain ATCC 31821 / ZM4 / CP4) OX=264203 GN=ZMO0293 PE=3 SV=1	ZMO0293	1.59186	0.0020963	1.325	1.9	1.179	0.536	0.447	0.478
Q5NP24	DUF885 domain-containing protein OS=Zymomonas mobilis subsp. mobilis (strain ATCC 31821 / ZM4 / CP4) OX=264203 GN=ZMO0912 PE=4 SV=2	ZMO0912	1.58708	0.00058205	1.803	1.562	1.4	0.503	0.466	0.617
H2VFL7	Flagellar basal-body rod protein FlgG OS=Zymomonas mobilis subsp. mobilis (strain ATCC 31821 / ZM4 / CP4) OX=264203 GN=flgG PE=3 SV=1	flgG	1.57643	0.00050402	1.448	1.719	2.061	0.553	0.603	0.597
Q5NKY9	CopD family protein OS=Zymomonas mobilis subsp. mobilis (strain ATCC 31821 / ZM4 / CP4) OX=264203 GN=ZMO1997 PE=4 SV=2	ZMO1997	1.57332	0.00079664	1.478	1.461	1.379	0.466	0.592	0.393
Q5NNM2	Phage shock protein B OS=Zymomonas mobilis subsp. mobilis (strain ATCC 31821 / ZM4 / CP4) OX=264203 GN=pspB PE=4 SV=1	pspB	1.56682	0.032722	1.386	1.931	1.069	0.614		0.373
Q5NML4	Peptidase M16 domain protein OS=Zymomonas mobilis subsp. mobilis (strain ATCC 31821 / ZM4 / CP4) OX=264203 GN=ZMO1422 PE=4 SV=1	ZMO1422	1.54978	0.00026252	1.814	1.489	1.68	0.552	0.509	0.641
Q5NP21	Copper-translocating P-type ATPase OS=Zymomonas mobilis subsp. mobilis (strain ATCC 31821 / ZM4 / CP4) OX=264203 GN=copA PE=3 SV=1	copA	1.54876	0.0037983	1.463	1.655	1.408	0.417	0.71	0.42
Q5NMG1	TonB-dependent receptor plug OS=Zymomonas mobilis subsp. mobilis (strain ATCC 31821 / ZM4 / CP4) OX=264203 GN=ZMO1475 PE=3 SV=1	ZMO1475	1.54408	0.007223	1.216	1.708	1.077	0.367	0.615	0.39
Q5NNK5	CbiA domain-containing protein OS=Zymomonas mobilis subsp. mobilis (strain ATCC 31821 / ZM4 / CP4) OX=264203 GN=ZMO1081 PE=4 SV=1	ZMO1081	1.52602	0.0053372	2.083	1.294	1.827	0.536	0.765	0.506
Q5NP06	Uncharacterized protein OS=Zymomonas mobilis subsp. mobilis (strain ATCC 31821 / ZM4 / CP4) OX=264203 GN=ZMO0930 PE=4 SV=2	ZMO0930	1.51913	0.03016	1.56	1.547	1.605	0.464	0.771	0.409
Q5NP56	Putative CheA signal transduction histidine kinase OS=Zymomonas mobilis subsp. mobilis (strain ATCC 31821 / ZM4 / CP4) OX=264203 GN=cheA2 PE=4 SV=1	cheA2	1.51282	0.025918	1.561	1.607	1.532	0.421	0.752	0.474
Q5NLR9	TonB family protein OS=Zymomonas mobilis subsp. mobilis (strain ATCC 31821 / ZM4 / CP4) OX=264203 GN=ZMO1717 PE=4 SV=1	ZMO1717	1.50816	4.4274e-06	1.446	1.576	1.404	0.524	0.525	0.507
Q5NRG9	Histidine acid phosphatase OS=Zymomonas mobilis subsp. mobilis (strain ATCC 31821 / ZM4 / CP4) OX=264203 GN=ZMO0061 PE=4 SV=1	ZMO0061	1.50704	0.027919	1.549	1.547	1.571	0.526	0.386	0.73
P0DJA4	Extracellular sucrase OS=Zymomonas mobilis subsp. mobilis (strain ATCC 31821 / ZM4 / CP4) OX=264203 GN=sacC PE=3 SV=1	sacC	1.49928	0.020182	1.026	1.592	1.778	0.704	0.321	0.53
Q5NLQ4	Alkyl hydroperoxide reductase OS=Zymomonas mobilis subsp. mobilis (strain ATCC 31821 / ZM4 / CP4) OX=264203 GN=ahpC PE=4 SV=1	ahpC	1.49621	0.020044	1.547	1.478	1.435	0.467	0.692	0.422
H2VFN1	Mechanosensitive ion channel MscS OS=Zymomonas mobilis subsp. mobilis (strain ATCC 31821 / ZM4 / CP4) OX=264203 GN=mscS3 PE=4 SV=1	mscS3	1.47372	0.0057239	1.885	2.212	1.523	0.699		0.65
Q5NQ37	Isocitrate dehydrogenase [NADP] OS=Zymomonas mobilis subsp. mobilis (strain ATCC 31821 / ZM4 / CP4) OX=264203 GN=citC PE=4 SV=1	citC	1.46709	0.0062755	1.558	1.551	1.566	0.604	0.476	0.611
Q5NR38	Peptidase M48 Ste24p OS=Zymomonas mobilis subsp. mobilis (strain ATCC 31821 / ZM4 / CP4) OX=264203 GN=ZMO0192 PE=4 SV=2	ZMO0192	1.46653	0.0034018	1.658	1.376	1.548	0.698	0.555	0.405
Q5NQ08	Glutaredoxin 2 GrxB family OS=Zymomonas mobilis subsp. mobilis (strain ATCC 31821 / ZM4 / CP4) OX=264203 GN=grxB2 PE=4 SV=1	grxB2	1.46334	0.00059688	1.552	1.398	1.484	0.629	0.446	0.533
Q5NRB5	Aminotransferase class IV OS=Zymomonas mobilis subsp. mobilis (strain ATCC 31821 / ZM4 / CP4) OX=264203 GN=pabC PE=4 SV=2	pabC	1.45674	0.020101	1.76	1.386	1.943	0.525	0.95	0.379
Q5NR58	Phosphomethylpyrimidine synthase OS=Zymomonas mobilis subsp. mobilis (strain ATCC 31821 / ZM4 / CP4) OX=264203 GN=thiC PE=3 SV=1	thiC	1.45399	0.00163773	1.636	1.655	1.865	0.551	0.534	0.797
Q5NPQ1	CRISPR-associated protein Csy4 family OS=Zymomonas mobilis subsp. mobilis (strain ATCC 31821 / ZM4 / CP4) OX=264203 GN=ZMO0685 PE=4 SV=2	ZMO0685	1.44471	0.00025564	1.496	1.503	1.585	0.642	0.487	0.555
Q5NLK0	Uncharacterized protein OS=Zymomonas mobilis subsp. mobilis (strain ATCC 31821 / ZM4 / CP4) OX=264203 GN=ZMO1786 PE=4 SV=2	ZMO1786	1.42953	0.00146416	1.33	1.226	1.646	0.57	0.429	0.561
D3G2C3	Azospirillum phage Cd Gp10 family protein OS=Zymomonas mobilis subsp. mobilis (strain ATCC 31821 / ZM4 / CP4) OX=264203 GN=ZMO1_ZMOp32x015 PE=4 SV=1	ZMO1_ZMOp32x015	1.42577	0.040524	1.245	1.232	1.929	0.72	0.263	0.657
Q5NP43	Beta-lactamase OS=Zymomonas mobilis subsp. mobilis (strain ATCC 31821 / ZM4 / CP4) OX=264203 GN=ZMO0893 PE=4 SV=1	ZMO0893	1.41819	0.00172235	1.532	1.61	1.289	0.635	0.436	0.587
D2YW27	PepSY-associated TM helix domain protein OS=Zymomonas mobilis subsp. mobilis (strain ATCC 31821 / ZM4 / CP4) OX=264203 GN=ZMO1628 PE=4 SV=1	ZMO1628	1.41332	0.0075193	1.48	1.765	1.243	0.441	0.767	0.477
Q5NN22	L-alanine-DL-glutamate epimerase or related enzyme of enolase superfamily RspA OS=Zymomonas mobilis subsp. mobilis (strain ATCC 31821 / ZM4 / CP4) OX=264203 GN=rspA PE=1 SV=1	rspA	1.40695	0.0025448	1.589	1.33	1.292	0.5	0.665	0.423
Q5NRL8	Heme chaperone HemW OS=Zymomonas mobilis subsp. mobilis (strain ATCC 31821 / ZM4 / CP4) OX=264203 GN=hemN1 PE=3 SV=1	hemN1	1.40212		0.949	1.032	1.912			0.491
Q5NNR9	ABC transporter related protein OS=Zymomonas mobilis subsp. mobilis (strain ATCC 31821 / ZM4 / CP4) OX=264203 GN=ZMO1017 PE=4 SV=1	ZMO1017	1.39692	0.00040203	1.498	1.422	1.275	0.569	0.454	0.57
Q5NPX0	Flagellar basal body protein OS=Zymomonas mobilis subsp. mobilis (strain ATCC 31821 / ZM4 / CP4) OX=264203 GN=flgE PE=3 SV=1	flgE	1.38899	0.0021841	1.641	1.408	1.927	0.522	0.748	0.63
Q5NQX4	Quinone-dependent D-lactate dehydrogenase OS=Zymomonas mobilis subsp. mobilis (strain ATCC 31821 / ZM4 / CP4) OX=264203 GN=dld PE=3 SV=1	dld	1.38718	0.00034089	1.449	1.293	1.6	0.619	0.516	0.525
Q5NLY1	AhpC/TSA family antioxidant protein OS=Zymomonas mobilis subsp. mobilis (strain ATCC 31821 / ZM4 / CP4) OX=264203 GN=ZMO1655 PE=4 SV=1	ZMO1655	1.38174	0.00026047	1.651	1.342	1.661	0.596	0.631	0.559
Q5NLJ3	LysR family transcriptional regulator OS=Zymomonas mobilis subsp. mobilis (strain ATCC 31821 / ZM4 / CP4) OX=264203 GN=ZMO1793 PE=3 SV=1	ZMO1793	1.37851	0.30244		2.586	1.067	0.706	0.699
Q5NNJ9	Lytic murein transglycosylase OS=Zymomonas mobilis subsp. mobilis (strain ATCC 31821 / ZM4 / CP4) OX=264203 GN=mltA PE=4 SV=1	mltA	1.37825	0.0062756	1.686	1.229	1.551	0.674	0.408	0.636
D2YW23	Intergral membrane protein OS=Zymomonas mobilis subsp. mobilis (strain ATCC 31821 / ZM4 / CP4) OX=264203 GN=ZMO1352 PE=3 SV=1	ZMO1352	1.36742		0.827	1.686				0.487
Q5NPT9	Flagellar motor switch protein FliN OS=Zymomonas mobilis subsp. mobilis (strain ATCC 31821 / ZM4 / CP4) OX=264203 GN=fliN PE=3 SV=1	fliN	1.35955	0.076539	1.633	1.519	1.626	0.696	0.318	0.848
Q5NMG0	Uncharacterized protein OS=Zymomonas mobilis subsp. mobilis (strain ATCC 31821 / ZM4 / CP4) OX=264203 GN=ZMO1476 PE=4 SV=1	ZMO1476	1.34341	0.071124	1.396	1.517	1.383	0.396	0.915	0.382
Q5NMA9	Acriflavin resistance protein OS=Zymomonas mobilis subsp. mobilis (strain ATCC 31821 / ZM4 / CP4) OX=264203 GN=ZMO1527 PE=3 SV=1	ZMO1527	1.31877	0.00074055	1.149	1.371	1.354	0.556	0.559	0.438
Q5NNR8	DUF140 domain-containing protein OS=Zymomonas mobilis subsp. mobilis (strain ATCC 31821 / ZM4 / CP4) OX=264203 GN=ZMO1018 PE=3 SV=2	ZMO1018	1.31593	0.00072353	1.383	1.583	1.351	0.573	0.665	0.496
Q5NL24	Histidine kinase OS=Zymomonas mobilis subsp. mobilis (strain ATCC 31821 / ZM4 / CP4) OX=264203 GN=ZMO1962 PE=4 SV=2	ZMO1962	1.31274	4.8667e-07	1.502	1.47	1.487	0.618	0.583	0.594
Q5NN84	Transcriptional repressor NrdR OS=Zymomonas mobilis subsp. mobilis (strain ATCC 31821 / ZM4 / CP4) OX=264203 GN=nrdR PE=3 SV=2	nrdR	1.30994	0.000116039	1.544	1.332	1.619	0.591	0.615	0.607
Q5NR31	LexA repressor OS=Zymomonas mobilis subsp. mobilis (strain ATCC 31821 / ZM4 / CP4) OX=264203 GN=lexA PE=3 SV=1	lexA	1.30891	0.023497	1.508	1.447	1.403	0.684	0.433	0.642
Q5NQH9	Diguanylate cyclase/phosphodiesterase OS=Zymomonas mobilis subsp. mobilis (strain ATCC 31821 / ZM4 / CP4) OX=264203 GN=ZMO0401 PE=4 SV=1	ZMO0401	1.30877	0.00059939	1.319	1.45	1.378	0.526	0.658	0.49
Q5NMB5	Uncharacterized protein OS=Zymomonas mobilis subsp. mobilis (strain ATCC 31821 / ZM4 / CP4) OX=264203 GN=ZMO1521 PE=4 SV=1	ZMO1521	1.30866	0.010822	0.988	0.921	1.663	0.532	0.443	0.467
D2N0W7	Uncharacterized protein OS=Zymomonas mobilis subsp. mobilis (strain ATCC 31821 / ZM4 / CP4) OX=264203 GN=ZMO2015 PE=4 SV=1	ZMO2015	1.29985	0.0033834	1.249	1.58	1.418	0.728	0.473	0.524
Q5NN21	DUF1847 domain-containing protein OS=Zymomonas mobilis subsp. mobilis (strain ATCC 31821 / ZM4 / CP4) OX=264203 GN=ZMO1265 PE=4 SV=1	ZMO1265	1.29373	0.060705	1.398	1.599	0.651	0.498	0.641	0.349
Q5NQV6	RNA polymerase sigma-54 factor OS=Zymomonas mobilis subsp. mobilis (strain ATCC 31821 / ZM4 / CP4) OX=264203 GN=rpoN PE=3 SV=1	rpoN	1.29354	0.0179414	1.529	1.593	1.533	0.634	0.765	0.5
Q5NPP1	Uncharacterized protein OS=Zymomonas mobilis subsp. mobilis (strain ATCC 31821 / ZM4 / CP4) OX=264203 GN=ZMO0695 PE=4 SV=1	ZMO0695	1.28908	0.02664	1.286	2.097	1.133	0.543	0.843	0.462
Q5NML3	Peptidase M16 domain protein OS=Zymomonas mobilis subsp. mobilis (strain ATCC 31821 / ZM4 / CP4) OX=264203 GN=ZMO1423 PE=4 SV=2	ZMO1423	1.28077	6.3714e-05	1.726	1.509	1.464	0.656	0.634	0.644
Q5NPX8	Flagellar motor protein MotA OS=Zymomonas mobilis subsp. mobilis (strain ATCC 31821 / ZM4 / CP4) OX=264203 GN=motA1 PE=4 SV=1	motA1	1.26938	0.0021789	1.245	1.535	1.412	0.613	0.461	0.665
Q5NPE8	CccA and cytochrom C domain-containing protein OS=Zymomonas mobilis subsp. mobilis (strain ATCC 31821 / ZM4 / CP4) OX=264203 GN=cccA1 PE=4 SV=2	cccA1	1.26744	0.0130401	1.213	1.821	1.162	0.701	0.427	0.615
Q5NMW8	Putative P-loop containing nucleoside triphosphate hydrolase OS=Zymomonas mobilis subsp. mobilis (strain ATCC 31821 / ZM4 / CP4) OX=264203 GN=ZMO1318 PE=4 SV=1	ZMO1318	1.25259	0.00029808	1.364	1.539	1.362	0.667	0.54	0.583
Q5NM26	Uncharacterized protein OS=Zymomonas mobilis subsp. mobilis (strain ATCC 31821 / ZM4 / CP4) OX=264203 GN=ZMO1610 PE=4 SV=1	ZMO1610	1.25242	0.034081	1.517	1.519	1.624	0.62	0.857	0.479
Q5NPW0	Anti-sigma-28 factor FlgM family protein OS=Zymomonas mobilis subsp. mobilis (strain ATCC 31821 / ZM4 / CP4) OX=264203 GN=flgM PE=4 SV=1	flgM	1.24462	0.0025621	1.754	1.515	1.572	0.627	0.851	0.565
Q5NRB7	Aminodeoxychorismate synthase component 1 PabB OS=Zymomonas mobilis subsp. mobilis (strain ATCC 31821 / ZM4 / CP4) OX=264203 GN=pabB PE=4 SV=2	pabB	1.24233	0.00131873	1.441	1.245	1.369	0.525	0.689	0.5
Q5NP17	Diguanylate cyclase with beta propeller sensor OS=Zymomonas mobilis subsp. mobilis (strain ATCC 31821 / ZM4 / CP4) OX=264203 GN=ZMO0919 PE=4 SV=2	ZMO0919	1.23568	0.00087785	1.204	1.489	1.235	0.504	0.633	0.531
Q5NPT5	Flagellar hook-associated protein 2 OS=Zymomonas mobilis subsp. mobilis (strain ATCC 31821 / ZM4 / CP4) OX=264203 GN=fliD PE=3 SV=1	fliD	1.23433	0.022925	1.557	1.354	1.618	0.803	0.371	0.751
D3G2D2	RelB antitoxin/Antitoxin DinJ family toxin OS=Zymomonas mobilis subsp. mobilis (strain ATCC 31821 / ZM4 / CP4) OX=264203 GN=ZMO1_ZMOp39x005 PE=4 SV=1	ZMO1_ZMOp39x005	1.2296	0.095899	1.06	1.44	1.449	0.606	0.192	0.886
Q5NLQ8	Uncharacterized protein OS=Zymomonas mobilis subsp. mobilis (strain ATCC 31821 / ZM4 / CP4) OX=264203 GN=ZMO1728 PE=4 SV=1	ZMO1728	1.22768	0.0054245	1.053	1.229	1.273	0.471	0.653	0.394
Q5NLW3	Aldo/keto reductase OS=Zymomonas mobilis subsp. mobilis (strain ATCC 31821 / ZM4 / CP4) OX=264203 GN=ZMO1673 PE=4 SV=1	ZMO1673	1.22733	0.0576	1.543	1.466	1.573	0.732	0.4	0.825
P30795	Uncharacterized protein ZMO1242 OS=Zymomonas mobilis subsp. mobilis (strain ATCC 31821 / ZM4 / CP4) OX=264203 GN=ZMO1242 PE=4 SV=2	ZMO1242	1.21919	0.0171834	1.883	1.46	1.006	0.572	0.539	0.757
Q5NQA1	Histidine kinase OS=Zymomonas mobilis subsp. mobilis (strain ATCC 31821 / ZM4 / CP4) OX=264203 GN=ZMO0480 PE=4 SV=1	ZMO0480	1.2182	0.023059	1.315	1.575	1.349	0.502	0.917	0.403
Q5NPG6	Magnesium transporter MgtE OS=Zymomonas mobilis subsp. mobilis (strain ATCC 31821 / ZM4 / CP4) OX=264203 GN=mgtE PE=3 SV=1	mgtE	1.21158	0.0036596	1.362	1.683	1.207	0.584	0.729	0.523
Q5NMY1	DUF526 domain-containing protein OS=Zymomonas mobilis subsp. mobilis (strain ATCC 31821 / ZM4 / CP4) OX=264203 GN=ZMO1305 PE=4 SV=1	ZMO1305	1.20377	0.071179	1.285	1.712	1.262	0.797	0.259	0.793
Q5NMI9	Conjugative transfer protein GumN OS=Zymomonas mobilis subsp. mobilis (strain ATCC 31821 / ZM4 / CP4) OX=264203 GN=ZMO1447 PE=4 SV=1	ZMO1447	1.2016	0.0180762	1.499	0.997	1.821	0.766	0.592	0.519
Q5NRA5	Cys-tRNA(Pro)/Cys-tRNA(Cys) deacylase OS=Zymomonas mobilis subsp. mobilis (strain ATCC 31821 / ZM4 / CP4) OX=264203 GN=ZMO0125 PE=3 SV=1	ZMO0125	1.20058	5.9183e-05	1.528	1.435	1.544	0.691	0.667	0.603
Q5NMP8	Gamma-glutamyltransferase OS=Zymomonas mobilis subsp. mobilis (strain ATCC 31821 / ZM4 / CP4) OX=264203 GN=ggt PE=4 SV=2	ggt	1.1978	0.0182612	1.515	1.425	1.462	0.734	0.505	0.68
Q5NQJ3	Putative phage major head protein OS=Zymomonas mobilis subsp. mobilis (strain ATCC 31821 / ZM4 / CP4) OX=264203 GN=ZMO0387 PE=4 SV=2	ZMO0387	1.19658	0.00196493	1.374	1.462	1.78	0.763	0.681	0.57
Q5NM68	TonB-dependent receptor OS=Zymomonas mobilis subsp. mobilis (strain ATCC 31821 / ZM4 / CP4) OX=264203 GN=ZMO1568 PE=3 SV=2	ZMO1568	1.19588	0.0105828	1.189	1.755	1.136	0.528	0.741	0.512
Q5NPY4	Uncharacterized protein OS=Zymomonas mobilis subsp. mobilis (strain ATCC 31821 / ZM4 / CP4) OX=264203 GN=ZMO0597 PE=4 SV=2	ZMO0597	1.18936	0.0161581	1.099	1.802	1.546	0.584	0.845	0.521
H2VFS0	Probable protein kinase UbiB OS=Zymomonas mobilis subsp. mobilis (strain ATCC 31821 / ZM4 / CP4) OX=264203 GN=ubiB1 PE=3 SV=1	ubiB1	1.18886	0.0037992	1.207	1.632	1.244	0.54	0.718	0.533
Q5NPU6	ATPase, FliI/YscN family OS=Zymomonas mobilis subsp. mobilis (strain ATCC 31821 / ZM4 / CP4) OX=264203 GN=fliI PE=4 SV=2	fliI	1.18824	0.00107836	2.078	1.521	1.633	0.774	0.786	0.736
Q5NQR2	Short-chain dehydrogenase/reductase SDR OS=Zymomonas mobilis subsp. mobilis (strain ATCC 31821 / ZM4 / CP4) OX=264203 GN=ZMO0318 PE=4 SV=1	ZMO0318	1.18675	0.0067821	1.52	1.546	1.571	0.754	0.597	0.686
Q5NRE3	Uncharacterized protein OS=Zymomonas mobilis subsp. mobilis (strain ATCC 31821 / ZM4 / CP4) OX=264203 GN=ZMO0087 PE=4 SV=1	ZMO0087	1.18281	0.0052355	1.434	1.514	1.354	0.556	0.828	0.511
Q5NR42	Outer membrane receptor for ferric iron uptake OS=Zymomonas mobilis subsp. mobilis (strain ATCC 31821 / ZM4 / CP4) OX=264203 GN=fhuE PE=3 SV=1	fhuE	1.16932	0.0095389	1.219	1.808	1.136	0.569	0.733	0.549
Q5NP20	Heavy metal transport/detoxification protein OS=Zymomonas mobilis subsp. mobilis (strain ATCC 31821 / ZM4 / CP4) OX=264203 GN=ZMO0916 PE=4 SV=1	ZMO0916	1.16781	0.00063869	1.409	1.247	1.597	0.676	0.583	0.634
Q5NR25	NAD-dependent epimerase/dehydratase OS=Zymomonas mobilis subsp. mobilis (strain ATCC 31821 / ZM4 / CP4) OX=264203 GN=ZMO0205 PE=4 SV=1	ZMO0205	1.16726	0.0101385	1.349	1.403	1.176	0.529	0.786	0.434
Q5NPY0	Histidine kinase OS=Zymomonas mobilis subsp. mobilis (strain ATCC 31821 / ZM4 / CP4) OX=264203 GN=ZMO0601 PE=4 SV=1	ZMO0601	1.16027	0.021703	1.329	1.623	1.014	0.616		0.567
Q5NPS0	Uncharacterized protein OS=Zymomonas mobilis subsp. mobilis (strain ATCC 31821 / ZM4 / CP4) OX=264203 GN=ZMO0666 PE=4 SV=1	ZMO0666	1.14785	0.050202	1.242	1.407	1.55	0.715	0.315	0.865
Q5NLV9	Adenine DNA glycosylase OS=Zymomonas mobilis subsp. mobilis (strain ATCC 31821 / ZM4 / CP4) OX=264203 GN=mutY PE=3 SV=1	mutY	1.14643	0.0056782	1.152	1.498	1.37	0.642	0.465	0.709
H2VFR0	GT2 family glycosyltransferase OS=Zymomonas mobilis subsp. mobilis (strain ATCC 31821 / ZM4 / CP4) OX=264203 GN=ZMO0627 PE=4 SV=1	ZMO0627	1.13813	0.0003834	1.468	1.658	1.507	0.764	0.621	0.72
Q5NM96	FeoA family protein OS=Zymomonas mobilis subsp. mobilis (strain ATCC 31821 / ZM4 / CP4) OX=264203 GN=feoA PE=4 SV=1	feoA	1.13786	0.0039769	1.102	1.245	1.658	0.656	0.608	0.556
Q5NNP2	Large-conductance mechanosensitive channel OS=Zymomonas mobilis subsp. mobilis (strain ATCC 31821 / ZM4 / CP4) OX=264203 GN=mscL PE=3 SV=1	mscL	1.13637	0.00086239	1.356	1.547	1.166	0.624	0.646	0.581
Q5NM50	Bacterioferritin OS=Zymomonas mobilis subsp. mobilis (strain ATCC 31821 / ZM4 / CP4) OX=264203 GN=bfr2 PE=3 SV=1	bfr2	1.13431	7.599e-05	1.377	1.345	1.249	0.569	0.644	0.596
Q5NQF4	FeS assembly protein SufD OS=Zymomonas mobilis subsp. mobilis (strain ATCC 31821 / ZM4 / CP4) OX=264203 GN=sufD PE=4 SV=1	sufD	1.13048	0.00115947	1.42	1.226	1.656	0.689	0.611	0.665
Q5NPV6	RNA polymerase sigma 28 subunit FliA/WhiG OS=Zymomonas mobilis subsp. mobilis (strain ATCC 31821 / ZM4 / CP4) OX=264203 GN=fliA PE=3 SV=1	fliA	1.12427	0.00021863	1.412	1.431	1.301	0.692	0.575	0.634
Q5NNZ1	Aldose 1-epimerase OS=Zymomonas mobilis subsp. mobilis (strain ATCC 31821 / ZM4 / CP4) OX=264203 GN=ZMO0945 PE=4 SV=1	ZMO0945	1.12311	0.0028981	1.628	1.165	1.596	0.737	0.634	0.644
Q5NMD0	Uncharacterized protein OS=Zymomonas mobilis subsp. mobilis (strain ATCC 31821 / ZM4 / CP4) OX=264203 GN=ZMO1506 PE=4 SV=1	ZMO1506	1.11169	0.111339	1.58	1.471	1.392	0.818	0.34	0.898
Q5NQQ4	NADPH-dependent 7-cyano-7-deazaguanine reductase OS=Zymomonas mobilis subsp. mobilis (strain ATCC 31821 / ZM4 / CP4) OX=264203 GN=queF PE=3 SV=1	queF	1.11007	0.0018808	1.533	1.279	1.449	0.687	0.546	0.741
Q5NLS0	MotA/TolQ/ExbB proton channel OS=Zymomonas mobilis subsp. mobilis (strain ATCC 31821 / ZM4 / CP4) OX=264203 GN=exbB PE=3 SV=1	exbB	1.10769	0.000179218	1.311	1.443	1.25	0.596	0.668	0.594
Q5NR61	Short-chain dehydrogenase/reductase OS=Zymomonas mobilis subsp. mobilis (strain ATCC 31821 / ZM4 / CP4) OX=264203 GN=ZMO0169 PE=3 SV=1	ZMO0169	1.10697	0.000138447	1.47	1.523	1.373	0.625	0.728	0.674
Q5NP69	Hopanoid-associated sugar epimerase OS=Zymomonas mobilis subsp. mobilis (strain ATCC 31821 / ZM4 / CP4) OX=264203 GN=hpnA PE=4 SV=2	hpnA	1.09608	0.0199753	1.435	1.235	1.257	0.481	0.888	0.468
Q5NPS7	HAD (Haloacid dehalogenase)-superfamily subfamily IB hydrolase OS=Zymomonas mobilis subsp. mobilis (strain ATCC 31821 / ZM4 / CP4) OX=264203 GN=ZMO0659 PE=4 SV=2	ZMO0659	1.09582	0.0045	1.39	1.519	1.246	0.613	0.801	0.53
H2VFR2	Glycosyl transferase family 2 OS=Zymomonas mobilis subsp. mobilis (strain ATCC 31821 / ZM4 / CP4) OX=264203 GN=ZMO0628 PE=4 SV=1	ZMO0628	1.09336	0.178164	1.633	2.571	0.759	0.831	0.476	1.019
D3G2F6	Putative partitioning protein ParA ATPase OS=Zymomonas mobilis subsp. mobilis (strain ATCC 31821 / ZM4 / CP4) OX=264203 GN=ZMO1_ZMOp39x009 PE=4 SV=1	ZMO1_ZMOp39x009	1.08885	0.110524	1.723	1.005	1.575	0.861	0.277	0.885
Q5NPX9	Flagellar motor protein MotB OS=Zymomonas mobilis subsp. mobilis (strain ATCC 31821 / ZM4 / CP4) OX=264203 GN=motB1 PE=4 SV=1	motB1	1.08804	0.00736	1.409	1.379	1.283	0.695	0.463	0.757
Q5NNF0	Cytochrome-c peroxidase OS=Zymomonas mobilis subsp. mobilis (strain ATCC 31821 / ZM4 / CP4) OX=264203 GN=mauG PE=4 SV=1	mauG	1.08591	0.00068394	1.414	1.458	1.193	0.645	0.582	0.688
Q5NQN7	Aminotransferase class IV OS=Zymomonas mobilis subsp. mobilis (strain ATCC 31821 / ZM4 / CP4) OX=264203 GN=ZMO0343 PE=3 SV=1	ZMO0343	1.08447	0.0055843	1.586	1.75	1.306	0.627	0.667	0.895
Q5NLZ4	Anhydro-N-acetylmuramic acid kinase OS=Zymomonas mobilis subsp. mobilis (strain ATCC 31821 / ZM4 / CP4) OX=264203 GN=anmK PE=3 SV=2	anmK	1.08046	0.00029826	1.398	1.355	1.487	0.651	0.611	0.743
Q5NMA0	ATPase involved in DNA repair OS=Zymomonas mobilis subsp. mobilis (strain ATCC 31821 / ZM4 / CP4) OX=264203 GN=ZMO1536 PE=4 SV=1	ZMO1536	1.08023	0.020419	1.502	1.324	0.927	0.462	0.748	0.565
Q5NP48	Resolvase domain protein OS=Zymomonas mobilis subsp. mobilis (strain ATCC 31821 / ZM4 / CP4) OX=264203 GN=ZMO0888 PE=4 SV=1	ZMO0888	1.07986	0.062937	1.196	1.288	1.23	0.511	0.833	0.413
Q5NQ68	Phosphoesterase PA-phosphatase related protein OS=Zymomonas mobilis subsp. mobilis (strain ATCC 31821 / ZM4 / CP4) OX=264203 GN=ZMO0513 PE=4 SV=1	ZMO0513	1.07753			1.357				0.643
Q5NNK2	Cyclic di-GMP-binding protein OS=Zymomonas mobilis subsp. mobilis (strain ATCC 31821 / ZM4 / CP4) OX=264203 GN=bscB PE=3 SV=1	bscB	1.07594	0.00067918	1.271	1.569	1.353	0.608	0.715	0.666
Q5NQF7	FeS assembly protein SufB OS=Zymomonas mobilis subsp. mobilis (strain ATCC 31821 / ZM4 / CP4) OX=264203 GN=sufB PE=4 SV=1	sufB	1.07043	0.00021506	1.206	1.36	1.317	0.645	0.562	0.642
D2N0X3	DUF2474 domain-containing protein OS=Zymomonas mobilis subsp. mobilis (strain ATCC 31821 / ZM4 / CP4) OX=264203 GN=ZMO2021 PE=4 SV=1	ZMO2021	1.068	0.039981	1.254	1.665	0.947	0.482	0.866	0.496
Q5NMD8	Diadenosine tetraphosphate hydrolase OS=Zymomonas mobilis subsp. mobilis (strain ATCC 31821 / ZM4 / CP4) OX=264203 GN=apaH1 PE=4 SV=1	apaH1	1.06303	0.00095742	1.353	1.379	1.572	0.628	0.646	0.786
Q5NRE6	CheX protein OS=Zymomonas mobilis subsp. mobilis (strain ATCC 31821 / ZM4 / CP4) OX=264203 GN=cheX PE=4 SV=1	cheX	1.05652	0.0113379	1.494	1.135	1.822	0.657	0.641	0.842
Q5NNY4	tRNA (cytidine(34)-2'-O)-methyltransferase OS=Zymomonas mobilis subsp. mobilis (strain ATCC 31821 / ZM4 / CP4) OX=264203 GN=trmL PE=3 SV=1	trmL	1.05413	0.00154089	1.724	1.375	1.49	0.763	0.805	0.642
Q5NQP9	DUF882 domain-containing protein OS=Zymomonas mobilis subsp. mobilis (strain ATCC 31821 / ZM4 / CP4) OX=264203 GN=ZMO0331 PE=4 SV=1	ZMO0331	1.05351	0.044538		1.124	1.476	0.451	0.697	0.731
Q5NLA1	NADH:flavin oxidoreductase OS=Zymomonas mobilis subsp. mobilis (strain ATCC 31821 / ZM4 / CP4) OX=264203 GN=ZMO1885 PE=1 SV=1	ZMO1885	1.04363	0.0060598	1.568	1.389	1.306	0.756	0.526	0.786
Q9X3W1	Phosphoribosyl-AMP cyclohydrolase OS=Zymomonas mobilis subsp. mobilis (strain ATCC 31821 / ZM4 / CP4) OX=264203 GN=hisI PE=3 SV=2	hisI	1.04104	0.0001809	1.48	1.435	1.328	0.635	0.689	0.738
Q5NMP7	Cytochrome c biogenesis protein transmembrane region OS=Zymomonas mobilis subsp. mobilis (strain ATCC 31821 / ZM4 / CP4) OX=264203 GN=dsbD PE=4 SV=1	dsbD	1.03994	0.00158012	1.296	1.457	1.129	0.579	0.703	0.606
Q5NQJ0	Uncharacterized protein OS=Zymomonas mobilis subsp. mobilis (strain ATCC 31821 / ZM4 / CP4) OX=264203 GN=ZMO0390 PE=4 SV=1	ZMO0390	1.03713	0.0095	1.413	1.419	1.537	0.916	0.68	0.533
Q5NRJ0	Dephospho-CoA kinase OS=Zymomonas mobilis subsp. mobilis (strain ATCC 31821 / ZM4 / CP4) OX=264203 GN=coaE PE=3 SV=1	coaE	1.03306	0.0056982	1.253	1.341	0.981	0.577	0.492	0.678
Q5NN77	Probable potassium transport system protein kup OS=Zymomonas mobilis subsp. mobilis (strain ATCC 31821 / ZM4 / CP4) OX=264203 GN=kup PE=3 SV=1	kup	1.01777	0.00177846	1.185	1.485	1.088	0.637	0.616	0.603
Q5NQI2	Uncharacterized protein OS=Zymomonas mobilis subsp. mobilis (strain ATCC 31821 / ZM4 / CP4) OX=264203 GN=ZMO0398 PE=4 SV=2	ZMO0398	1.01744	0.033243	1.169	1.328	1.83	0.649	0.776
Q5NPS2	DctA-YdbH domain-containing protein OS=Zymomonas mobilis subsp. mobilis (strain ATCC 31821 / ZM4 / CP4) OX=264203 GN=ZMO0664 PE=4 SV=1	ZMO0664	1.01599	0.0121245	1.171	1.658	1.254	0.595	0.847	0.577
Q5NM43	Peptidase M61 domain protein OS=Zymomonas mobilis subsp. mobilis (strain ATCC 31821 / ZM4 / CP4) OX=264203 GN=ZMO1593 PE=4 SV=1	ZMO1593	1.01343	0.0075432	1.298	1.51	1.078	0.581	0.778	0.566
Q5NRC7	Beta-lactamase OS=Zymomonas mobilis subsp. mobilis (strain ATCC 31821 / ZM4 / CP4) OX=264203 GN=ZMO0103 PE=4 SV=2	ZMO0103	1.01255	0.046203	1.4	1.357	1.401	0.554	0.923	0.584
Q5NNB2	Surface antigen (D15) OS=Zymomonas mobilis subsp. mobilis (strain ATCC 31821 / ZM4 / CP4) OX=264203 GN=ZMO1174 PE=4 SV=1	ZMO1174	1.00969	0.058595	1.135	1.898	1.149	0.678	0.699	0.7
Q9X5F8	Ketol-acid reductoisomerase (NADP(+)) OS=Zymomonas mobilis subsp. mobilis (strain ATCC 31821 / ZM4 / CP4) OX=264203 GN=ilvC PE=3 SV=1	ilvC	1.00951	0.00167953	1.286	1.52	1.15	0.637	0.615	0.713
Q5NQ03	Sodium:dicarboxylate symporter OS=Zymomonas mobilis subsp. mobilis (strain ATCC 31821 / ZM4 / CP4) OX=264203 GN=ZMO0578 PE=3 SV=2	ZMO0578	1.00336	0.149701	1.315	1.308	1.242	0.552	1.068	0.308
Q5NPI9	Uncharacterized protein OS=Zymomonas mobilis subsp. mobilis (strain ATCC 31821 / ZM4 / CP4) OX=264203 GN=ZMO0747 PE=4 SV=1	ZMO0747	1.00126		1.309	0.848	1.272		0.571
Q5NMI0	LysE family translocator OS=Zymomonas mobilis subsp. mobilis (strain ATCC 31821 / ZM4 / CP4) OX=264203 GN=ZMO1456 PE=4 SV=2	ZMO1456	0.998996	0.130616	1.12	2.203	0.986	0.744	0.664	0.748
Q5NQI4	Uncharacterized protein OS=Zymomonas mobilis subsp. mobilis (strain ATCC 31821 / ZM4 / CP4) OX=264203 GN=ZMO0395 PE=4 SV=1	ZMO0395	0.998379		1.323	1.144	1.98		0.742
Q5NP99	Cell division protein FtsZ OS=Zymomonas mobilis subsp. mobilis (strain ATCC 31821 / ZM4 / CP4) OX=264203 GN=ftsZ PE=3 SV=1	ftsZ	0.998015	0.000116618	1.525	1.347	1.486	0.756	0.692	0.734
Q5NMA8	Acriflavin resistance protein OS=Zymomonas mobilis subsp. mobilis (strain ATCC 31821 / ZM4 / CP4) OX=264203 GN=ZMO1528 PE=3 SV=1	ZMO1528	0.996277	0.065576	1.232	1.283	1.355	0.532	0.915	0.493
Q5NQK3	3-methyladenine DNA glycosylase/8-oxoguanine DNA glycosylase AlkA OS=Zymomonas mobilis subsp. mobilis (strain ATCC 31821 / ZM4 / CP4) OX=264203 GN=alkA PE=4 SV=2	alkA	0.991698	0.0129755	1.031	1.401	1.38	0.58	0.808	0.529
Q5NN18	Uncharacterized protein OS=Zymomonas mobilis subsp. mobilis (strain ATCC 31821 / ZM4 / CP4) OX=264203 GN=ZMO1268 PE=4 SV=2	ZMO1268	0.989914	0.02552	1.179	1.923	1.174	0.657	0.868	0.628
Q5NN26	TonB-dependent receptor OS=Zymomonas mobilis subsp. mobilis (strain ATCC 31821 / ZM4 / CP4) OX=264203 GN=ZMO1260 PE=3 SV=1	ZMO1260	0.98858	0.189198	0.493	1.163	0.609		0.474	0.287
Q5NNX8	Cytochrome c1 OS=Zymomonas mobilis subsp. mobilis (strain ATCC 31821 / ZM4 / CP4) OX=264203 GN=petC PE=4 SV=1	petC	0.982123	0.00051897	1.296	1.462	1.252	0.63	0.739	0.661
Q5NQF5	FeS assembly ATPase SufC OS=Zymomonas mobilis subsp. mobilis (strain ATCC 31821 / ZM4 / CP4) OX=264203 GN=sufC PE=4 SV=2	sufC	0.974631	0.0048419	1.515	1.244	1.356	0.65	0.595	0.849
Q5NPT1	Adenosine/AMP deaminase OS=Zymomonas mobilis subsp. mobilis (strain ATCC 31821 / ZM4 / CP4) OX=264203 GN=add1 PE=4 SV=1	add1	0.973647	0.000115792	1.483	1.366	1.328	0.689	0.686	0.752
Q5NL20	DUF4062 domain-containing protein OS=Zymomonas mobilis subsp. mobilis (strain ATCC 31821 / ZM4 / CP4) OX=264203 GN=ZMO1966 PE=4 SV=1	ZMO1966	0.968159	0.0044955	1.225	1.332	1.252	0.575	0.807	0.565
Q9XBR5	NAD(P)H dehydrogenase (quinone) OS=Zymomonas mobilis subsp. mobilis (strain ATCC 31821 / ZM4 / CP4) OX=264203 GN=trpR PE=3 SV=2	trpR	0.967965	0.026901	1.398	1.43	1.403	0.728	0.578	0.857
Q5NQC2	Lipoprotein releasing system transmembrane protein LolC/E family OS=Zymomonas mobilis subsp. mobilis (strain ATCC 31821 / ZM4 / CP4) OX=264203 GN=lolC PE=4 SV=1	lolC	0.966767	0.055042	1.258	1.533	1.2	0.479	1.073	0.49
Q5NPR7	ATP synthase subunit b OS=Zymomonas mobilis subsp. mobilis (strain ATCC 31821 / ZM4 / CP4) OX=264203 GN=atpG2 PE=3 SV=1	atpG2	0.957274	0.0135444	1.305	1.558	1.096	0.565	0.848	0.626
Q5NQD9	HAD (Haloacid dehalogenase) family phosphatase OS=Zymomonas mobilis subsp. mobilis (strain ATCC 31821 / ZM4 / CP4) OX=264203 GN=ZMO0442 PE=4 SV=2	ZMO0442	0.952782	0.1389	1.214	1.144	1.339	0.789	0.318	0.803
Q5NMA7	Efflux transporter, RND family, MFP subunit OS=Zymomonas mobilis subsp. mobilis (strain ATCC 31821 / ZM4 / CP4) OX=264203 GN=ZMO1529 PE=3 SV=2	ZMO1529	0.950222	0.0048352	1.263	1.395	1.216	0.626	0.817	0.562
Q5NNB3	DUF490 domain-containing protein OS=Zymomonas mobilis subsp. mobilis (strain ATCC 31821 / ZM4 / CP4) OX=264203 GN=ZMO1173 PE=4 SV=1	ZMO1173	0.947156	0.0150177	1.323	1.548	1.23	0.597	0.936	0.594
Q5NQ18	Chorismate mutase OS=Zymomonas mobilis subsp. mobilis (strain ATCC 31821 / ZM4 / CP4) OX=264203 GN=ZMO0563 PE=4 SV=1	ZMO0563	0.945478	0.0043031	1.139	1.412	1.058	0.65	0.541	0.683
Q5NQ55	50S ribosomal protein L14 OS=Zymomonas mobilis subsp. mobilis (strain ATCC 31821 / ZM4 / CP4) OX=264203 GN=rplN PE=3 SV=2	rplN	0.942406	0.0034804	1.475	1.551	1.148	0.714	0.669	0.789
Q5NME8	2-dehydro-3-deoxyphosphooctonate aldolase OS=Zymomonas mobilis subsp. mobilis (strain ATCC 31821 / ZM4 / CP4) OX=264203 GN=kdsA PE=3 SV=1	kdsA	0.941134	0.00193655	1.43	1.278	1.422	0.789	0.604	0.758
Q5NLY6	Beta-lactamase OS=Zymomonas mobilis subsp. mobilis (strain ATCC 31821 / ZM4 / CP4) OX=264203 GN=ZMO1650 PE=4 SV=2	ZMO1650	0.939232	3.9299e-05	1.398	1.443	1.343	0.73	0.694	0.758
Q5NQ90	Peptidase M24 OS=Zymomonas mobilis subsp. mobilis (strain ATCC 31821 / ZM4 / CP4) OX=264203 GN=pepP PE=4 SV=1	pepP	0.937208	0.021755	1.275	1.426	1.098	0.652	0.854	0.478
Q5NR33	1A family penicillin-binding protein OS=Zymomonas mobilis subsp. mobilis (strain ATCC 31821 / ZM4 / CP4) OX=264203 GN=ZMO0197 PE=4 SV=1	ZMO0197	0.934498	0.032055	1.316	1.255	1.498	0.561	1.026	0.542
Q5NN67	Sec-independent protein translocase protein TatB OS=Zymomonas mobilis subsp. mobilis (strain ATCC 31821 / ZM4 / CP4) OX=264203 GN=tatB PE=3 SV=2	tatB	0.933573	0.00114371	1.397	1.235	1.379	0.687		0.713
Q5NQE6	17 kDa surface antigen OS=Zymomonas mobilis subsp. mobilis (strain ATCC 31821 / ZM4 / CP4) OX=264203 GN=ZMO0435 PE=4 SV=2	ZMO0435	0.932647	0.166918	1.296	0.66	1.894	0.562	0.897	0.558
Q5NQ38	Aconitate hydratase OS=Zymomonas mobilis subsp. mobilis (strain ATCC 31821 / ZM4 / CP4) OX=264203 GN=acnA PE=4 SV=1	acnA	0.931846	0.00194044	1.295	1.325	1.163	0.698	0.725	0.56
Q5NP50	DUF192 domain-containing protein OS=Zymomonas mobilis subsp. mobilis (strain ATCC 31821 / ZM4 / CP4) OX=264203 GN=ZMO0886 PE=4 SV=1	ZMO0886	0.931279	0.0133232	1.494	1.137	1.612	0.732	0.887	0.606
Q5NLD5	Flavodoxin OS=Zymomonas mobilis subsp. mobilis (strain ATCC 31821 / ZM4 / CP4) OX=264203 GN=fldA PE=3 SV=2	fldA	0.930885	0.0195156	1.475	1.237	1.873	0.81	0.633	0.962
Q5NNP4	DUF477 domain-containing protein OS=Zymomonas mobilis subsp. mobilis (strain ATCC 31821 / ZM4 / CP4) OX=264203 GN=ZMO1042 PE=4 SV=2	ZMO1042	0.930562	0.0093756	1.405	1.538	1.174	0.677	0.883	0.6
Q5NNZ8	Alkaline phosphatase PhoD OS=Zymomonas mobilis subsp. mobilis (strain ATCC 31821 / ZM4 / CP4) OX=264203 GN=phoD PE=1 SV=1	phoD	0.930068	0.0032355	1.383	1.203	1.32	0.731	0.561	0.758
Q5NQH7	Ppx/GppA phosphatase OS=Zymomonas mobilis subsp. mobilis (strain ATCC 31821 / ZM4 / CP4) OX=264203 GN=ppx1 PE=4 SV=1	ppx1	0.919067	0.035665	1	1.823	1.267	0.596	0.773	0.794
Q5NRL7	dITP/XTP pyrophosphatase OS=Zymomonas mobilis subsp. mobilis (strain ATCC 31821 / ZM4 / CP4) OX=264203 GN=ZMO0013 PE=3 SV=1	ZMO0013	0.91826	0.067317	1.327	1.325	1.345	0.841	0.475	0.799
Q8GF63	TonB-dependent receptor beta-barrel protein OS=Zymomonas mobilis subsp. mobilis (strain ATCC 31821 / ZM4 / CP4) OX=264203 GN=ZMO1_ZMOp39x007 PE=3 SV=1	ZMO1_ZMOp39x007	0.917749	0.032662	1.167	1.664	0.97	0.537	0.789	0.686
Q5NPG2	LysR family transcriptional regulator OS=Zymomonas mobilis subsp. mobilis (strain ATCC 31821 / ZM4 / CP4) OX=264203 GN=ZMO0774 PE=3 SV=1	ZMO0774	0.911202	0.023602	1.146	1.548	0.992	0.81	0.604	0.546
Q5NPF0	Uncharacterized protein OS=Zymomonas mobilis subsp. mobilis (strain ATCC 31821 / ZM4 / CP4) OX=264203 GN=ZMO0786 PE=4 SV=1	ZMO0786	0.910203	0.040979	1.493	1.412	1.128	0.928	0.463	0.755
Q5NN14	N-succinylglutamate 5-semialdehyde dehydrogenase OS=Zymomonas mobilis subsp. mobilis (strain ATCC 31821 / ZM4 / CP4) OX=264203 GN=astD PE=3 SV=2	astD	0.908261	0.00078234	1.376	1.232	1.474	0.737	0.665	0.773
Q5NM05	TonB-dependent siderophore receptor OS=Zymomonas mobilis subsp. mobilis (strain ATCC 31821 / ZM4 / CP4) OX=264203 GN=ZMO1631 PE=3 SV=1	ZMO1631	0.903628	0.0139973	1.112	1.603	1.15	0.611	0.82	0.635
Q5NN00	Sorbitol dehydrogenase small subunit OS=Zymomonas mobilis subsp. mobilis (strain ATCC 31821 / ZM4 / CP4) OX=264203 GN=sldS PE=4 SV=2	sldS	0.900047	0.0099169	1.62	1.099	1.198	0.634	0.783	0.682
Q5NLZ7	Probable lipid II flippase MurJ OS=Zymomonas mobilis subsp. mobilis (strain ATCC 31821 / ZM4 / CP4) OX=264203 GN=murJ PE=3 SV=1	murJ	0.899625	0.026557	1.28	1.418	1.313	0.787	0.885	0.478
Q5NLS1	Biopolymer transport protein ExbD/TolR OS=Zymomonas mobilis subsp. mobilis (strain ATCC 31821 / ZM4 / CP4) OX=264203 GN=exbD1 PE=3 SV=1	exbD1	0.897914	0.000183274	1.242	1.305	1.258	0.628	0.733	0.681
Q5NNS0	MCE family protein OS=Zymomonas mobilis subsp. mobilis (strain ATCC 31821 / ZM4 / CP4) OX=264203 GN=ZMO1016 PE=4 SV=1	ZMO1016	0.896144	0.0022788	1.247	1.456	1.209	0.683	0.793	0.626
D2N0V9	30S ribosomal protein S12 OS=Zymomonas mobilis subsp. mobilis (strain ATCC 31821 / ZM4 / CP4) OX=264203 GN=rpsL PE=3 SV=1	rpsL	0.894947	0.129663	1.2	1.262	1.192	0.539	1.028	0.398
Q5NLL3	Aldo/keto reductase OS=Zymomonas mobilis subsp. mobilis (strain ATCC 31821 / ZM4 / CP4) OX=264203 GN=ZMO1773 PE=4 SV=1	ZMO1773	0.892983	0.0147834	1.239	1.185	1.628	0.647	0.633	0.902
Q5NNY0	Ubiquinol-cytochrome c reductase iron-sulfur subunit OS=Zymomonas mobilis subsp. mobilis (strain ATCC 31821 / ZM4 / CP4) OX=264203 GN=ZMO0956 PE=4 SV=2	ZMO0956	0.890304	0.5027	0.565		2.224	0.45	0.744	1.063
Q5NQM9	Putative DNA helicase OS=Zymomonas mobilis subsp. mobilis (strain ATCC 31821 / ZM4 / CP4) OX=264203 GN=ZMO0351 PE=4 SV=2	ZMO0351	0.882735	0.16464	1.361	1.503	1.045	0.415	1.425	0.28
Q5NNY5	Coproporphyrinogen oxidase OS=Zymomonas mobilis subsp. mobilis (strain ATCC 31821 / ZM4 / CP4) OX=264203 GN=hemF PE=3 SV=2	hemF	0.879172	0.100719	1.308	1.252	1.332	0.998	0.456	0.662
Q5NLM2	ErfK/YbiS/YcfS/YnhG family protein OS=Zymomonas mobilis subsp. mobilis (strain ATCC 31821 / ZM4 / CP4) OX=264203 GN=ZMO1764 PE=4 SV=2	ZMO1764	0.879015	0.0045961	1.299	1.234	1.228	0.635	0.829	0.581
Q5NQR6	Cardiolipin synthetase OS=Zymomonas mobilis subsp. mobilis (strain ATCC 31821 / ZM4 / CP4) OX=264203 GN=cls PE=3 SV=1	cls	0.878289	0.028395	1.071	1.32	1.517	0.526	0.901	0.699
H2VFS1	Sporulation domain protein OS=Zymomonas mobilis subsp. mobilis (strain ATCC 31821 / ZM4 / CP4) OX=264203 GN=ZMO0840 PE=4 SV=1	ZMO0840	0.87677	0.0032826	1.361	1.339	1.169	0.629	0.825	0.653
Q5NPB1	Penicillin-binding protein PBP2 OS=Zymomonas mobilis subsp. mobilis (strain ATCC 31821 / ZM4 / CP4) OX=264203 GN=pbp2 PE=4 SV=2	pbp2	0.874712	0.0095594	1.208	1.368	1.381	0.639	0.909	0.61
Q5NR82	Uncharacterized protein OS=Zymomonas mobilis subsp. mobilis (strain ATCC 31821 / ZM4 / CP4) OX=264203 GN=ZMO0148 PE=4 SV=1	ZMO0148	0.869746	0.0127605	1.383	1.207	1.527	0.747	0.755	0.751
Q5NMK4	Fusaric acid resistance protein conserved region OS=Zymomonas mobilis subsp. mobilis (strain ATCC 31821 / ZM4 / CP4) OX=264203 GN=ZMO1432 PE=4 SV=1	ZMO1432	0.867652	0.051985	1.693	1.411	1.33	0.506	1.081	0.843
Q5NLY5	PTSINtr with GAF domain, PtsP OS=Zymomonas mobilis subsp. mobilis (strain ATCC 31821 / ZM4 / CP4) OX=264203 GN=ptsP PE=3 SV=1	ptsP	0.864753	0.0064238	1.231	1.428	1.238	0.644	0.871	0.625
Q5NNL8	Uncharacterized protein OS=Zymomonas mobilis subsp. mobilis (strain ATCC 31821 / ZM4 / CP4) OX=264203 GN=ZMO1068 PE=4 SV=1	ZMO1068	0.864517	0.04428	1.258	1.595	1.24	0.569	0.602	1.077
Q5NP63	Hopanoid-associated phosphorylase OS=Zymomonas mobilis subsp. mobilis (strain ATCC 31821 / ZM4 / CP4) OX=264203 GN=hpnG PE=4 SV=1	hpnG	0.862466	0.00177922	1.582	1.367	1.38	0.754	0.9	0.727
Q5NLP7	Signal transduction histidine kinase LytS OS=Zymomonas mobilis subsp. mobilis (strain ATCC 31821 / ZM4 / CP4) OX=264203 GN=ZMO1739 PE=4 SV=1	ZMO1739	0.859372	0.0095606	1.509	1.354	1.288	0.686	0.956	0.646
Q5NNI7	Double-strand break repair protein AddB OS=Zymomonas mobilis subsp. mobilis (strain ATCC 31821 / ZM4 / CP4) OX=264203 GN=addB PE=4 SV=1	addB	0.859336	0.129755	1.348	1.42	1.294	0.654	1.131	0.454
Q5NPM0	DUF344/polyphosphate kinase 2 domain-containing protein OS=Zymomonas mobilis subsp. mobilis (strain ATCC 31821 / ZM4 / CP4) OX=264203 GN=ZMO0716 PE=4 SV=1	ZMO0716	0.853535	0.00166287	1.267	1.338	1.101	0.71	0.727	0.614
Q5NL90	Protein-export membrane protein SecF OS=Zymomonas mobilis subsp. mobilis (strain ATCC 31821 / ZM4 / CP4) OX=264203 GN=secF PE=3 SV=1	secF	0.846458	0.128501	1.349	1.336	1.251	0.547	1.141	0.501
Q5NNC4	Histidine kinase OS=Zymomonas mobilis subsp. mobilis (strain ATCC 31821 / ZM4 / CP4) OX=264203 GN=ZMO1162 PE=4 SV=1	ZMO1162	0.839864	0.140876	1.369	1.278	1.28	0.508	1.176	0.51
D2N0X6	Uncharacterized protein OS=Zymomonas mobilis subsp. mobilis (strain ATCC 31821 / ZM4 / CP4) OX=264203 GN=ZMO2026 PE=4 SV=1	ZMO2026	0.839644	0.00150197	1.154	1.276	1.049	0.705	0.645	0.594
Q5NPE2	Prolyl oligopeptidase OS=Zymomonas mobilis subsp. mobilis (strain ATCC 31821 / ZM4 / CP4) OX=264203 GN=ZMO0794 PE=4 SV=2	ZMO0794	0.83961	0.0039561	1.495	1.391	1.196	0.774	0.661	0.846
Q5NQN5	Endonuclease/exonuclease/phosphatase OS=Zymomonas mobilis subsp. mobilis (strain ATCC 31821 / ZM4 / CP4) OX=264203 GN=ZMO0345 PE=4 SV=2	ZMO0345	0.83691	0.025745	1.242	1.308	0.976	0.54	0.86	0.574
Q5NL36	Aminotransferase OS=Zymomonas mobilis subsp. mobilis (strain ATCC 31821 / ZM4 / CP4) OX=264203 GN=ZMO1950 PE=3 SV=1	ZMO1950	0.835185	0.021795	1.3	1.646	1.202	0.694	0.985	0.646
Q5NL61	Peptidase U32 OS=Zymomonas mobilis subsp. mobilis (strain ATCC 31821 / ZM4 / CP4) OX=264203 GN=ZMO1925 PE=4 SV=1	ZMO1925	0.832801	0.029244	1.11	1.327	1.095	0.666	0.846	0.471
Q5NNI8	Double-strand break repair helicase AddA OS=Zymomonas mobilis subsp. mobilis (strain ATCC 31821 / ZM4 / CP4) OX=264203 GN=addA PE=3 SV=1	addA	0.828954	0.002479	1.204	1.366	1.148	0.671	0.791	0.631
Q5NQ44	Protein translocase subunit SecY OS=Zymomonas mobilis subsp. mobilis (strain ATCC 31821 / ZM4 / CP4) OX=264203 GN=secY PE=3 SV=1	secY	0.828405	0.173437	1.308	1.509	1.308	0.59	1.297	0.436
Q5NRJ3	PTS IIA-like nitrogen-regulatory protein PtsN/NagE OS=Zymomonas mobilis subsp. mobilis (strain ATCC 31821 / ZM4 / CP4) OX=264203 GN=nagE1 PE=4 SV=1	nagE1	0.828198	0.031702	1.434	1.24	1.509	0.83	0.544	0.982
D2YW36	NAD(P)H quinone oxidoreductase PIG3 family OS=Zymomonas mobilis subsp. mobilis (strain ATCC 31821 / ZM4 / CP4) OX=264203 GN=ZMO1772 PE=4 SV=1	ZMO1772	0.825698	0.0038836	1.324	1.536	1.236	0.762	0.869	0.68
Q5NQV9	Apolipoprotein N-acyltransferase OS=Zymomonas mobilis subsp. mobilis (strain ATCC 31821 / ZM4 / CP4) OX=264203 GN=lnt PE=3 SV=2	lnt	0.824144	0.083123	1.36	0.852	1.429	0.698		0.673
Q5NQ05	Pseudouridine synthase OS=Zymomonas mobilis subsp. mobilis (strain ATCC 31821 / ZM4 / CP4) OX=264203 GN=ZMO0576 PE=3 SV=2	ZMO0576	0.821483	0.068622	1.327	1.327	1.271	0.636	0.997	0.588
Q5NMT2	Flagellar motor protein MotB OS=Zymomonas mobilis subsp. mobilis (strain ATCC 31821 / ZM4 / CP4) OX=264203 GN=motB3 PE=4 SV=2	motB3	0.820491	0.065937	1.12	1.632	0.999	0.736	0.494	0.894
Q5NMP9	Two component transcriptional regulator, winged helix family OS=Zymomonas mobilis subsp. mobilis (strain ATCC 31821 / ZM4 / CP4) OX=264203 GN=ZMO1387 PE=4 SV=1	ZMO1387	0.819548	0.00045583	1.488	1.277	1.483	0.815	0.818	0.774
Q5NPT2	Polysaccharide deacetylase OS=Zymomonas mobilis subsp. mobilis (strain ATCC 31821 / ZM4 / CP4) OX=264203 GN=ZMO0654 PE=4 SV=1	ZMO0654	0.812855	0.055321	1.183	1.386	1.373	0.536	1.103	0.605
Q5NMH6	3-mercaptopyruvate sulfurtransferase OS=Zymomonas mobilis subsp. mobilis (strain ATCC 31821 / ZM4 / CP4) OX=264203 GN=sseA PE=4 SV=1	sseA	0.811139	0.0071425	1.19	1.294	1.334	0.582	0.833	0.761
Q5NLI0	Maltose O-acetyltransferase OS=Zymomonas mobilis subsp. mobilis (strain ATCC 31821 / ZM4 / CP4) OX=264203 GN=ZMO1806 PE=4 SV=2	ZMO1806	0.80795	0.0024626	1.561	1.371	1.31	0.862	0.708	0.853
Q5NPV3	Flagellin OS=Zymomonas mobilis subsp. mobilis (strain ATCC 31821 / ZM4 / CP4) OX=264203 GN=fliC PE=3 SV=2	fliC	0.807592	0.00087906	1.624	1.343	1.589	0.841	0.893	0.869
Q5NNF6	CinA domain protein OS=Zymomonas mobilis subsp. mobilis (strain ATCC 31821 / ZM4 / CP4) OX=264203 GN=ZMO1130 PE=3 SV=2	ZMO1130	0.80326	0.0047758	1.479	1.137	1.518	0.809	0.744	0.816
Q5NQN3	RNA-binding protein Hfq OS=Zymomonas mobilis subsp. mobilis (strain ATCC 31821 / ZM4 / CP4) OX=264203 GN=hfq PE=3 SV=1	hfq	0.801799	0.014335	1.291	1.476	1.056	0.772	0.816	0.605
Q5NMY7	Capsular polysaccharide biosynthesis protein OS=Zymomonas mobilis subsp. mobilis (strain ATCC 31821 / ZM4 / CP4) OX=264203 GN=bcbG PE=4 SV=1	bcbG	0.801051	0.073302	1.506	1.148	1.228	0.552	1.127	0.549
Q5NPU1	Flagellar protein FliL OS=Zymomonas mobilis subsp. mobilis (strain ATCC 31821 / ZM4 / CP4) OX=264203 GN=fliL PE=3 SV=1	fliL	0.799891	0.0143554	1.093	1.192	1.089	0.829	0.54	0.569
Q5NL83	Hydroxymethylbilane synthase OS=Zymomonas mobilis subsp. mobilis (strain ATCC 31821 / ZM4 / CP4) OX=264203 GN=hemC PE=3 SV=1	hemC	0.799464	0.038303	1.442	1.321	1.294	0.779	1.022	0.53
Q9EZ97	Protein-export protein SecB OS=Zymomonas mobilis subsp. mobilis (strain ATCC 31821 / ZM4 / CP4) OX=264203 GN=secB PE=3 SV=1	secB	0.798208	0.158816	1.314	1.374	1.282	1.073	0.41	0.8
P14924	Acid phosphatase OS=Zymomonas mobilis subsp. mobilis (strain ATCC 31821 / ZM4 / CP4) OX=264203 GN=phoC PE=3 SV=2	phoC	0.79713	0.039062	1.328	0.936	1.286	0.533	0.884	0.626
Q5NR55	Uncharacterized protein OS=Zymomonas mobilis subsp. mobilis (strain ATCC 31821 / ZM4 / CP4) OX=264203 GN=ZMO0175 PE=4 SV=1	ZMO0175	0.79485	0.094602		1.641	1.269	0.796	0.618	1.102
Q5NPR5	ATP synthase subunit b OS=Zymomonas mobilis subsp. mobilis (strain ATCC 31821 / ZM4 / CP4) OX=264203 GN=atpF PE=3 SV=2	atpF	0.794835	0.0091426	1.113	1.529	1.173	0.785	0.648	0.766
Q5NQA5	Riboflavin biosynthesis protein RibD OS=Zymomonas mobilis subsp. mobilis (strain ATCC 31821 / ZM4 / CP4) OX=264203 GN=ribD PE=3 SV=1	ribD	0.790126	0.131401	1.213	1.315	1.176	0.563	1.085	0.494
Q00384	KHG/KDPG aldolase OS=Zymomonas mobilis subsp. mobilis (strain ATCC 31821 / ZM4 / CP4) OX=264203 GN=eda PE=1 SV=2	eda	0.785335	0.00138366	1.367	1.269	1.509	0.85	0.729	0.826
Q5NNR5	Alpha/beta fold family hydrolase-like protein OS=Zymomonas mobilis subsp. mobilis (strain ATCC 31821 / ZM4 / CP4) OX=264203 GN=ZMO1021 PE=4 SV=1	ZMO1021	0.783456	0.030799	1.058	1.506	1.073	0.634	0.599	0.88
Q5NLI1	HAD superfamily phosphoglycolate phosphatase OS=Zymomonas mobilis subsp. mobilis (strain ATCC 31821 / ZM4 / CP4) OX=264203 GN=cbbZ PE=4 SV=1	cbbZ	0.783331	0.068236	1.455	1.313	1.237	0.945	0.463	0.919
Q5NM66	Formate acetyltransferase OS=Zymomonas mobilis subsp. mobilis (strain ATCC 31821 / ZM4 / CP4) OX=264203 GN=pfl PE=4 SV=1	pfl	0.782154	0.068642	1.21	1.257	1.165	0.609	0.934	0.569
Q5NR69	MotA/TolQ/ExbB proton channel OS=Zymomonas mobilis subsp. mobilis (strain ATCC 31821 / ZM4 / CP4) OX=264203 GN=tolQ PE=3 SV=2	tolQ	0.778943	0.0099245	1.256	1.411	1.192	0.914	0.638	0.697
Q5NPX1	Flagellar basal-body rod protein FlgF OS=Zymomonas mobilis subsp. mobilis (strain ATCC 31821 / ZM4 / CP4) OX=264203 GN=flgF PE=3 SV=1	flgF	0.778373	0.0030567	1.218	1.291	1.532	0.845	0.717	0.794
Q5NQU7	Efflux pump membrane transporter OS=Zymomonas mobilis subsp. mobilis (strain ATCC 31821 / ZM4 / CP4) OX=264203 GN=ZMO0283 PE=3 SV=1	ZMO0283	0.777383	0.103721	1.39	1.125	1.153	0.52	1.159	0.461
Q5NLS6	Signal peptidase I OS=Zymomonas mobilis subsp. mobilis (strain ATCC 31821 / ZM4 / CP4) OX=264203 GN=lepB PE=3 SV=1	lepB	0.777334	0.086436	1.256	1.305	1.208	0.587	1.013	0.599
Q5NMF7	Electron transfer flavoprotein alpha subunit OS=Zymomonas mobilis subsp. mobilis (strain ATCC 31821 / ZM4 / CP4) OX=264203 GN=etfA PE=4 SV=1	etfA	0.774151	0.00108363	1.309	1.184	1.437	0.804	0.725	0.769
Q5NMY4	Octanoyltransferase OS=Zymomonas mobilis subsp. mobilis (strain ATCC 31821 / ZM4 / CP4) OX=264203 GN=lipB PE=3 SV=1	lipB	0.774073	0.028882	1.288	1.738	1.109	0.889	0.675	0.854
Q8GF64	NAD(P)-dependent oxidoreductase OS=Zymomonas mobilis subsp. mobilis (strain ATCC 31821 / ZM4 / CP4) OX=264203 GN=ZMO1_ZMOp39x008 PE=4 SV=1	ZMO1_ZMOp39x008	0.769998	0.026325	1.382	1.267	1.268	0.908	0.545	0.844
Q5NR39	DSBA oxidoreductase OS=Zymomonas mobilis subsp. mobilis (strain ATCC 31821 / ZM4 / CP4) OX=264203 GN=ZMO0191 PE=4 SV=1	ZMO0191	0.768361	0.0188794	1.41	1.207	1.471	0.879	0.608	0.913
Q5NLP3	Bis(5'nucleosyl)-tetraphosphatase ApaH OS=Zymomonas mobilis subsp. mobilis (strain ATCC 31821 / ZM4 / CP4) OX=264203 GN=apaH2 PE=4 SV=1	apaH2	0.763286	0.07408	1.156	1.977	1.034	0.816	0.87	0.769
Q5NQZ0	ATP synthase gamma chain OS=Zymomonas mobilis subsp. mobilis (strain ATCC 31821 / ZM4 / CP4) OX=264203 GN=atpG PE=3 SV=1	atpG	0.753454	0.15096	1.431	1.603	0.926	0.917	0.43	1.002
O66119	Dihydrolipoyllysine-residue acetyltransferase component of pyruvate dehydrogenase complex OS=Zymomonas mobilis subsp. mobilis (strain ATCC 31821 / ZM4 / CP4) OX=264203 GN=pdhC PE=3 SV=2	pdhC	0.747411	0.0020447	1.291	1.291	1.207	0.86	0.689	0.708
Q5NN79	Carbon-nitrogen hydrolase OS=Zymomonas mobilis subsp. mobilis (strain ATCC 31821 / ZM4 / CP4) OX=264203 GN=ZMO1207 PE=4 SV=1	ZMO1207	0.747364	0.055495	1.149	1.288	1.137	0.665	0.981	0.483
Q5NR57	Cell division protein ZapA OS=Zymomonas mobilis subsp. mobilis (strain ATCC 31821 / ZM4 / CP4) OX=264203 GN=zapA PE=4 SV=1	zapA	0.741586	0.029422	1.467	1.095	1.608	0.849	0.964	0.681
Q5NQJ1	Constituent protein OS=Zymomonas mobilis subsp. mobilis (strain ATCC 31821 / ZM4 / CP4) OX=264203 GN=ZMO0389 PE=4 SV=1	ZMO0389	0.741493		1.18	1.214	1.117	0.7
Q5NP14	Helix-turn-helix domain-containing protein OS=Zymomonas mobilis subsp. mobilis (strain ATCC 31821 / ZM4 / CP4) OX=264203 GN=ZMO0922 PE=4 SV=1	ZMO0922	0.740604	0.024157	1.446	1.306	1.218	0.866	0.923	0.587
Q5NL41	Phenazine biosynthesis protein PhzF family OS=Zymomonas mobilis subsp. mobilis (strain ATCC 31821 / ZM4 / CP4) OX=264203 GN=ZMO1945 PE=4 SV=1	ZMO1945	0.740497	0.0024611	1.44	1.23	1.557	0.803	0.887	0.84
Q5NL40	Short-chain dehydrogenase/reductase SDR OS=Zymomonas mobilis subsp. mobilis (strain ATCC 31821 / ZM4 / CP4) OX=264203 GN=ZMO1946 PE=4 SV=1	ZMO1946	0.739789	0.0007415	1.421	1.249	1.251	0.782	0.83	0.736
Q5NPR1	LysR family transcriptional regulator OS=Zymomonas mobilis subsp. mobilis (strain ATCC 31821 / ZM4 / CP4) OX=264203 GN=ZMO0675 PE=3 SV=1	ZMO0675	0.733758	0.148285	1.159	1.109	1.176	0.896	0.404	0.771
Q5NLR3	Polyphenol oxidase OS=Zymomonas mobilis subsp. mobilis (strain ATCC 31821 / ZM4 / CP4) OX=264203 GN=ZMO1723 PE=3 SV=1	ZMO1723	0.732937	0.0042194	1.334	1.182	1.418	0.714	0.756	0.897
Q5NNV5	ABC transporter ATP-binding protein OS=Zymomonas mobilis subsp. mobilis (strain ATCC 31821 / ZM4 / CP4) OX=264203 GN=ZMO0981 PE=4 SV=1	ZMO0981	0.731818	0.084377	1.163	1.27	1.204	0.545	0.958	0.687
Q5NM73	DUF481 domain-containing protein OS=Zymomonas mobilis subsp. mobilis (strain ATCC 31821 / ZM4 / CP4) OX=264203 GN=ZMO1563 PE=4 SV=2	ZMO1563	0.730355	0.063337	1.253	1.29	0.941	0.488	0.7	0.912
Q5NP33	2-isopropylmalate synthase OS=Zymomonas mobilis subsp. mobilis (strain ATCC 31821 / ZM4 / CP4) OX=264203 GN=leuA PE=3 SV=1	leuA	0.726783	0.0030997	1.198	1.339	1.228	0.855	0.754	0.666
Q5NPP3	OsmC family protein OS=Zymomonas mobilis subsp. mobilis (strain ATCC 31821 / ZM4 / CP4) OX=264203 GN=ZMO0693 PE=4 SV=1	ZMO0693	0.72577	0.0076762	1.295	1.411	1.316	0.879	0.658	0.895
Q5NNA5	N-formylglutamate amidohydrolase OS=Zymomonas mobilis subsp. mobilis (strain ATCC 31821 / ZM4 / CP4) OX=264203 GN=hutG1 PE=4 SV=1	hutG1	0.724769	0.044885	1.454	1.007	1.269	0.598	0.965	0.694
Q5NPQ5	CRISPR-associated helicase Cas3 family OS=Zymomonas mobilis subsp. mobilis (strain ATCC 31821 / ZM4 / CP4) OX=264203 GN=ZMO0681 PE=4 SV=2	ZMO0681	0.724116	0.163862	0.79	1.375	0.853	0.492	0.726
Q5NQ99	Fructose-1,6-bisphosphatase OS=Zymomonas mobilis subsp. mobilis (strain ATCC 31821 / ZM4 / CP4) OX=264203 GN=glpX PE=3 SV=1	glpX	0.724108	0.00123591	1.341	1.371	1.421	0.927	0.755	0.82
Q5NMC4	ABC transporter related protein OS=Zymomonas mobilis subsp. mobilis (strain ATCC 31821 / ZM4 / CP4) OX=264203 GN=ZMO1512 PE=4 SV=1	ZMO1512	0.722901	0.127124	1.344	1.563	1.074	0.467	1.195	0.75
Q5NPS8	Peptidase M20 OS=Zymomonas mobilis subsp. mobilis (strain ATCC 31821 / ZM4 / CP4) OX=264203 GN=ZMO0658 PE=4 SV=2	ZMO0658	0.719827	8.1612e-05	1.351	1.299	1.255	0.824	0.782	0.765
Q5NN10	Uncharacterized protein OS=Zymomonas mobilis subsp. mobilis (strain ATCC 31821 / ZM4 / CP4) OX=264203 GN=ZMO1276 PE=4 SV=1	ZMO1276	0.71709	0.032259	1.394	1.54	1.211	0.732	0.949
Q5NP08	Peptidase S58 DmpA OS=Zymomonas mobilis subsp. mobilis (strain ATCC 31821 / ZM4 / CP4) OX=264203 GN=ZMO0928 PE=4 SV=2	ZMO0928	0.71609	0.050617	1.536	1.383	1.495	0.863	0.623	1.201
Q5NMY3	Pyrroline-5-carboxylate reductase OS=Zymomonas mobilis subsp. mobilis (strain ATCC 31821 / ZM4 / CP4) OX=264203 GN=proC2 PE=3 SV=1	proC2	0.710493	0.097025	1.309	1.415	1.416	0.948	0.581	1.001
Q5NP95	Chloride channel core OS=Zymomonas mobilis subsp. mobilis (strain ATCC 31821 / ZM4 / CP4) OX=264203 GN=clcA PE=4 SV=1	clcA	0.706437	0.159181	1.214	1.707	1.147	0.449	1.27	0.774
Q5NNY9	Glycosyl transferase family 2 OS=Zymomonas mobilis subsp. mobilis (strain ATCC 31821 / ZM4 / CP4) OX=264203 GN=ZMO0947 PE=4 SV=1	ZMO0947	0.705068	0.055743		1.48	1.174	0.792		0.836
P30794	Uncharacterized protein ZMO1243 OS=Zymomonas mobilis subsp. mobilis (strain ATCC 31821 / ZM4 / CP4) OX=264203 GN=ZMO1243 PE=4 SV=2	ZMO1243	0.701362	0.0065241	1.437	1.212	1.46	0.731	0.936	0.86
Q5NNK0	Glucanase OS=Zymomonas mobilis subsp. mobilis (strain ATCC 31821 / ZM4 / CP4) OX=264203 GN=celA PE=3 SV=1	celA	0.698746	0.0020771	1.317	1.177	1.231	0.803	0.816	0.676
Q5NR22	GCN5-related N-acetyltransferase OS=Zymomonas mobilis subsp. mobilis (strain ATCC 31821 / ZM4 / CP4) OX=264203 GN=ZMO0208 PE=4 SV=1	ZMO0208	0.69758	0.060483	1.341	1.288	1.466	0.597	1.172	0.756
Q5NL38	YbaK/prolyl-tRNA synthetase associated family protein OS=Zymomonas mobilis subsp. mobilis (strain ATCC 31821 / ZM4 / CP4) OX=264203 GN=ZMO1948 PE=4 SV=1	ZMO1948	0.694211	0.0065214	1.211	1.136	1.033	0.781	0.715	0.593
Q5NLB7	Ribonuclease I-like protein OS=Zymomonas mobilis subsp. mobilis (strain ATCC 31821 / ZM4 / CP4) OX=264203 GN=ZMO1869 PE=3 SV=2	ZMO1869	0.692599	0.0037239	1.232	1.308	1.153	0.873	0.7	0.712
Q5NRG8	Aldo/keto reductase OS=Zymomonas mobilis subsp. mobilis (strain ATCC 31821 / ZM4 / CP4) OX=264203 GN=ZMO0062 PE=4 SV=1	ZMO0062	0.692126	0.0164969	1.263	1.288	1.472	0.839	0.666	0.985
Q5NNK1	Cellulose synthase operon C domain protein OS=Zymomonas mobilis subsp. mobilis (strain ATCC 31821 / ZM4 / CP4) OX=264203 GN=bcsC PE=4 SV=1	bcsC	0.692101	0.094161	1.028	1.57	0.874	0.618	0.897	0.634
Q5NQX9	Endoribonuclease L-PSP OS=Zymomonas mobilis subsp. mobilis (strain ATCC 31821 / ZM4 / CP4) OX=264203 GN=ZMO0251 PE=4 SV=1	ZMO0251	0.691166	0.047995	1.478	1.425	0.993	0.846	0.64	0.927
Q5NLJ6	ABC transporter related protein OS=Zymomonas mobilis subsp. mobilis (strain ATCC 31821 / ZM4 / CP4) OX=264203 GN=ZMO1790 PE=4 SV=1	ZMO1790	0.690169	0.02438	1.116	1.458	0.995	0.789	0.637	0.786
Q5NQN9	Short-chain dehydrogenase/reductase SDR OS=Zymomonas mobilis subsp. mobilis (strain ATCC 31821 / ZM4 / CP4) OX=264203 GN=ZMO0341 PE=4 SV=1	ZMO0341	0.689717	0.0061229	1.473	1.371	1.211	0.884	0.725	0.905
Q5NKZ7	Methylated-DNA--protein-cysteine methyltransferase OS=Zymomonas mobilis subsp. mobilis (strain ATCC 31821 / ZM4 / CP4) OX=264203 GN=ZMO1989 PE=4 SV=1	ZMO1989	0.687968	0.00075845	1.237	1.262	1.158	0.7	0.817	0.753
Q5NRE7	CheA signal transduction histidine kinase OS=Zymomonas mobilis subsp. mobilis (strain ATCC 31821 / ZM4 / CP4) OX=264203 GN=cheA1 PE=4 SV=1	cheA1	0.684674	0.00041601	1.238	1.31	1.263	0.854	0.746	0.771
P09404	Phosphoglycerate kinase OS=Zymomonas mobilis subsp. mobilis (strain ATCC 31821 / ZM4 / CP4) OX=264203 GN=pgk PE=3 SV=1	pgk	0.683844	0.0040965	1.345	1.29	1.222	0.813	0.691	0.897
Q5NL89	Protein translocase subunit SecD OS=Zymomonas mobilis subsp. mobilis (strain ATCC 31821 / ZM4 / CP4) OX=264203 GN=secD PE=3 SV=1	secD	0.683586	0.0099441	1.116	1.357	1.197	0.679	0.897	0.709
Q5NPF8	Acriflavin resistance protein OS=Zymomonas mobilis subsp. mobilis (strain ATCC 31821 / ZM4 / CP4) OX=264203 GN=ZMO0778 PE=3 SV=2	ZMO0778	0.682346	0.116275	1.059	1.32	1.137	0.542	1.147	0.502
Q5NRA2	TonB-dependent receptor OS=Zymomonas mobilis subsp. mobilis (strain ATCC 31821 / ZM4 / CP4) OX=264203 GN=ZMO0128 PE=3 SV=2	ZMO0128	0.681382	0.03162	1.043	1.402	0.958	0.619	0.827	0.676
Q5NLN2	Aldehyde Dehydrogenase OS=Zymomonas mobilis subsp. mobilis (strain ATCC 31821 / ZM4 / CP4) OX=264203 GN=ssdA PE=4 SV=1	ssdA	0.679911	0.003699	1.391	1.253	1.438	0.834	0.76	0.954
Q5NNX1	Efflux pump membrane protein OS=Zymomonas mobilis subsp. mobilis (strain ATCC 31821 / ZM4 / CP4) OX=264203 GN=ZMO0965 PE=4 SV=1	ZMO0965	0.674262	0.023277	1.275	1.465	1.042	0.683	0.914	0.773
Q5NMF9	Uncharacterized protein OS=Zymomonas mobilis subsp. mobilis (strain ATCC 31821 / ZM4 / CP4) OX=264203 GN=ZMO1477 PE=4 SV=1	ZMO1477	0.67407			1.139	1.165			0.722
Q5NQY7	Uncharacterized protein OS=Zymomonas mobilis subsp. mobilis (strain ATCC 31821 / ZM4 / CP4) OX=264203 GN=ZMO0243 PE=4 SV=2	ZMO0243	0.673882	0.28674	0.97	1.818	0.65	0.598	0.739	0.818
Q5NLB6	Nicotinate-nucleotide pyrophosphorylase OS=Zymomonas mobilis subsp. mobilis (strain ATCC 31821 / ZM4 / CP4) OX=264203 GN=nadC PE=3 SV=1	nadC	0.673364	0.00199571	1.425	1.209	1.404	0.783	0.86	0.889
Q5NLZ0	Transcription-repair-coupling factor OS=Zymomonas mobilis subsp. mobilis (strain ATCC 31821 / ZM4 / CP4) OX=264203 GN=mfd PE=3 SV=2	mfd	0.672303	0.030338	1.208	1.363	1.123	0.714	0.982	0.622
Q5NNB4	N-succinylarginine dihydrolase OS=Zymomonas mobilis subsp. mobilis (strain ATCC 31821 / ZM4 / CP4) OX=264203 GN=astB PE=3 SV=1	astB	0.669868	0.065959	1.28	1.535	1.043	0.862	0.588	0.975
Q5NQF0	2,3,4,5-tetrahydropyridine-2,6-dicarboxylate N-succinyltransferase OS=Zymomonas mobilis subsp. mobilis (strain ATCC 31821 / ZM4 / CP4) OX=264203 GN=dapD PE=3 SV=1	dapD	0.669612	0.0106783	1.375	1.257	1.483	0.865	0.853	0.869
Q5NQZ2	ATP synthase subunit delta OS=Zymomonas mobilis subsp. mobilis (strain ATCC 31821 / ZM4 / CP4) OX=264203 GN=atpH PE=3 SV=1	atpH	0.668698	0.066122	1.433	1.388	1.045	0.917	0.572	0.943
Q5NL65	Primosomal protein N' OS=Zymomonas mobilis subsp. mobilis (strain ATCC 31821 / ZM4 / CP4) OX=264203 GN=priA PE=3 SV=1	priA	0.668502	0.04722	1.186	1.258	1.102	0.555	0.99	0.686
Q5NQ45	50S ribosomal protein L15 OS=Zymomonas mobilis subsp. mobilis (strain ATCC 31821 / ZM4 / CP4) OX=264203 GN=rplO PE=3 SV=1	rplO	0.663382	0.045423	1.029	1.473	0.957	0.618	0.809	0.757
Q5NP47	Aldose 1-epimerase OS=Zymomonas mobilis subsp. mobilis (strain ATCC 31821 / ZM4 / CP4) OX=264203 GN=mro PE=3 SV=1	mro	0.662041	0.0190179	1.456	1.084	1.362	0.703	0.926	0.837
Q5NLG9	Nitrogenase cofactor biosynthesis protein NifB OS=Zymomonas mobilis subsp. mobilis (strain ATCC 31821 / ZM4 / CP4) OX=264203 GN=nifB PE=4 SV=1	nifB	0.661759	0.9138	0.218	1.361	0.215	0.272	0.484
D2N0W3	Uncharacterized protein OS=Zymomonas mobilis subsp. mobilis (strain ATCC 31821 / ZM4 / CP4) OX=264203 GN=ZMO2007 PE=4 SV=1	ZMO2007	0.659643	0.084518	1.092	1.507	1.197	0.755	1.084	0.564
H2VFQ4	TPR repeat-containing protein OS=Zymomonas mobilis subsp. mobilis (strain ATCC 31821 / ZM4 / CP4) OX=264203 GN=ZMO1183 PE=4 SV=1	ZMO1183	0.659209	0.00089638	1.218	1.318	1.172	0.793	0.727	0.828
Q5NM12	ATP-binding protein OS=Zymomonas mobilis subsp. mobilis (strain ATCC 31821 / ZM4 / CP4) OX=264203 GN=ZMO1624 PE=4 SV=1	ZMO1624	0.651606	0.131263	1.287	1.373	1.283	0.612	1.178	0.72
Q5NP86	Fis family sigma54-specific transcriptional regulator OS=Zymomonas mobilis subsp. mobilis (strain ATCC 31821 / ZM4 / CP4) OX=264203 GN=ntrC PE=4 SV=1	ntrC	0.65156	0.044959	1.426	1.498	1.465	0.798	1.118	0.878
Q5NNN9	Phosphate-binding protein PstS OS=Zymomonas mobilis subsp. mobilis (strain ATCC 31821 / ZM4 / CP4) OX=264203 GN=pstS PE=3 SV=1	pstS	0.650979	0.00146428	1.169	1.291	1.106	0.791	0.776	0.704
Q5NRE8	Chemotaxis protein methyltransferase OS=Zymomonas mobilis subsp. mobilis (strain ATCC 31821 / ZM4 / CP4) OX=264203 GN=cheR PE=4 SV=1	cheR	0.65088	0.179016	1.344	1.343	1.444	0.676	1.355	0.6
Q5NQB6	Triosephosphate isomerase OS=Zymomonas mobilis subsp. mobilis (strain ATCC 31821 / ZM4 / CP4) OX=264203 GN=tpiA PE=3 SV=1	tpiA	0.650491	0.020838	1.343	0.951	1.343	0.786	0.802	0.729
Q5NNU0	Mechanosensitive ion channel MscS OS=Zymomonas mobilis subsp. mobilis (strain ATCC 31821 / ZM4 / CP4) OX=264203 GN=mscS1 PE=4 SV=2	mscS1	0.64792	0.030399	1.36	1.316	1.235	0.667	0.762	1.067
Q5NPM4	Polyphosphate kinase OS=Zymomonas mobilis subsp. mobilis (strain ATCC 31821 / ZM4 / CP4) OX=264203 GN=ppk PE=3 SV=1	ppk	0.646606	0.0020784	1.174	1.309	1.127	0.75	0.836	0.72
Q5NPZ2	DNA repair protein RadA OS=Zymomonas mobilis subsp. mobilis (strain ATCC 31821 / ZM4 / CP4) OX=264203 GN=radA PE=3 SV=1	radA	0.64453	0.043964	1.249	1.107	0.858	0.657	0.826	0.573
Q5NMF2	UvrD/REP helicase OS=Zymomonas mobilis subsp. mobilis (strain ATCC 31821 / ZM4 / CP4) OX=264203 GN=ZMO1484 PE=4 SV=1	ZMO1484	0.643487	0.021603	1.228	1.328	1.104	0.715	0.962	0.666
Q5NQM4	Rod shape-determining protein MreC OS=Zymomonas mobilis subsp. mobilis (strain ATCC 31821 / ZM4 / CP4) OX=264203 GN=mreC PE=4 SV=1	mreC	0.642892	0.20836	1.224	1.196	1.226	0.614	1.25	0.471
Q5NQS4	Glycosyl transferase group 1 OS=Zymomonas mobilis subsp. mobilis (strain ATCC 31821 / ZM4 / CP4) OX=264203 GN=ZMO0306 PE=4 SV=1	ZMO0306	0.637658	0.051142	1.247	1.201	1.065	0.662	1.007	0.589
H2VFS2	Molybdopterin binding domain protein OS=Zymomonas mobilis subsp. mobilis (strain ATCC 31821 / ZM4 / CP4) OX=264203 GN=ZMO1350 PE=4 SV=1	ZMO1350	0.636305	0.0054371	1.407	1.269	1.314	0.835	0.754	0.978
Q5NL85	Uncharacterized protein OS=Zymomonas mobilis subsp. mobilis (strain ATCC 31821 / ZM4 / CP4) OX=264203 GN=ZMO1901 PE=4 SV=1	ZMO1901	0.635475	0.002503	1.372	1.324	1.155	0.795	0.891	0.793
Q5NPG9	Uncharacterized protein OS=Zymomonas mobilis subsp. mobilis (strain ATCC 31821 / ZM4 / CP4) OX=264203 GN=ZMO0767 PE=4 SV=2	ZMO0767	0.63531	0.072823	1.183	1.317	0.824	0.612	0.874	0.654
Q5NQ91	Oligopeptidase B OS=Zymomonas mobilis subsp. mobilis (strain ATCC 31821 / ZM4 / CP4) OX=264203 GN=ptrB PE=4 SV=1	ptrB	0.633163	0.0062569	1.205	1.322	1.262	0.889	0.69	0.864
Q5NLU0	Zinc-type alcohol dehydrogenase-like protein OS=Zymomonas mobilis subsp. mobilis (strain ATCC 31821 / ZM4 / CP4) OX=264203 GN=ZMO1696 PE=3 SV=1	ZMO1696	0.632971	0.0025203	1.288	1.179	1.23	0.702	0.836	0.846
Q5NM65	Cytochrome bd ubiquinol oxidase subunit I OS=Zymomonas mobilis subsp. mobilis (strain ATCC 31821 / ZM4 / CP4) OX=264203 GN=cydA PE=3 SV=1	cydA	0.632308	0.21964	1.203	1.214	1.176	0.567	1.275	0.476
O66116	Protein ZMO0507 OS=Zymomonas mobilis subsp. mobilis (strain ATCC 31821 / ZM4 / CP4) OX=264203 GN=ZMO0507 PE=3 SV=1	ZMO0507	0.628065	0.085196	1.678	1.017	1.195	0.77	0.709	1.038
Q5NQ10	Binding-protein-dependent transport systems inner membrane component OS=Zymomonas mobilis subsp. mobilis (strain ATCC 31821 / ZM4 / CP4) OX=264203 GN=ZMO0571 PE=3 SV=2	ZMO0571	0.628031	0.031139	1.109	1.204	0.917	0.659	0.846	0.585
Q5NLZ3	Tyrosine--tRNA ligase OS=Zymomonas mobilis subsp. mobilis (strain ATCC 31821 / ZM4 / CP4) OX=264203 GN=tyrS PE=3 SV=1	tyrS	0.626941	0.0043429	1.146	1.305	1.036	0.801	0.735	0.722
Q5NPL6	4-hydroxy-tetrahydrodipicolinate synthase OS=Zymomonas mobilis subsp. mobilis (strain ATCC 31821 / ZM4 / CP4) OX=264203 GN=dapA PE=3 SV=1	dapA	0.626894	0.115461	1.299	1.243	1.263	0.93	0.567	0.967
Q5NR30	Anthranilate phosphoribosyltransferase OS=Zymomonas mobilis subsp. mobilis (strain ATCC 31821 / ZM4 / CP4) OX=264203 GN=trpD PE=3 SV=1	trpD	0.621809	0.0049423	1.33	1.14	1.337	0.803	0.915	0.756
Q07982	Glucose--fructose oxidoreductase OS=Zymomonas mobilis subsp. mobilis (strain ATCC 31821 / ZM4 / CP4) OX=264203 GN=gfo PE=1 SV=2	gfo	0.621664	0.0138243	1.38	1.294	1.108	0.861	0.695	0.902
Q5NMP3	LPS export ABC transporter permease LptF OS=Zymomonas mobilis subsp. mobilis (strain ATCC 31821 / ZM4 / CP4) OX=264203 GN=lptF PE=4 SV=2	lptF	0.619576	0.134359	1.21	1.478	1.024	0.675	1.188	0.553
P21908	Glucokinase OS=Zymomonas mobilis subsp. mobilis (strain ATCC 31821 / ZM4 / CP4) OX=264203 GN=glk PE=3 SV=2	glk	0.618138	0.06908	1.221	1.327	1.125	0.937	0.542	0.914
Q5NQ58	50S ribosomal protein L16 OS=Zymomonas mobilis subsp. mobilis (strain ATCC 31821 / ZM4 / CP4) OX=264203 GN=rplP PE=3 SV=1	rplP	0.617394	0.31072	0.979	1.378	0.972	1.073	0.19	0.907
Q5NMN0	Alpha/beta hydrolase fold protein OS=Zymomonas mobilis subsp. mobilis (strain ATCC 31821 / ZM4 / CP4) OX=264203 GN=ZMO1406 PE=4 SV=1	ZMO1406	0.616062	0.0035429	1.176	1.274	1.02	0.721	0.77	0.773
Q5NPU0	Flagellar motor switch protein FliM OS=Zymomonas mobilis subsp. mobilis (strain ATCC 31821 / ZM4 / CP4) OX=264203 GN=fliM PE=4 SV=1	fliM	0.615252	0.000141575	1.297	1.384	1.314	0.851	0.848	0.909
Q5NP32	Beta-galactosidase OS=Zymomonas mobilis subsp. mobilis (strain ATCC 31821 / ZM4 / CP4) OX=264203 GN=bga PE=3 SV=1	bga	0.613963	0.00118444	1.472	1.301	1.272	0.841	0.888	0.914
Q5NLH6	Ion-translocating oxidoreductase complex subunit G OS=Zymomonas mobilis subsp. mobilis (strain ATCC 31821 / ZM4 / CP4) OX=264203 GN=rnfG PE=3 SV=2	rnfG	0.612018	0.090378	0.941	0.706	0.829	0.401	0.747	0.472
Q5NQS1	Short-chain dehydrogenase/reductase SDR OS=Zymomonas mobilis subsp. mobilis (strain ATCC 31821 / ZM4 / CP4) OX=264203 GN=ZMO0309 PE=4 SV=2	ZMO0309	0.61081	0.0134982	1.203	1.29	1.224	0.85	0.661	0.923
Q5NPB5	Cysteine synthase A OS=Zymomonas mobilis subsp. mobilis (strain ATCC 31821 / ZM4 / CP4) OX=264203 GN=cysZ PE=4 SV=1	cysZ	0.610522	0.166977	1.18	1.112	1.438	0.967	0.437	1.039
Q5NL26	Uncharacterized protein OS=Zymomonas mobilis subsp. mobilis (strain ATCC 31821 / ZM4 / CP4) OX=264203 GN=ZMO1960 PE=4 SV=2	ZMO1960	0.609666	0.10118	0.868	1.311	1.252	0.704		0.795
Q5NPQ2	CRISPR-associated protein Csy3 family OS=Zymomonas mobilis subsp. mobilis (strain ATCC 31821 / ZM4 / CP4) OX=264203 GN=ZMO0684 PE=4 SV=1	ZMO0684	0.609552	0.0084031	1.357	1.176	1.254	0.954	0.795	0.733
Q5NQN0	Putative ParB-like nuclease OS=Zymomonas mobilis subsp. mobilis (strain ATCC 31821 / ZM4 / CP4) OX=264203 GN=ZMO0350 PE=4 SV=1	ZMO0350	0.60812	0.0035794	1.102	1.178	1.331	0.728	0.811	0.83
Q5NQF3	Cysteine desulfurase OS=Zymomonas mobilis subsp. mobilis (strain ATCC 31821 / ZM4 / CP4) OX=264203 GN=sufS PE=3 SV=1	sufS	0.606485	0.00137903	1.199	1.127	1.287	0.75	0.775	0.848
Q5NMS1	Diguanylate cyclase with beta propeller sensor OS=Zymomonas mobilis subsp. mobilis (strain ATCC 31821 / ZM4 / CP4) OX=264203 GN=ZMO1365 PE=4 SV=2	ZMO1365	0.603855	0.170835	1.235	1.508	1.254	0.598	1.449	0.583
Q5NLY4	2-nitropropane dioxygenase NPD OS=Zymomonas mobilis subsp. mobilis (strain ATCC 31821 / ZM4 / CP4) OX=264203 GN=ZMO1652 PE=4 SV=2	ZMO1652	0.603616	0.0192554	1.342	1.397	1.192	1.013	0.712	0.862
Q5NQQ3	Sulfurtransferase OS=Zymomonas mobilis subsp. mobilis (strain ATCC 31821 / ZM4 / CP4) OX=264203 GN=metC PE=4 SV=2	metC	0.602265	0.0133792	1.182	1.232	1.067	0.743	0.895	0.655
Q5NLX2	Ribosomal RNA large subunit methyltransferase H OS=Zymomonas mobilis subsp. mobilis (strain ATCC 31821 / ZM4 / CP4) OX=264203 GN=rlmH PE=3 SV=1	rlmH	0.602155	0.02892	1.382	1.281	1.009	0.89	0.845	0.684
Q5NPT3	AI-2E family transporter OS=Zymomonas mobilis subsp. mobilis (strain ATCC 31821 / ZM4 / CP4) OX=264203 GN=ZMO0653 PE=4 SV=2	ZMO0653	0.600952	0.159676	1.033	1.504	0.956	0.795	0.492	1.016
Q5NM17	GatB/YqeY domain-containing protein OS=Zymomonas mobilis subsp. mobilis (strain ATCC 31821 / ZM4 / CP4) OX=264203 GN=ZMO1619 PE=4 SV=2	ZMO1619	0.598432	0.021285	1.175	0.992	1.438	0.787	0.829	0.765
Q5NL34	3-methyl-2-oxobutanoate hydroxymethyltransferase 1 OS=Zymomonas mobilis subsp. mobilis (strain ATCC 31821 / ZM4 / CP4) OX=264203 GN=panB1 PE=3 SV=2	panB1	0.595532	0.0304	1.604	1.4	1.106	1.015	0.847	0.858
Q5NNF1	Peptidase U62 modulator of DNA gyrase OS=Zymomonas mobilis subsp. mobilis (strain ATCC 31821 / ZM4 / CP4) OX=264203 GN=ZMO1135 PE=4 SV=1	ZMO1135	0.594689	0.0088953	1.316	1.232	1.247	0.924	0.702	0.887
Q5NMD4	Imidazole glycerol phosphate synthase subunit HisH OS=Zymomonas mobilis subsp. mobilis (strain ATCC 31821 / ZM4 / CP4) OX=264203 GN=hisH PE=3 SV=2	hisH	0.593078	0.00338	1.304	1.127	1.402	0.861	0.827	0.853
Q5NN83	tRNA (cytidine/uridine-2'-O-)-methyltransferase TrmJ OS=Zymomonas mobilis subsp. mobilis (strain ATCC 31821 / ZM4 / CP4) OX=264203 GN=trmH PE=1 SV=1	trmH	0.591269	0.066779	1.451	1.048	1.284	0.725	1.083	0.703
Q5NPJ8	Thiazole synthase OS=Zymomonas mobilis subsp. mobilis (strain ATCC 31821 / ZM4 / CP4) OX=264203 GN=thiG PE=3 SV=2	thiG	0.590267	0.074717	1.241	1.192	1.382	0.895	0.583	1.056
Q5NNJ6	Thymidylate kinase OS=Zymomonas mobilis subsp. mobilis (strain ATCC 31821 / ZM4 / CP4) OX=264203 GN=tmk PE=3 SV=1	tmk	0.586069	0.00062144	1.272	1.287	1.353	0.919	0.809	0.878
Q5NPS9	Arginine/ornithine N-succinyltransferase beta subunit AstA OS=Zymomonas mobilis subsp. mobilis (strain ATCC 31821 / ZM4 / CP4) OX=264203 GN=astA PE=4 SV=2	astA	0.583371	0.0176185	1.137	1.078	1.408	0.776	0.735	0.907
Q5NLA7	Delta-aminolevulinic acid dehydratase OS=Zymomonas mobilis subsp. mobilis (strain ATCC 31821 / ZM4 / CP4) OX=264203 GN=hemB PE=3 SV=1	hemB	0.579599	0.045602	1.216	1.322	1.355	0.937	0.643	1.025
Q5NQU0	DUF445 domain-containing protein OS=Zymomonas mobilis subsp. mobilis (strain ATCC 31821 / ZM4 / CP4) OX=264203 GN=ZMO0290 PE=4 SV=1	ZMO0290	0.578173	0.042198	1.326	1.205	0.967	0.636	0.828	0.879
Q5NR04	Short-chain dehydrogenase/reductase SDR OS=Zymomonas mobilis subsp. mobilis (strain ATCC 31821 / ZM4 / CP4) OX=264203 GN=sdh PE=3 SV=1	sdh	0.575312	0.0103378	1.193	1.367	1.165	0.876	0.718	0.906
Q9RNN8	Alanine--tRNA ligase OS=Zymomonas mobilis subsp. mobilis (strain ATCC 31821 / ZM4 / CP4) OX=264203 GN=alaS PE=3 SV=2	alaS	0.571961	0.026181	1.101	1.326	1.108	0.752	0.949	0.677
Q5NLS8	Pyridoxine 5'-phosphate synthase OS=Zymomonas mobilis subsp. mobilis (strain ATCC 31821 / ZM4 / CP4) OX=264203 GN=pdxJ PE=3 SV=1	pdxJ	0.571416	0.065624	1.474	1.046	1.296	0.742	1.081	0.745
Q5NP01	Glutathione S-transferase domain protein OS=Zymomonas mobilis subsp. mobilis (strain ATCC 31821 / ZM4 / CP4) OX=264203 GN=gstA PE=4 SV=1	gstA	0.564875	0.109284	1.313	1.308	1.052	0.919	0.548	1.016
Q5NR70	Thioesterase superfamily protein OS=Zymomonas mobilis subsp. mobilis (strain ATCC 31821 / ZM4 / CP4) OX=264203 GN=ZMO0160 PE=4 SV=2	ZMO0160	0.563639	0.053202	1.325	1.05	1.218	0.697	1.037	0.697
O31151	UvrABC system protein A OS=Zymomonas mobilis subsp. mobilis (strain ATCC 31821 / ZM4 / CP4) OX=264203 GN=uvrA PE=3 SV=2	uvrA	0.562676	0.0193387	1.089	1.355	1.089	0.836	0.869	0.687
H2VFR3	Uncharacterized protein OS=Zymomonas mobilis subsp. mobilis (strain ATCC 31821 / ZM4 / CP4) OX=264203 GN=ZMO0298 PE=4 SV=1	ZMO0298	0.557913	0.126178	1.034	1.451	0.923	0.904	0.562	0.849
Q5NQA3	Two component transcriptional regulator, winged helix family OS=Zymomonas mobilis subsp. mobilis (strain ATCC 31821 / ZM4 / CP4) OX=264203 GN=ZMO0478 PE=4 SV=1	ZMO0478	0.557357	0.087397	1.008	1.087	1.166	0.862	0.501	0.853
Q5NMW7	TPR_REGION domain-containing protein OS=Zymomonas mobilis subsp. mobilis (strain ATCC 31821 / ZM4 / CP4) OX=264203 GN=ZMO1319 PE=4 SV=2	ZMO1319	0.556195	0.093664	1.038	1.17	1.64	0.88	1.023	0.714
Q5NQG6	MJ0042 family finger-like protein OS=Zymomonas mobilis subsp. mobilis (strain ATCC 31821 / ZM4 / CP4) OX=264203 GN=ZMO0414 PE=4 SV=1	ZMO0414	0.553103	0.0145952	1.133	1.256	1.037	0.784	0.876	0.675
Q5NME0	Phosphoenolpyruvate carboxylase OS=Zymomonas mobilis subsp. mobilis (strain ATCC 31821 / ZM4 / CP4) OX=264203 GN=ppc PE=3 SV=1	ppc	0.552597	0.0195211	1.044	1.293	1.101	0.703	0.908	0.733
Q5NPH0	Bifunctional uridylyltransferase/uridylyl-removing enzyme OS=Zymomonas mobilis subsp. mobilis (strain ATCC 31821 / ZM4 / CP4) OX=264203 GN=glnD PE=3 SV=1	glnD	0.552512	0.126039	1.166	1.33	0.867	0.696	1.01	0.587
Q5NM45	ABC transporter permease OS=Zymomonas mobilis subsp. mobilis (strain ATCC 31821 / ZM4 / CP4) OX=264203 GN=ZMO1591 PE=3 SV=2	ZMO1591	0.55112	0.0190826	1.161	1.23	1.127	0.834	0.913	0.654
Q5NLR4	S-(hydroxymethyl)glutathione dehydrogenase OS=Zymomonas mobilis subsp. mobilis (strain ATCC 31821 / ZM4 / CP4) OX=264203 GN=adhC PE=3 SV=1	adhC	0.54925	0.00150217	1.268	1.224	1.099	0.798	0.799	0.857
Q5NME6	Putative outer membrane associated protein OS=Zymomonas mobilis subsp. mobilis (strain ATCC 31821 / ZM4 / CP4) OX=264203 GN=ZMO1490 PE=4 SV=1	ZMO1490	0.548787	0.039862	1.108	1.432	0.965	0.816	0.736	0.844
Q5NR28	Methyl-accepting chemotaxis sensory transducer OS=Zymomonas mobilis subsp. mobilis (strain ATCC 31821 / ZM4 / CP4) OX=264203 GN=mcpA1 PE=4 SV=1	mcpA1	0.548072	0.062895	1.117	1.453	1.04	0.759	0.703	1.007
Q5NPM2	Ribonuclease D OS=Zymomonas mobilis subsp. mobilis (strain ATCC 31821 / ZM4 / CP4) OX=264203 GN=rnd PE=3 SV=1	rnd	0.543861	0.0109801	1.239	1.435	1.115	0.801	0.915	0.883
Q5NQW3	Uncharacterized protein OS=Zymomonas mobilis subsp. mobilis (strain ATCC 31821 / ZM4 / CP4) OX=264203 GN=ZMO0267 PE=4 SV=2	ZMO0267	0.54295	0.0037433	1.364	1.258	1.236	0.947	0.91	0.791
H2VFN5	Beta-N-acetylhexosaminidase OS=Zymomonas mobilis subsp. mobilis (strain ATCC 31821 / ZM4 / CP4) OX=264203 GN=ZMO1171 PE=4 SV=1	ZMO1171	0.541149	0.0049233	1.341	1.212	1.29	0.92	0.778	0.943
Q5NN01	Glucose-methanol-choline oxidoreductase OS=Zymomonas mobilis subsp. mobilis (strain ATCC 31821 / ZM4 / CP4) OX=264203 GN=sldL PE=4 SV=1	sldL	0.540987	0.040285	1.387	1.261	1.116	0.942	0.682	0.963
Q5NPQ4	CRISPR-associated protein Csy1 family OS=Zymomonas mobilis subsp. mobilis (strain ATCC 31821 / ZM4 / CP4) OX=264203 GN=ZMO0682 PE=4 SV=1	ZMO0682	0.537857	0.0138443	1.207	1.166	1.107	0.892	0.669	0.836
Q5NNI9	Thioredoxin OS=Zymomonas mobilis subsp. mobilis (strain ATCC 31821 / ZM4 / CP4) OX=264203 GN=ZMO1097 PE=3 SV=1	ZMO1097	0.537043	0.049218	1.04	1.184	1.566	0.908	0.909	0.795
Q5NNS7	SapC family protein OS=Zymomonas mobilis subsp. mobilis (strain ATCC 31821 / ZM4 / CP4) OX=264203 GN=ZMO1009 PE=4 SV=1	ZMO1009	0.536071	0.111236	1.104	1.098	1.7	0.891	1.056	0.744
Q5NMW1	Nucleotide-binding protein ZMO1325 OS=Zymomonas mobilis subsp. mobilis (strain ATCC 31821 / ZM4 / CP4) OX=264203 GN=ZMO1325 PE=3 SV=1	ZMO1325	0.531309	0.110824	1.283	1.096	1.052	0.731	1.076	0.567
Q5NQ86	TamB/DUF490 domain-containing protein OS=Zymomonas mobilis subsp. mobilis (strain ATCC 31821 / ZM4 / CP4) OX=264203 GN=ZMO0495 PE=4 SV=1	ZMO0495	0.530205	0.093622	1.203	1.338	1.078	0.631	1.116	0.759
Q5NMD6	Imidazole glycerol phosphate synthase subunit HisF OS=Zymomonas mobilis subsp. mobilis (strain ATCC 31821 / ZM4 / CP4) OX=264203 GN=hisF PE=3 SV=1	hisF	0.527062	0.0164551	1.239	1.201	1.455	1.011	0.792	0.9
Q5NMN2	DNA-directed RNA polymerase specialized sigma subunit sigma 24 (Sigma E) family RpoE OS=Zymomonas mobilis subsp. mobilis (strain ATCC 31821 / ZM4 / CP4) OX=264203 GN=rpoE PE=3 SV=1	rpoE	0.526741	0.0028192	1.159	1.24	1.207	0.749	0.879	0.875
Q5NP89	Porin OS=Zymomonas mobilis subsp. mobilis (strain ATCC 31821 / ZM4 / CP4) OX=264203 GN=oprB2 PE=3 SV=1	oprB2	0.525418	0.067179	1.048	1.49	1.01	0.724	0.917	0.824
Q5NQU9	TetR family transcriptional repressor of RND efflux transport system OS=Zymomonas mobilis subsp. mobilis (strain ATCC 31821 / ZM4 / CP4) OX=264203 GN=ZMO0281 PE=4 SV=1	ZMO0281	0.524077	0.20162	1.248	1.241	0.84	0.693	1.111	0.511
Q5NMU5	Zn-dependent metalloprotease OS=Zymomonas mobilis subsp. mobilis (strain ATCC 31821 / ZM4 / CP4) OX=264203 GN=ZMO1341 PE=4 SV=2	ZMO1341	0.519774	0.00083835	1.176	1.223	1.214	0.78	0.888	0.852
Q5NNW0	Aldo/keto reductase OS=Zymomonas mobilis subsp. mobilis (strain ATCC 31821 / ZM4 / CP4) OX=264203 GN=xyrA PE=4 SV=1	xyrA	0.518265	0.079238	1.37	1.254	1.233	0.921	0.649	1.123
Q5NMF6	Electron transfer flavoprotein alpha/beta-subunit OS=Zymomonas mobilis subsp. mobilis (strain ATCC 31821 / ZM4 / CP4) OX=264203 GN=etfB PE=4 SV=1	etfB	0.517519	0.042264	1.301	0.999	1.482	0.849	0.905	0.888
Q5NPQ9	3-isopropylmalate dehydrogenase OS=Zymomonas mobilis subsp. mobilis (strain ATCC 31821 / ZM4 / CP4) OX=264203 GN=leuB PE=3 SV=1	leuB	0.516488	0.00011986	1.218	1.201	1.243	0.838	0.831	0.891
Q5NLT4	Cell division protein FtsK/SpoIIIE OS=Zymomonas mobilis subsp. mobilis (strain ATCC 31821 / ZM4 / CP4) OX=264203 GN=ftsK PE=3 SV=2	ftsK	0.515386	0.127098	1.222	1.186	1.144	0.748	1.08	0.657
Q5NN03	LacI family transcriptional regulator OS=Zymomonas mobilis subsp. mobilis (strain ATCC 31821 / ZM4 / CP4) OX=264203 GN=ZMO1283 PE=4 SV=2	ZMO1283	0.513881	0.0122353	1.139	1.299	1.136	0.855	0.921	0.727
Q5NLC0	Beta-lactamase domain protein OS=Zymomonas mobilis subsp. mobilis (strain ATCC 31821 / ZM4 / CP4) OX=264203 GN=ZMO1866 PE=4 SV=1	ZMO1866	0.512808	0.0172045	1.139	1.384	1.094	0.763	0.915	0.857
Q5NNX9	Cytochrome b OS=Zymomonas mobilis subsp. mobilis (strain ATCC 31821 / ZM4 / CP4) OX=264203 GN=cytB PE=3 SV=1	cytB	0.512503	0.078542	1.056	0.946	1.182	0.635	0.853
Q9XBR7	Putative quercetin 2,3-dioxygenase ZMO1337 OS=Zymomonas mobilis subsp. mobilis (strain ATCC 31821 / ZM4 / CP4) OX=264203 GN=ZMO1337 PE=3 SV=1	ZMO1337	0.508897	0.087478	0.953	1.339	1.042	0.827	0.908	0.608
Q5NMY0	Hemolysin A OS=Zymomonas mobilis subsp. mobilis (strain ATCC 31821 / ZM4 / CP4) OX=264203 GN=ZMO1306 PE=4 SV=1	ZMO1306	0.508305	0.025422	1.141	1.231	1.073	0.968	0.719	0.735
Q5NPM5	ATPase involved in DNA replication initiation OS=Zymomonas mobilis subsp. mobilis (strain ATCC 31821 / ZM4 / CP4) OX=264203 GN=ZMO0711 PE=4 SV=1	ZMO0711	0.506091	0.117903	1.49	1.233	1.032	0.703	1.15	0.791
Q5NR73	D-isomer specific 2-hydroxyacid dehydrogenase NAD-binding protein OS=Zymomonas mobilis subsp. mobilis (strain ATCC 31821 / ZM4 / CP4) OX=264203 GN=lhdA PE=3 SV=1	lhdA	0.50581	0.044201	1.151	1.134	1.279	0.98	0.656	0.874
Q5NPM6	Uncharacterized protein OS=Zymomonas mobilis subsp. mobilis (strain ATCC 31821 / ZM4 / CP4) OX=264203 GN=ZMO0710 PE=4 SV=2	ZMO0710	0.504658	0.067837	1.36	1.413	1.018	1.01	0.736	0.926
Q5NR09	CarD family transcriptional regulator OS=Zymomonas mobilis subsp. mobilis (strain ATCC 31821 / ZM4 / CP4) OX=264203 GN=ZMO0221 PE=4 SV=1	ZMO0221	0.501165	0.044199	1.336	1.038	1.497	0.857	0.888	0.99
Q5NQA9	RpsU-divergently transcribed protein OS=Zymomonas mobilis subsp. mobilis (strain ATCC 31821 / ZM4 / CP4) OX=264203 GN=ZMO0472 PE=4 SV=1	ZMO0472	0.499682	0.110922	1.169	1.504	0.907	0.813	0.759	0.96
Q5NKZ8	tRNA modification GTPase MnmE OS=Zymomonas mobilis subsp. mobilis (strain ATCC 31821 / ZM4 / CP4) OX=264203 GN=mnmE PE=3 SV=1	mnmE	0.494541	0.09162	1.269	1.307	1.235	0.762	1.113	0.83
P34037	Histidinol-phosphate aminotransferase OS=Zymomonas mobilis subsp. mobilis (strain ATCC 31821 / ZM4 / CP4) OX=264203 GN=hisC PE=1 SV=3	hisC	0.494131	0.020478	1.254	1.204	1.166	0.982	0.717	0.874
Q5NNB9	Peptidase S15 OS=Zymomonas mobilis subsp. mobilis (strain ATCC 31821 / ZM4 / CP4) OX=264203 GN=ZMO1167 PE=4 SV=1	ZMO1167	0.491936	0.024523	1.428	1.058	1.335	0.881	0.88	0.956
D2N0W9	Capsule biosynthesis phosphatase OS=Zymomonas mobilis subsp. mobilis (strain ATCC 31821 / ZM4 / CP4) OX=264203 GN=ZMO2017 PE=4 SV=1	ZMO2017	0.491539	0.022838	1.18	1.097	1.46	0.95	0.845	0.863
Q5NPJ7	Antibiotic biosynthesis monooxygenase OS=Zymomonas mobilis subsp. mobilis (strain ATCC 31821 / ZM4 / CP4) OX=264203 GN=ZMO0739 PE=4 SV=1	ZMO0739	0.49067	0.033642	1.294	1.136	1.264	0.943	0.708	0.978
Q5NMJ7	Carbon-nitrogen hydrolase OS=Zymomonas mobilis subsp. mobilis (strain ATCC 31821 / ZM4 / CP4) OX=264203 GN=ZMO1439 PE=4 SV=2	ZMO1439	0.490572	0.035017	1.146	1.251	1.367	0.811	1.076	0.792
Q5NQM6	DNA mismatch repair protein MutL OS=Zymomonas mobilis subsp. mobilis (strain ATCC 31821 / ZM4 / CP4) OX=264203 GN=mutL PE=3 SV=2	mutL	0.489454	0.084401	1.138	1.285	1.164	0.795	1.107	0.653
Q5NQM8	Uncharacterized protein OS=Zymomonas mobilis subsp. mobilis (strain ATCC 31821 / ZM4 / CP4) OX=264203 GN=ZMO0352 PE=4 SV=2	ZMO0352	0.486881	0.0160952	1.114	1.238	1.024	0.794	0.897	0.718
P06672	Pyruvate decarboxylase OS=Zymomonas mobilis subsp. mobilis (strain ATCC 31821 / ZM4 / CP4) OX=264203 GN=pdc PE=1 SV=1	pdc	0.486605	0.0180554	1.059	1.324	1.047	0.882	0.783	0.783
Q5NRA3	S1/P1 nuclease OS=Zymomonas mobilis subsp. mobilis (strain ATCC 31821 / ZM4 / CP4) OX=264203 GN=ZMO0127 PE=4 SV=1	ZMO0127	0.483861	0.00063836	1.221	1.097	1.181	0.839	0.812	0.851
Q5NR02	Polysaccharide biosynthesis protein OS=Zymomonas mobilis subsp. mobilis (strain ATCC 31821 / ZM4 / CP4) OX=264203 GN=ZMO0228 PE=4 SV=2	ZMO0228	0.483697	0.071417	1.165	1.231	1.104	0.804	1.054	0.645
Q9Z5V0	30S ribosomal protein S20 OS=Zymomonas mobilis subsp. mobilis (strain ATCC 31821 / ZM4 / CP4) OX=264203 GN=rpsT PE=3 SV=1	rpsT	0.483296	0.24274	1.081	1.42	0.882	0.951	0.49	0.979
Q5NPL5	SsrA-binding protein OS=Zymomonas mobilis subsp. mobilis (strain ATCC 31821 / ZM4 / CP4) OX=264203 GN=smpB PE=3 SV=1	smpB	0.479512	0.192339	1.02	1.319	1.215	0.643	1.279	0.627
Q5NL84	Uroporphyrinogen-III synthase OS=Zymomonas mobilis subsp. mobilis (strain ATCC 31821 / ZM4 / CP4) OX=264203 GN=hemD PE=3 SV=1	hemD	0.478763			1.08		0.775
Q5NL08	ParB-like partition protein OS=Zymomonas mobilis subsp. mobilis (strain ATCC 31821 / ZM4 / CP4) OX=264203 GN=parB PE=3 SV=1	parB	0.476526	0.0128238	1.29	1.17	1.095	0.876	0.925	0.754
Q5NNL6	Signal recognition particle receptor FtsY OS=Zymomonas mobilis subsp. mobilis (strain ATCC 31821 / ZM4 / CP4) OX=264203 GN=ftsY PE=3 SV=1	ftsY	0.475956	0.0111554	1.215	1.262	1.167	0.906	0.756	0.958
Q5NNA2	Electron-transferring-flavoprotein dehydrogenase OS=Zymomonas mobilis subsp. mobilis (strain ATCC 31821 / ZM4 / CP4) OX=264203 GN=fixC PE=4 SV=2	fixC	0.475949	0.0041364	1.214	1.209	1.036	0.848	0.841	0.798
Q5NRB3	Hydroxylamine reductase OS=Zymomonas mobilis subsp. mobilis (strain ATCC 31821 / ZM4 / CP4) OX=264203 GN=hcp PE=3 SV=1	hcp	0.473978	0.0097242	1.233	1.013	1.193	0.783	0.882	0.811
Q5NQX2	Histidine kinase OS=Zymomonas mobilis subsp. mobilis (strain ATCC 31821 / ZM4 / CP4) OX=264203 GN=ZMO0258 PE=4 SV=1	ZMO0258	0.4724	0.3129	0.9	1.429	1.177	0.55	1.525	0.452
Q56998	UvrABC system protein B OS=Zymomonas mobilis subsp. mobilis (strain ATCC 31821 / ZM4 / CP4) OX=264203 GN=uvrB PE=3 SV=2	uvrB	0.471775	0.095016	1.15	1.295	1.047	0.746	1.094	0.678
Q5NL72	Integrase family protein OS=Zymomonas mobilis subsp. mobilis (strain ATCC 31821 / ZM4 / CP4) OX=264203 GN=xerC PE=3 SV=1	xerC	0.471055	0.25286	1.241	1.405	0.82	0.882		0.785
Q5NM57	Alpha/beta hydrolase OS=Zymomonas mobilis subsp. mobilis (strain ATCC 31821 / ZM4 / CP4) OX=264203 GN=ZMO1579 PE=4 SV=1	ZMO1579	0.470575	0.031002	1.218	1.331	1.22	0.834	1.091	0.795
Q5NNL9	Fe-S metabolism associated SufE OS=Zymomonas mobilis subsp. mobilis (strain ATCC 31821 / ZM4 / CP4) OX=264203 GN=sufE PE=4 SV=2	sufE	0.470451	0.059122	1.29	1.011	1.264	0.918	0.698	0.957
Q5NM94	Single-stranded DNA-binding protein OS=Zymomonas mobilis subsp. mobilis (strain ATCC 31821 / ZM4 / CP4) OX=264203 GN=ssb PE=3 SV=1	ssb	0.470276	0.088738	1.358	1.138	1.293	0.989	0.673	1.073
Q5NPH7	Hydroxyacylglutathione hydrolase OS=Zymomonas mobilis subsp. mobilis (strain ATCC 31821 / ZM4 / CP4) OX=264203 GN=gloB PE=3 SV=1	gloB	0.469924	0.0050412	1.37	1.181	1.244	0.844	0.946	0.95
Q5NMJ6	Porin_4 domain-containing protein OS=Zymomonas mobilis subsp. mobilis (strain ATCC 31821 / ZM4 / CP4) OX=264203 GN=ZMO1440 PE=4 SV=1	ZMO1440	0.467701	0.3098	1.169	1.353	1.021		1.194	0.514
Q01578	Gluconolactonase OS=Zymomonas mobilis subsp. mobilis (strain ATCC 31821 / ZM4 / CP4) OX=264203 GN=gnl PE=1 SV=2	gnl	0.465275	0.0142824	1.327	1.243	1.141	0.848	1.015	0.825
Q5NNJ5	DNA polymerase III subunit delta OS=Zymomonas mobilis subsp. mobilis (strain ATCC 31821 / ZM4 / CP4) OX=264203 GN=holB PE=4 SV=1	holB	0.464093	0.25736	1.18	1.357	0.873	0.805	1.162	0.505
Q5NLU8	Folate-binding protein YgfZ OS=Zymomonas mobilis subsp. mobilis (strain ATCC 31821 / ZM4 / CP4) OX=264203 GN=ygfZ PE=4 SV=1	ygfZ	0.463674	0.0173999	1.397	1.249	1.185	0.965	0.808	1.005
Q9X5F5	3-hydroxyacyl-[acyl-carrier-protein] dehydratase FabZ OS=Zymomonas mobilis subsp. mobilis (strain ATCC 31821 / ZM4 / CP4) OX=264203 GN=fabZ PE=3 SV=1	fabZ	0.462152	0.135042	1.188	1.304	1.025	1.002	0.591	0.96
Q5NQY9	ATP synthase subunit beta OS=Zymomonas mobilis subsp. mobilis (strain ATCC 31821 / ZM4 / CP4) OX=264203 GN=atpD PE=3 SV=1	atpD	0.460361	0.03742	1.215	1.247	1.224	0.942	0.783	0.954
Q5NP28	Lipopolysaccharide biosynthesis protein OS=Zymomonas mobilis subsp. mobilis (strain ATCC 31821 / ZM4 / CP4) OX=264203 GN=ZMO0908 PE=4 SV=2	ZMO0908	0.460306	0.0153398	1.03	1.25	1.022	0.864	0.786	0.75
Q5NNI4	Histidine kinase OS=Zymomonas mobilis subsp. mobilis (strain ATCC 31821 / ZM4 / CP4) OX=264203 GN=ZMO1102 PE=4 SV=2	ZMO1102	0.459937	0.074203	0.99	1.101	1.118	0.668	0.999	0.666
Q5NL35	Dimethylmenaquinone methyltransferase OS=Zymomonas mobilis subsp. mobilis (strain ATCC 31821 / ZM4 / CP4) OX=264203 GN=rraA PE=4 SV=1	rraA	0.457272	0.0062045	1.167	1.253	1.335	0.973	0.929	0.833
Q9RME4	Phosphopantetheine adenylyltransferase OS=Zymomonas mobilis subsp. mobilis (strain ATCC 31821 / ZM4 / CP4) OX=264203 GN=coaD PE=3 SV=1	coaD	0.454523	0.0110009	1.317	1.096	1.328	0.904	0.961	0.865
Q5NPW9	Basal-body rod modification protein FlgD OS=Zymomonas mobilis subsp. mobilis (strain ATCC 31821 / ZM4 / CP4) OX=264203 GN=flgD PE=3 SV=1	flgD	0.454046	0.127704	1.123	1.333	1.655	1.101	0.775	1.125
Q5NP10	Mammalian cell entry related domain protein OS=Zymomonas mobilis subsp. mobilis (strain ATCC 31821 / ZM4 / CP4) OX=264203 GN=mlaD PE=4 SV=1	mlaD	0.452799	0.196719	1.05	1.08	1.044		0.695	0.851
Q5NQU3	Efflux transporter, RND family, MFP subunit OS=Zymomonas mobilis subsp. mobilis (strain ATCC 31821 / ZM4 / CP4) OX=264203 GN=ZMO0287 PE=3 SV=1	ZMO0287	0.451889	0.089796	1.026	1.308	1.076	0.711	1.049	0.733
P21907	Glucose-6-phosphate 1-dehydrogenase OS=Zymomonas mobilis subsp. mobilis (strain ATCC 31821 / ZM4 / CP4) OX=264203 GN=zwf PE=3 SV=1	zwf	0.450317	0.002101	1.188	1.167	1.136	0.848	0.916	0.791
Q5NQ07	DNA helicase OS=Zymomonas mobilis subsp. mobilis (strain ATCC 31821 / ZM4 / CP4) OX=264203 GN=ZMO0574 PE=3 SV=1	ZMO0574	0.450059	0.128038	1.184	1.241	1.008	0.784	1.101	0.628
Q5NM87	BolA family protein OS=Zymomonas mobilis subsp. mobilis (strain ATCC 31821 / ZM4 / CP4) OX=264203 GN=bolA1 PE=3 SV=1	bolA1	0.448566	0.168062	1.042	0.922	1.591	0.81	0.903	0.892
Q9RNM9	D-alanine--D-alanine ligase OS=Zymomonas mobilis subsp. mobilis (strain ATCC 31821 / ZM4 / CP4) OX=264203 GN=ddl PE=3 SV=1	ddl	0.447077	0.003356	1.333	1.15	1.296	0.941	0.943	0.888
Q5NNL4	Diaminopimelate epimerase OS=Zymomonas mobilis subsp. mobilis (strain ATCC 31821 / ZM4 / CP4) OX=264203 GN=dapF PE=3 SV=1	dapF	0.443576	0.0094238	1.269	1.127	1.348	0.973	0.928	0.852
Q5NNN2	DNA topoisomerase 4 subunit A OS=Zymomonas mobilis subsp. mobilis (strain ATCC 31821 / ZM4 / CP4) OX=264203 GN=parC PE=3 SV=1	parC	0.441742	0.060835	1.084	1.221	1.221	0.786	1.074	0.736
Q5NPE5	Aspartate carbamoyltransferase OS=Zymomonas mobilis subsp. mobilis (strain ATCC 31821 / ZM4 / CP4) OX=264203 GN=pyrB PE=3 SV=1	pyrB	0.441663	0.160837	1.264	1.393	0.934	0.889	1.077	0.678
Q5NRK0	Glyoxalase/bleomycin resistance protein/dioxygenase OS=Zymomonas mobilis subsp. mobilis (strain ATCC 31821 / ZM4 / CP4) OX=264203 GN=gloA1 PE=4 SV=1	gloA1	0.440341	0.076078	1.192	1	1.374	0.771	1.035	0.822
Q5NNB0	Histidine kinase OS=Zymomonas mobilis subsp. mobilis (strain ATCC 31821 / ZM4 / CP4) OX=264203 GN=ZMO1176 PE=4 SV=2	ZMO1176	0.439787	0.31528	1.086	1.188	1.136	0.55	1.387	0.577
Q5NMK6	Efflux transporter, RND family, MFP subunit OS=Zymomonas mobilis subsp. mobilis (strain ATCC 31821 / ZM4 / CP4) OX=264203 GN=ZMO1430 PE=3 SV=1	ZMO1430	0.437605	0.129338	1.203	1.236	1.169	0.901	1.07	0.693
Q5NQ47	50S ribosomal protein L30 OS=Zymomonas mobilis subsp. mobilis (strain ATCC 31821 / ZM4 / CP4) OX=264203 GN=rpmD PE=3 SV=1	rpmD	0.436361	0.170479	1.083	1.446	1.038	1.006	0.627	1.003
Q5NMI7	Mannitol dehydrogenase domain protein OS=Zymomonas mobilis subsp. mobilis (strain ATCC 31821 / ZM4 / CP4) OX=264203 GN=mtlD PE=3 SV=1	mtlD	0.434541	0.00159925	1.134	1.17	1.072	0.785	0.869	0.844
Q5NNH7	Tetratricopeptide-like helical domain-containing protein OS=Zymomonas mobilis subsp. mobilis (strain ATCC 31821 / ZM4 / CP4) OX=264203 GN=ZMO1109 PE=4 SV=2	ZMO1109	0.434315	0.149578	1.223	1.149	1.194	0.967	0.656	1.016
Q5NLV3	L-asparaginase, type II OS=Zymomonas mobilis subsp. mobilis (strain ATCC 31821 / ZM4 / CP4) OX=264203 GN=ansA PE=3 SV=1	ansA	0.43406	0.124421	1.198	1.255	1.415	0.937	0.704	1.222
Q9XBS9	UPF0303 protein ZMO1353 OS=Zymomonas mobilis subsp. mobilis (strain ATCC 31821 / ZM4 / CP4) OX=264203 GN=ZMO1353 PE=3 SV=1	ZMO1353	0.434036	0.0069193	1.339	1.224	1.259	0.862	0.932	1.035
Q5NQ14	Succinate--CoA ligase [ADP-forming] subunit alpha OS=Zymomonas mobilis subsp. mobilis (strain ATCC 31821 / ZM4 / CP4) OX=264203 GN=sucD PE=3 SV=2	sucD	0.432853	0.055581	1.186	0.986	1.223	0.881	0.695	0.939
Q5NPL1	50S ribosomal protein L11 OS=Zymomonas mobilis subsp. mobilis (strain ATCC 31821 / ZM4 / CP4) OX=264203 GN=rplK PE=3 SV=1	rplK	0.431022	0.027965	1.196	1.23	1.295	0.973	0.768	1.019
Q5NLW1	Protein-disulfide isomerase-like protein OS=Zymomonas mobilis subsp. mobilis (strain ATCC 31821 / ZM4 / CP4) OX=264203 GN=ZMO1675 PE=4 SV=1	ZMO1675	0.429624	0.144084	0.969	1.42	1.024	0.984	0.676	0.874
Q5NQ06	Methyltransferase OS=Zymomonas mobilis subsp. mobilis (strain ATCC 31821 / ZM4 / CP4) OX=264203 GN=rsmD PE=4 SV=1	rsmD	0.427599	0.185599	1.28	1.217	1.425	1.167	0.624	1.125
Q5NQI0	Uncharacterized protein OS=Zymomonas mobilis subsp. mobilis (strain ATCC 31821 / ZM4 / CP4) OX=264203 GN=ZMO0400 PE=4 SV=1	ZMO0400	0.427583	0.122804	1.115	1.546	1.035	1.068	0.854	0.826
Q9RH11	RNA pyrophosphohydrolase OS=Zymomonas mobilis subsp. mobilis (strain ATCC 31821 / ZM4 / CP4) OX=264203 GN=rppH PE=3 SV=1	rppH	0.427046	0.21462	1.265	1.043	1.271	1.049	0.549	1.064
Q9Z670	Gluconate permease OS=Zymomonas mobilis subsp. mobilis (strain ATCC 31821 / ZM4 / CP4) OX=264203 GN=gntP PE=3 SV=1	gntP	0.425982	0.35174	1.125		0.948	0.579	0.964
Q5NQV4	OstA family protein OS=Zymomonas mobilis subsp. mobilis (strain ATCC 31821 / ZM4 / CP4) OX=264203 GN=ZMO0276 PE=4 SV=1	ZMO0276	0.424655	0.045497	1.311	1.08	1.472	0.89	0.952	1.036
Q5NNM7	Dihydroneopterin aldolase OS=Zymomonas mobilis subsp. mobilis (strain ATCC 31821 / ZM4 / CP4) OX=264203 GN=ZMO1059 PE=4 SV=1	ZMO1059	0.421567	0.031379	1.255		1.23	0.889	1.039	0.855
Q5NMV8	SpoU type tRNA/rRNA methyltransferase OS=Zymomonas mobilis subsp. mobilis (strain ATCC 31821 / ZM4 / CP4) OX=264203 GN=ZMO1328 PE=3 SV=1	ZMO1328	0.421032	0.110439	1.338	1.239	1.121	1.085	0.683	0.994
Q5NP34	TonB-dependent receptor OS=Zymomonas mobilis subsp. mobilis (strain ATCC 31821 / ZM4 / CP4) OX=264203 GN=ZMO0902 PE=3 SV=2	ZMO0902	0.420557	0.31306	1.048	1.624	0.82	0.776	0.762	1.071
Q5NMF5	Succinate--CoA ligase [ADP-forming] subunit beta OS=Zymomonas mobilis subsp. mobilis (strain ATCC 31821 / ZM4 / CP4) OX=264203 GN=sucC PE=3 SV=1	sucC	0.417528	0.035399	1.069	1.285	1.124	0.798	1.004	0.802
Q5NLU3	Chorismate synthase OS=Zymomonas mobilis subsp. mobilis (strain ATCC 31821 / ZM4 / CP4) OX=264203 GN=aroC PE=3 SV=1	aroC	0.413239	0.0076188	1.175	1.218	1.08	0.816	0.948	0.844
Q9RNP3	Pyridoxine/pyridoxamine 5'-phosphate oxidase OS=Zymomonas mobilis subsp. mobilis (strain ATCC 31821 / ZM4 / CP4) OX=264203 GN=pdxH PE=3 SV=1	pdxH	0.412545	0.0080441	1.216	1.061	1.193	0.912	0.802	0.893
Q5NLW9	Carboxyl-terminal protease OS=Zymomonas mobilis subsp. mobilis (strain ATCC 31821 / ZM4 / CP4) OX=264203 GN=ctpA PE=3 SV=2	ctpA	0.412359	0.0081415	1.26	1.117	1.211	0.963	0.912	0.821
Q9X3X2	Ubiquinone/menaquinone biosynthesis C-methyltransferase UbiE OS=Zymomonas mobilis subsp. mobilis (strain ATCC 31821 / ZM4 / CP4) OX=264203 GN=ubiE PE=3 SV=2	ubiE	0.412235	0.066241	1.199	1.248	0.981	0.883	0.971	0.722
H2VFM8	Site-determining protein OS=Zymomonas mobilis subsp. mobilis (strain ATCC 31821 / ZM4 / CP4) OX=264203 GN=flhG PE=3 SV=1	flhG	0.410344	0.23622	1.082	1.391	1.005	0.625	1.246	0.746
Q5NMF8	6-phosphogluconolactonase OS=Zymomonas mobilis subsp. mobilis (strain ATCC 31821 / ZM4 / CP4) OX=264203 GN=pgl PE=3 SV=2	pgl	0.40957	0.139622	1.343	1.137	1.295	1.076	0.675	1.091
Q5NMF1	Deoxyguanosinetriphosphate triphosphohydrolase OS=Zymomonas mobilis subsp. mobilis (strain ATCC 31821 / ZM4 / CP4) OX=264203 GN=ZMO1485 PE=4 SV=1	ZMO1485	0.408044	0.059265	1.101	1.265	1.064	0.87	1	0.715
Q5NLA9	Glutamine cyclotransferase OS=Zymomonas mobilis subsp. mobilis (strain ATCC 31821 / ZM4 / CP4) OX=264203 GN=ZMO1877 PE=4 SV=1	ZMO1877	0.406886	0.316	1.108	1.207	1.156	1.029	0.494	1.095
Q5NME5	OMP_b-brl domain-containing protein OS=Zymomonas mobilis subsp. mobilis (strain ATCC 31821 / ZM4 / CP4) OX=264203 GN=ZMO1491 PE=4 SV=1	ZMO1491	0.406678	0.44468	0.86	1.603	0.692	0.818	0.701	0.861
Q5NNK7	50S ribosomal protein L19 OS=Zymomonas mobilis subsp. mobilis (strain ATCC 31821 / ZM4 / CP4) OX=264203 GN=rplS PE=3 SV=1	rplS	0.405449	0.194398	1.064	1.338	1.047	1.035	0.59	0.979
Q5NNC8	Aspartate racemase OS=Zymomonas mobilis subsp. mobilis (strain ATCC 31821 / ZM4 / CP4) OX=264203 GN=asr PE=3 SV=1	asr	0.402996	0.154199	1.166	1.111	1.342	0.965	1.121	0.651
H2VFP2	Transcriptional regulator PhoB OS=Zymomonas mobilis subsp. mobilis (strain ATCC 31821 / ZM4 / CP4) OX=264203 GN=phoB PE=4 SV=1	phoB	0.401814	0.093242	1.395	1.206	1.019	1.001	0.979	0.76
Q5NLP1	Methionine synthase OS=Zymomonas mobilis subsp. mobilis (strain ATCC 31821 / ZM4 / CP4) OX=264203 GN=metH2 PE=4 SV=2	metH2	0.401232	0.00085615	1.089	1.134	1.105	0.793	0.87	0.857
Q5NPE9	Glucose-methanol-choline oxidoreductase OS=Zymomonas mobilis subsp. mobilis (strain ATCC 31821 / ZM4 / CP4) OX=264203 GN=ZMO0787 PE=4 SV=1	ZMO0787	0.400418	0.057662	1.165	1.166	1.04	0.882	0.978	0.694
Q5NPZ5	N-(5'-phosphoribosyl)anthranilate isomerase OS=Zymomonas mobilis subsp. mobilis (strain ATCC 31821 / ZM4 / CP4) OX=264203 GN=trpF PE=3 SV=1	trpF	0.399287	0.077215	1.409	1.056	1.179	0.839	1.076	0.848
Q5NLU4	Enoyl-[acyl-carrier-protein] reductase [NADH] OS=Zymomonas mobilis subsp. mobilis (strain ATCC 31821 / ZM4 / CP4) OX=264203 GN=fabI PE=3 SV=2	fabI	0.398793	0.26248	1.234	1.249	1.02	1.101	0.52	1.036
Q5NMG8	Uncharacterized protein OS=Zymomonas mobilis subsp. mobilis (strain ATCC 31821 / ZM4 / CP4) OX=264203 GN=ZMO1468 PE=4 SV=1	ZMO1468	0.396223	0.125998	1.216	1.168	0.968	0.807	1.063	0.677
Q5NQW7	Uncharacterized protein OS=Zymomonas mobilis subsp. mobilis (strain ATCC 31821 / ZM4 / CP4) OX=264203 GN=ZMO0263 PE=4 SV=1	ZMO0263	0.39333	0.029163	1.092	1.306	1.076	0.815	0.857	0.973
Q9RNM8	UDP-N-acetylenolpyruvoylglucosamine reductase OS=Zymomonas mobilis subsp. mobilis (strain ATCC 31821 / ZM4 / CP4) OX=264203 GN=murB PE=3 SV=1	murB	0.39311	0.22584	1.232	1.275	1.019	1.033	0.576	1.076
Q5NQQ9	Dihydrofolate reductase region OS=Zymomonas mobilis subsp. mobilis (strain ATCC 31821 / ZM4 / CP4) OX=264203 GN=dhfrIII PE=4 SV=2	dhfrIII	0.393015	0.166743	1.489	1.17	1.22	0.863	1.306	0.785
P09316	Glyceraldehyde-3-phosphate dehydrogenase OS=Zymomonas mobilis subsp. mobilis (strain ATCC 31821 / ZM4 / CP4) OX=264203 GN=gap PE=3 SV=1	gap	0.392344	0.00091923	1.111	1.168	1.085	0.891	0.828	0.844
H2VFS3	Polyisoprenoid-binding periplasmic YceI-like protein OS=Zymomonas mobilis subsp. mobilis (strain ATCC 31821 / ZM4 / CP4) OX=264203 GN=ZMO1334 PE=3 SV=1	ZMO1334	0.392266	0.084421	1.343	0.958	1.219	0.91	0.798	0.974
Q9X5E3	Phosphatidylserine decarboxylase proenzyme OS=Zymomonas mobilis subsp. mobilis (strain ATCC 31821 / ZM4 / CP4) OX=264203 GN=psd PE=3 SV=2	psd	0.39199	0.35334	1.004	1.386	1.191	0.77	1.524	0.435
Q5NM33	Uncharacterized protein OS=Zymomonas mobilis subsp. mobilis (strain ATCC 31821 / ZM4 / CP4) OX=264203 GN=ZMO1603 PE=4 SV=1	ZMO1603	0.391687	0.0258	1.266	1.047	1.262	0.94	0.827	0.958
Q5NR88	Pyridoxal phosphate homeostasis protein OS=Zymomonas mobilis subsp. mobilis (strain ATCC 31821 / ZM4 / CP4) OX=264203 GN=ZMO0142 PE=3 SV=2	ZMO0142	0.391126	0.0127617	1.362	1.137	1.131	0.91	0.912	0.946
Q5NQ84	Phosphoglycolate phosphatase OS=Zymomonas mobilis subsp. mobilis (strain ATCC 31821 / ZM4 / CP4) OX=264203 GN=gph PE=3 SV=1	gph	0.388215	0.021038	1.257	1.234	1.328	0.902	0.901	1.115
Q5NML6	N5-carboxyaminoimidazole ribonucleotide mutase OS=Zymomonas mobilis subsp. mobilis (strain ATCC 31821 / ZM4 / CP4) OX=264203 GN=purE PE=3 SV=1	purE	0.386197	0.23624	1.389	1.136	1.371	0.979	1.35	0.652
Q5NQV1	Cold-shock DNA-binding domain protein OS=Zymomonas mobilis subsp. mobilis (strain ATCC 31821 / ZM4 / CP4) OX=264203 GN=ZMO0279 PE=4 SV=2	ZMO0279	0.3846	0.083804	1.311	1.208	1.233	1.089	0.745	1.04
Q5NQ34	Chloride channel core OS=Zymomonas mobilis subsp. mobilis (strain ATCC 31821 / ZM4 / CP4) OX=264203 GN=ZMO0547 PE=4 SV=2	ZMO0547	0.383791	0.151376	1.118	1.232	0.908	0.798	1.031	0.668
Q5NRH6	MarR family transcriptional regulator OS=Zymomonas mobilis subsp. mobilis (strain ATCC 31821 / ZM4 / CP4) OX=264203 GN=marR PE=4 SV=1	marR	0.382629	0.99594	0.423	1.998		0.832		1.025
Q5NQQ2	Elongation factor P OS=Zymomonas mobilis subsp. mobilis (strain ATCC 31821 / ZM4 / CP4) OX=264203 GN=efp PE=3 SV=1	efp	0.381235	0.00131712	1.236	1.174	1.302	0.974	0.947	0.929
H2VFR1	Thiamine-phosphate synthase OS=Zymomonas mobilis subsp. mobilis (strain ATCC 31821 / ZM4 / CP4) OX=264203 GN=thiE1 PE=3 SV=1	thiE1	0.379621	0.027461	1.072	1.113	1.329	0.968	0.85	0.883
Q5NND7	Zinc metalloprotease OS=Zymomonas mobilis subsp. mobilis (strain ATCC 31821 / ZM4 / CP4) OX=264203 GN=ZMO1149 PE=3 SV=2	ZMO1149	0.37818	0.179398	1.202	1.207	1.069	0.831	1.192	0.653
Q5NMJ8	AsnC family transcriptional regulator OS=Zymomonas mobilis subsp. mobilis (strain ATCC 31821 / ZM4 / CP4) OX=264203 GN=ZMO1438 PE=4 SV=1	ZMO1438	0.373892	0.34386	1.307	1.488	0.915	1.025	1.246	0.592
Q5NPD9	Short-chain dehydrogenase/reductase SDR OS=Zymomonas mobilis subsp. mobilis (strain ATCC 31821 / ZM4 / CP4) OX=264203 GN=ZMO0797 PE=3 SV=1	ZMO0797	0.373882	0.126043	1.24	1.133	1.267	1.064	0.696	1.049
Q5NMC0	50S ribosomal protein L35 OS=Zymomonas mobilis subsp. mobilis (strain ATCC 31821 / ZM4 / CP4) OX=264203 GN=rpmI PE=3 SV=1	rpmI	0.372534	0.24502	0.868	0.943	1.344	0.736	1.036	0.665
Q5NLT3	Ubiquinone biosynthesis hydroxylase UbiH/UbiF/VisC/COQ6 family OS=Zymomonas mobilis subsp. mobilis (strain ATCC 31821 / ZM4 / CP4) OX=264203 GN=ZMO1703 PE=4 SV=1	ZMO1703	0.371995	0.2083	0.964	1.341	0.986	0.696	1.102	0.745
Q9REQ2	Peptide deformylase OS=Zymomonas mobilis subsp. mobilis (strain ATCC 31821 / ZM4 / CP4) OX=264203 GN=def PE=3 SV=1	def	0.369712	0.16674	1.202	1.141	1.302	1.017	0.669	1.135
Q5NPN5	Peptidase S9 prolyl oligopeptidase active site domain protein OS=Zymomonas mobilis subsp. mobilis (strain ATCC 31821 / ZM4 / CP4) OX=264203 GN=ZMO0703 PE=4 SV=2	ZMO0703	0.368106	0.2982	1.243	0.956	1.531	0.677	1.252	0.961
Q5NMZ9	Glycosyl transferase group 1 OS=Zymomonas mobilis subsp. mobilis (strain ATCC 31821 / ZM4 / CP4) OX=264203 GN=ZMO1287 PE=4 SV=1	ZMO1287	0.368094	0.24872	1.226	1.23	0.759	0.946	0.795	0.75
Q5NQS3	Capsule polysaccharide biosynthesis protein OS=Zymomonas mobilis subsp. mobilis (strain ATCC 31821 / ZM4 / CP4) OX=264203 GN=kpsC PE=4 SV=1	kpsC	0.367646	0.28912	0.951	1.198	1.105	0.657	1.29	0.575
Q5NPI4	Histidine phosphotransferase OS=Zymomonas mobilis subsp. mobilis (strain ATCC 31821 / ZM4 / CP4) OX=264203 GN=ZMO0752 PE=4 SV=1	ZMO0752	0.363874	0.25868	1.182	1.187	1.269	0.841	1.288	0.698
Q5NN72	DEAD/DEAH box helicase domain protein OS=Zymomonas mobilis subsp. mobilis (strain ATCC 31821 / ZM4 / CP4) OX=264203 GN=ZMO1214 PE=3 SV=2	ZMO1214	0.363671	0.072199	1.21	1.218	1.131	0.857	1.12	0.789
Q5NPF7	Efflux transporter, RND family, MFP subunit OS=Zymomonas mobilis subsp. mobilis (strain ATCC 31821 / ZM4 / CP4) OX=264203 GN=ZMO0779 PE=3 SV=2	ZMO0779	0.363149	0.039661	1.241	1.186	1.132	0.897	0.805	1.065
Q5NLZ2	ATP-dependent DNA helicase RecG OS=Zymomonas mobilis subsp. mobilis (strain ATCC 31821 / ZM4 / CP4) OX=264203 GN=ZMO1644 PE=4 SV=1	ZMO1644	0.36294	0.25748	1.173	1.183	0.989	0.859	1.179	0.563
Q5NQ51	30S ribosomal protein S8 OS=Zymomonas mobilis subsp. mobilis (strain ATCC 31821 / ZM4 / CP4) OX=264203 GN=rpsH PE=3 SV=1	rpsH	0.362627	0.23718	1.278	1.124	1.202	0.978	0.607	1.218
Q5NP81	Geranylgeranyl pyrophosphate synthase OS=Zymomonas mobilis subsp. mobilis (strain ATCC 31821 / ZM4 / CP4) OX=264203 GN=ispA2 PE=1 SV=1	ispA2	0.362279	0.040459	1.22	1.192	1.132	1.071	0.809	0.877
Q5NMS2	Coproporphyrinogen-III oxidase OS=Zymomonas mobilis subsp. mobilis (strain ATCC 31821 / ZM4 / CP4) OX=264203 GN=hemN2 PE=3 SV=1	hemN2	0.362139	0.0191229	1.068	1.167	1.112	0.88	0.953	0.771
Q5NRH1	Glycerate kinase OS=Zymomonas mobilis subsp. mobilis (strain ATCC 31821 / ZM4 / CP4) OX=264203 GN=glxK PE=3 SV=1	glxK	0.36175	0.101202	1.277	0.93	1.31	0.903	0.956	0.878
Q5NR72	Holliday junction ATP-dependent DNA helicase RuvB OS=Zymomonas mobilis subsp. mobilis (strain ATCC 31821 / ZM4 / CP4) OX=264203 GN=ruvB PE=3 SV=1	ruvB	0.361628	0.24718	1.167	1.156	1.177	1.004	0.628	1.092
Q5NQ24	Ribosome maturation factor RimP OS=Zymomonas mobilis subsp. mobilis (strain ATCC 31821 / ZM4 / CP4) OX=264203 GN=rimP PE=3 SV=1	rimP	0.35952	0.023015	1.28	1.138	1.227	0.999	0.835	1.007
Q5NPH8	Isochorismatase hydrolase OS=Zymomonas mobilis subsp. mobilis (strain ATCC 31821 / ZM4 / CP4) OX=264203 GN=dhbB PE=4 SV=1	dhbB	0.358585	0.194217	1.244	1.088	1.335	0.838	1.279	0.743
Q5NM92	Cobalt chelatase subunit CobS OS=Zymomonas mobilis subsp. mobilis (strain ATCC 31821 / ZM4 / CP4) OX=264203 GN=cobS PE=4 SV=1	cobS	0.35772	0.0144827	1.135	1.238	1.106	0.913	0.824	0.978
Q5NQZ6	Periplasmic serine endoprotease DegP-like OS=Zymomonas mobilis subsp. mobilis (strain ATCC 31821 / ZM4 / CP4) OX=264203 GN=ZMO0234 PE=3 SV=2	ZMO0234	0.354691	0.173575	1.176	1.276	1.122	0.964	0.675	1.156
D2YW19	DNA polymerase III subunit gamma/tau OS=Zymomonas mobilis subsp. mobilis (strain ATCC 31821 / ZM4 / CP4) OX=264203 GN=dnaZX PE=3 SV=1	dnaZX	0.354258	0.2281	1.138	1.314	1.034	0.748	1.259	0.72
Q5NMX3	4-hydroxythreonine-4-phosphate dehydrogenase OS=Zymomonas mobilis subsp. mobilis (strain ATCC 31821 / ZM4 / CP4) OX=264203 GN=pdxA PE=3 SV=1	pdxA	0.353881	0.021355	1.221	1.078	1.319	0.892	0.949	0.99
Q5NN66	Sec-independent protein translocase protein TatA OS=Zymomonas mobilis subsp. mobilis (strain ATCC 31821 / ZM4 / CP4) OX=264203 GN=tatA PE=3 SV=1	tatA	0.353209	0.122417	1.038	1.474	1.043	0.922	0.893	0.968
H2VFP4	Amidohydrolase OS=Zymomonas mobilis subsp. mobilis (strain ATCC 31821 / ZM4 / CP4) OX=264203 GN=ZMO0312 PE=4 SV=1	ZMO0312	0.352986	0.152861	1.106	1.241	0.975	0.807	1.088	0.706
P28719	DNA ligase OS=Zymomonas mobilis subsp. mobilis (strain ATCC 31821 / ZM4 / CP4) OX=264203 GN=ligA PE=3 SV=2	ligA	0.348711	0.135115	1.009	1.355	0.966	0.97	0.77	0.875
Q5NR64	Peptidoglycan-associated protein OS=Zymomonas mobilis subsp. mobilis (strain ATCC 31821 / ZM4 / CP4) OX=264203 GN=pal PE=3 SV=1	pal	0.348471	0.20552	0.99	1.311	0.812	0.802	0.897	0.746
Q5NR93	Sel1 domain protein repeat-containing protein OS=Zymomonas mobilis subsp. mobilis (strain ATCC 31821 / ZM4 / CP4) OX=264203 GN=ZMO0137 PE=4 SV=1	ZMO0137	0.347064	0.34564	0.975	0.838	1.545	0.987	0.88	0.773
Q5NNN7	Phosphate transport system permease protein PstA OS=Zymomonas mobilis subsp. mobilis (strain ATCC 31821 / ZM4 / CP4) OX=264203 GN=pstA PE=3 SV=1	pstA	0.342588	0.21882	0.936	1.342	0.887	0.807	0.969	0.72
Q5NQY4	ATP-dependent protease subunit HslV OS=Zymomonas mobilis subsp. mobilis (strain ATCC 31821 / ZM4 / CP4) OX=264203 GN=hslV PE=3 SV=1	hslV	0.341291	0.090423	1.189	1.135	1.089	0.922	1.048	0.724
Q5NPZ4	Orotidine 5'-phosphate decarboxylase OS=Zymomonas mobilis subsp. mobilis (strain ATCC 31821 / ZM4 / CP4) OX=264203 GN=pyrF PE=3 SV=1	pyrF	0.341037	0.0182579	1.277	1.13	1.222	0.972	0.866	1.027
Q9X5E1	Phosphate-specific transport system accessory protein PhoU homolog OS=Zymomonas mobilis subsp. mobilis (strain ATCC 31821 / ZM4 / CP4) OX=264203 GN=phoU PE=3 SV=1	phoU	0.341009	0.21964	0.853	1.298	1.293	0.858	1.022	0.839
H2VFM3	LysR family transcriptional regulator OS=Zymomonas mobilis subsp. mobilis (strain ATCC 31821 / ZM4 / CP4) OX=264203 GN=ZMO1336 PE=3 SV=1	ZMO1336	0.340307	0.186959	0.934	1.206	1.02	0.805	1.043	0.648
Q5NNZ7	Guanine deaminase OS=Zymomonas mobilis subsp. mobilis (strain ATCC 31821 / ZM4 / CP4) OX=264203 GN=ZMO0939 PE=3 SV=1	ZMO0939	0.338999	0.00138143	1.145	1.16	1.138	0.904	0.955	0.863
H2VFR8	Glutathione S-transferase OS=Zymomonas mobilis subsp. mobilis (strain ATCC 31821 / ZM4 / CP4) OX=264203 GN=ZMO1118 PE=4 SV=1	ZMO1118	0.337498	0.30456	1.238	0.99	1.545	0.727	1.274	0.985
Q5NPK1	Biotin carboxylase OS=Zymomonas mobilis subsp. mobilis (strain ATCC 31821 / ZM4 / CP4) OX=264203 GN=accC PE=4 SV=1	accC	0.337347	0.032801	1.174	1.171	1.065	0.979	0.786	0.934
Q5NMW0	PTS system fructose subfamily IIA component OS=Zymomonas mobilis subsp. mobilis (strain ATCC 31821 / ZM4 / CP4) OX=264203 GN=nagE PE=4 SV=1	nagE	0.336797	0.1273	1.244	0.961	1.306	0.876	1.064	0.84
H2VFM1	DUF4136 domain-containing protein OS=Zymomonas mobilis subsp. mobilis (strain ATCC 31821 / ZM4 / CP4) OX=264203 GN=ZMO1641 PE=4 SV=1	ZMO1641	0.333614	0.31856	1.018	1.227	0.792	0.693	1.101	0.616
Q5NLY0	Transcriptional regulator, XRE family OS=Zymomonas mobilis subsp. mobilis (strain ATCC 31821 / ZM4 / CP4) OX=264203 GN=ZMO1656 PE=4 SV=1	ZMO1656	0.333515	0.037778	1.086	1.226	1.157	0.982	0.974	0.797
Q5NQ27	Translation initiation factor IF-2 OS=Zymomonas mobilis subsp. mobilis (strain ATCC 31821 / ZM4 / CP4) OX=264203 GN=infB PE=3 SV=1	infB	0.332624	0.075015	1.05	1.198	1.035	0.881	0.991	0.735
Q5NM37	Hopanoid biosynthesis associated RND transporter like protein HpnN OS=Zymomonas mobilis subsp. mobilis (strain ATCC 31821 / ZM4 / CP4) OX=264203 GN=ZMO1599 PE=4 SV=1	ZMO1599	0.331344	0.122923	1.064	1.208	1.11	0.86	1.098	0.73
Q5NPL7	Lytic transglycosylase catalytic OS=Zymomonas mobilis subsp. mobilis (strain ATCC 31821 / ZM4 / CP4) OX=264203 GN=ZMO0719 PE=4 SV=1	ZMO0719	0.32828	0.105558	1.24	1.109	1.179	0.921	0.767	1.122
Q5NPF2	Aspartyl/glutamyl-tRNA(Asn/Gln) amidotransferase subunit C OS=Zymomonas mobilis subsp. mobilis (strain ATCC 31821 / ZM4 / CP4) OX=264203 GN=gatC PE=3 SV=1	gatC	0.325881	0.107343	1.209	0.987	1.276	0.877	0.828	1.065
O66114	Uncharacterized RNA pseudouridine synthase ZMO0505 OS=Zymomonas mobilis subsp. mobilis (strain ATCC 31821 / ZM4 / CP4) OX=264203 GN=ZMO0505 PE=3 SV=2	ZMO0505	0.325319	0.31716	1.111	1.178	1.119	0.669	1.292	0.759
Q5NM98	DNA-directed DNA polymerase OS=Zymomonas mobilis subsp. mobilis (strain ATCC 31821 / ZM4 / CP4) OX=264203 GN=dnaE PE=4 SV=2	dnaE	0.325241	0.23132	1.239	1.342	1.016	0.946	1.206	0.719
Q5NNN6	Phosphate import ATP-binding protein PstB OS=Zymomonas mobilis subsp. mobilis (strain ATCC 31821 / ZM4 / CP4) OX=264203 GN=pstB PE=3 SV=2	pstB	0.324622	0.022418	1.189	1.192	1.103	0.897	1.033	0.852
Q5NNC7	CDP-diacylglycerol--serine O-phosphatidyltransferase OS=Zymomonas mobilis subsp. mobilis (strain ATCC 31821 / ZM4 / CP4) OX=264203 GN=pssA PE=3 SV=1	pssA	0.324463	0.42954	1.069	0.723	0.914	0.554	1.443	0.164
Q5NRK2	Restriction endonuclease OS=Zymomonas mobilis subsp. mobilis (strain ATCC 31821 / ZM4 / CP4) OX=264203 GN=ZMO0028 PE=4 SV=1	ZMO0028	0.324453	0.0194244	1.173	1.172	1.086	0.887	1.011	0.842
Q5NPL4	Endothelin-converting enzyme 1 OS=Zymomonas mobilis subsp. mobilis (strain ATCC 31821 / ZM4 / CP4) OX=264203 GN=ZMO0722 PE=4 SV=1	ZMO0722	0.322635	0.002264	1.266	1.162	1.145	0.96	0.939	0.958
H2VFN4	Glutamate--cysteine ligase OS=Zymomonas mobilis subsp. mobilis (strain ATCC 31821 / ZM4 / CP4) OX=264203 GN=gshA PE=3 SV=1	gshA	0.322561	0.038299	1.049	1.253	1.117	0.913	0.992	0.829
Q5NNJ7	D-alanyl-D-alanine carboxypeptidase DacC OS=Zymomonas mobilis subsp. mobilis (strain ATCC 31821 / ZM4 / CP4) OX=264203 GN=dacC PE=3 SV=1	dacC	0.322136	0.208	1.267	1.159	1.037	1.005	0.672	1.093
Q9FDL4	Exodeoxyribonuclease 7 large subunit OS=Zymomonas mobilis subsp. mobilis (strain ATCC 31821 / ZM4 / CP4) OX=264203 GN=xseA PE=3 SV=2	xseA	0.317988	0.29632	1.19	1.132	0.969	0.706	1.277	0.657
Q5NP72	Cytidine deaminase OS=Zymomonas mobilis subsp. mobilis (strain ATCC 31821 / ZM4 / CP4) OX=264203 GN=cdd PE=3 SV=1	cdd	0.315013	0.21724	1.328	1.024	1.186	0.986	1.144	0.714
Q5NQ97	Protein MgtC OS=Zymomonas mobilis subsp. mobilis (strain ATCC 31821 / ZM4 / CP4) OX=264203 GN=ZMO0484 PE=3 SV=2	ZMO0484	0.315	0.0128817	1.059	1.028	0.977	0.758	0.817	0.888
Q5NQE2	Pseudouridine synthase OS=Zymomonas mobilis subsp. mobilis (strain ATCC 31821 / ZM4 / CP4) OX=264203 GN=rluC PE=3 SV=1	rluC	0.313596	0.38476	1.09	1.307	0.797	0.593	1.145	0.832
Q5NQ48	30S ribosomal protein S5 OS=Zymomonas mobilis subsp. mobilis (strain ATCC 31821 / ZM4 / CP4) OX=264203 GN=rpsE PE=3 SV=1	rpsE	0.312356	0.070517	1.102	1.237	1.041	0.989	0.78	0.953
Q5NP52	50S ribosomal protein L13 OS=Zymomonas mobilis subsp. mobilis (strain ATCC 31821 / ZM4 / CP4) OX=264203 GN=rplM PE=3 SV=1	rplM	0.311749	0.25296	0.915	1.101	1.303	0.748	1.141	0.785
O66113	Pyruvate dehydrogenase E1 component subunit beta OS=Zymomonas mobilis subsp. mobilis (strain ATCC 31821 / ZM4 / CP4) OX=264203 GN=pdhB PE=3 SV=2	pdhB	0.308346	0.0082042	1.115	1.161	1.107	0.976	0.845	0.911
Q5NNS9	UPF0187 domain-containing protein OS=Zymomonas mobilis subsp. mobilis (strain ATCC 31821 / ZM4 / CP4) OX=264203 GN=ZMO1007 PE=4 SV=1	ZMO1007	0.308015	0.41542	1.014	1.327	0.858	0.523	1.331	0.73
Q5NLU2	TonB-dependent receptor OS=Zymomonas mobilis subsp. mobilis (strain ATCC 31821 / ZM4 / CP4) OX=264203 GN=ZMO1694 PE=3 SV=1	ZMO1694	0.307529	0.23336	0.899	1.377	0.964	0.79	0.906	0.922
Q5NMX7	Probable cytosol aminopeptidase OS=Zymomonas mobilis subsp. mobilis (strain ATCC 31821 / ZM4 / CP4) OX=264203 GN=pepA2 PE=3 SV=2	pepA2	0.307346	0.064897	1.092	1.157	1.024	0.972	0.751	0.922
Q5NPD0	Cytosol aminopeptidase OS=Zymomonas mobilis subsp. mobilis (strain ATCC 31821 / ZM4 / CP4) OX=264203 GN=pepA1 PE=3 SV=1	pepA1	0.30553	0.20522	1.128	1.34	1.053	0.867	1.201	0.781
Q5NP74	Nucleoid-associated protein ZMO0862 OS=Zymomonas mobilis subsp. mobilis (strain ATCC 31821 / ZM4 / CP4) OX=264203 GN=ZMO0862 PE=3 SV=1	ZMO0862	0.305453	0.082779	1.204	1.098	1.246	1.043	0.799	1.029
D2YW17	Mg2 transporter protein CorA family protein OS=Zymomonas mobilis subsp. mobilis (strain ATCC 31821 / ZM4 / CP4) OX=264203 GN=ZMO1766 PE=3 SV=1	ZMO1766	0.304128	0.23688	1.069	1.38	1.055	0.852	1.206	0.78
Q5NRL6	Ribonuclease PH OS=Zymomonas mobilis subsp. mobilis (strain ATCC 31821 / ZM4 / CP4) OX=264203 GN=rph PE=3 SV=1	rph	0.302311	0.08546	1.247	1.212	1.175	1.106	1.031	0.81
Q5NPS4	Adenylosuccinate lyase OS=Zymomonas mobilis subsp. mobilis (strain ATCC 31821 / ZM4 / CP4) OX=264203 GN=purB PE=3 SV=1	purB	0.302246	0.100103	1.074	1.184	0.927	0.835	0.974	0.774
Q5NMQ0	Uncharacterized protein OS=Zymomonas mobilis subsp. mobilis (strain ATCC 31821 / ZM4 / CP4) OX=264203 GN=ZMO1386 PE=4 SV=1	ZMO1386	0.301936	0.101342	0.956	1.008	1.028	0.815	0.945	0.667
Q5NN89	Glutamate racemase OS=Zymomonas mobilis subsp. mobilis (strain ATCC 31821 / ZM4 / CP4) OX=264203 GN=murI PE=3 SV=1	murI	0.300395	0.045541	1.054	1.089	1.315	0.914	0.927	0.967
Q5NR85	Peptidase M28 OS=Zymomonas mobilis subsp. mobilis (strain ATCC 31821 / ZM4 / CP4) OX=264203 GN=ZMO0145 PE=4 SV=2	ZMO0145	0.298777	0.095919	1.241	1.027	1.271	0.97	0.948	0.959
Q5NL42	GntR transcriptional regulator with aminotransferase domain OS=Zymomonas mobilis subsp. mobilis (strain ATCC 31821 / ZM4 / CP4) OX=264203 GN=ZMO1944 PE=4 SV=1	ZMO1944	0.298562	0.095583	1.193	1.274	0.978	0.977	0.98	0.844
Q5NQF2	Iron-sulfur cluster assembly accessory protein OS=Zymomonas mobilis subsp. mobilis (strain ATCC 31821 / ZM4 / CP4) OX=264203 GN=ZMO0429 PE=3 SV=1	ZMO0429	0.298285	0.34428	1.21	0.945	1.325	0.954	0.639	1.237
Q5NQG1	1-acyl-sn-glycerol-3-phosphate acyltransferase PlsC OS=Zymomonas mobilis subsp. mobilis (strain ATCC 31821 / ZM4 / CP4) OX=264203 GN=plsC PE=4 SV=1	plsC	0.297994	0.32876	1.026	1.257	0.975	0.764	1.256	0.63
Q5NMD5	1-(5-phosphoribosyl)-5-[(5-phosphoribosylamino)methylideneamino] imidazole-4-carboxamide isomerase OS=Zymomonas mobilis subsp. mobilis (strain ATCC 31821 / ZM4 / CP4) OX=264203 GN=hisA PE=3 SV=2	hisA	0.292528	0.03292	1.264	1.176	1.118	1.027	0.869	1.009
Q5NMX4	Peptidylprolyl isomerase OS=Zymomonas mobilis subsp. mobilis (strain ATCC 31821 / ZM4 / CP4) OX=264203 GN=ZMO1312 PE=4 SV=2	ZMO1312	0.291536	0.169542	1.164	0.927	1.15	0.924	0.722	1.002
Q5NLE1	PhnA protein OS=Zymomonas mobilis subsp. mobilis (strain ATCC 31821 / ZM4 / CP4) OX=264203 GN=ZMO1845 PE=4 SV=1	ZMO1845	0.28859	0.27626	1.326	0.924	1.247	1.026	1.084	0.753
Q5NMY6	Putative capsular polysaccharide biosynthesis protein BcbE OS=Zymomonas mobilis subsp. mobilis (strain ATCC 31821 / ZM4 / CP4) OX=264203 GN=bcbE PE=4 SV=1	bcbE	0.288586	0.129897	1.336	1.087	1.234	0.97	0.858	1.166
Q5NQJ7	Uncharacterized protein OS=Zymomonas mobilis subsp. mobilis (strain ATCC 31821 / ZM4 / CP4) OX=264203 GN=ZMO0383 PE=4 SV=2	ZMO0383	0.288361	0.49238	0.902	0.857	1.597	0.998	0.998	0.752
Q5NN02	Gluconate 2-dehydrogenase (Acceptor) OS=Zymomonas mobilis subsp. mobilis (strain ATCC 31821 / ZM4 / CP4) OX=264203 GN=sldC PE=4 SV=1	sldC	0.288312	0.33442	0.709	1.03	0.944	0.651	0.972	0.574
Q5NML9	DEAD/DEAH box helicase domain protein OS=Zymomonas mobilis subsp. mobilis (strain ATCC 31821 / ZM4 / CP4) OX=264203 GN=ZMO1417 PE=4 SV=1	ZMO1417	0.286069	0.23988	1.259	1.187	1.14	0.895	1.293	0.753
Q5NPR9	ATP synthase subunit a OS=Zymomonas mobilis subsp. mobilis (strain ATCC 31821 / ZM4 / CP4) OX=264203 GN=atpB PE=3 SV=1	atpB	0.285665	0.32248	0.973	0.851	1.093	0.627	0.639	1.127
Q5NL12	LysR family transcriptional regulator ArgP OS=Zymomonas mobilis subsp. mobilis (strain ATCC 31821 / ZM4 / CP4) OX=264203 GN=ZMO1974 PE=3 SV=1	ZMO1974	0.284977			1.166				0.957
Q5NLL0	Aminopeptidase OS=Zymomonas mobilis subsp. mobilis (strain ATCC 31821 / ZM4 / CP4) OX=264203 GN=pepN2 PE=3 SV=2	pepN2	0.283758	0.29094	1.385	1.143	1.034	1.071	0.708	1.147
Q5NNT0	Dihydropteroate synthase OS=Zymomonas mobilis subsp. mobilis (strain ATCC 31821 / ZM4 / CP4) OX=264203 GN=folP PE=4 SV=2	folP	0.282538	0.25998	1.009	1.316	1.071	0.828	1.197	0.767
Q5NMX0	Polysaccharide biosynthesis protein OS=Zymomonas mobilis subsp. mobilis (strain ATCC 31821 / ZM4 / CP4) OX=264203 GN=ZMO1316 PE=4 SV=1	ZMO1316	0.280673	0.64874	0.847		1.342	0.544	1.258
Q5NPM3	Exopolyphosphatase OS=Zymomonas mobilis subsp. mobilis (strain ATCC 31821 / ZM4 / CP4) OX=264203 GN=ppx PE=4 SV=1	ppx	0.278673	0.37346	1.101	1.086	1.115	0.711	1.32	0.691
Q5NQZ1	ATP synthase subunit alpha OS=Zymomonas mobilis subsp. mobilis (strain ATCC 31821 / ZM4 / CP4) OX=264203 GN=atpA PE=3 SV=1	atpA	0.278394	0.31042	1.107	1.145	1.053	1.033	0.646	1.046
Q5NNV0	Serine--tRNA ligase OS=Zymomonas mobilis subsp. mobilis (strain ATCC 31821 / ZM4 / CP4) OX=264203 GN=serS PE=3 SV=1	serS	0.278085	0.038356	1.183	1.082	1.146	0.994	0.831	0.988
Q5NPR8	ATP synthase F0F1 C subunit OS=Zymomonas mobilis subsp. mobilis (strain ATCC 31821 / ZM4 / CP4) OX=264203 GN=atpE PE=4 SV=1	atpE	0.276531		1.035	1.15	0.951			0.863
Q5NPA0	Cell division protein FtsA OS=Zymomonas mobilis subsp. mobilis (strain ATCC 31821 / ZM4 / CP4) OX=264203 GN=ftsA PE=3 SV=1	ftsA	0.276274	0.29302	0.948	1.257	0.882	0.797	0.703	1.049
Q5NL02	Aldo/keto reductase OS=Zymomonas mobilis subsp. mobilis (strain ATCC 31821 / ZM4 / CP4) OX=264203 GN=ZMO1984 PE=4 SV=1	ZMO1984	0.275698	0.22208	1.293	1.184	1.116	1.068	0.742	1.158
Q5NQ54	50S ribosomal protein L24 OS=Zymomonas mobilis subsp. mobilis (strain ATCC 31821 / ZM4 / CP4) OX=264203 GN=rplX PE=3 SV=1	rplX	0.275542	0.125905	1.039	1.142	1.109	0.867	1.082	0.769
Q5NQG3	Cell division protein FtsX OS=Zymomonas mobilis subsp. mobilis (strain ATCC 31821 / ZM4 / CP4) OX=264203 GN=ftsX PE=4 SV=2	ftsX	0.273648	0.3934	1	1.188	1.25	0.735	1.474	0.635
Q5NQU8	Efflux transporter, RND family, MFP subunit OS=Zymomonas mobilis subsp. mobilis (strain ATCC 31821 / ZM4 / CP4) OX=264203 GN=ZMO0282 PE=3 SV=1	ZMO0282	0.272304	0.076701	1.076	1.138	1.065	0.884	1.04	0.791
Q5NQM1	Penicillin-binding protein 2 OS=Zymomonas mobilis subsp. mobilis (strain ATCC 31821 / ZM4 / CP4) OX=264203 GN=mrdA PE=4 SV=2	mrdA	0.27196			0.908		0.737	0.951	0.568
Q5NPD1	NLP/P60 protein OS=Zymomonas mobilis subsp. mobilis (strain ATCC 31821 / ZM4 / CP4) OX=264203 GN=ZMO0805 PE=4 SV=1	ZMO0805	0.270996	0.22488	0.899	1.04	0.823	0.633	0.947	0.709
H2VFR7	Presqualene diphosphate synthase OS=Zymomonas mobilis subsp. mobilis (strain ATCC 31821 / ZM4 / CP4) OX=264203 GN=hpnD PE=1 SV=1	hpnD	0.269911	0.170401	1.083	1.342	1.15	1.11	1.043	0.812
Q5NPQ8	Nitroreductase OS=Zymomonas mobilis subsp. mobilis (strain ATCC 31821 / ZM4 / CP4) OX=264203 GN=tdsD PE=4 SV=1	tdsD	0.26923	0.42172	1.047	0.907	0.613	0.69	0.582	0.858
Q5NRL1	Heparinase II/III family protein OS=Zymomonas mobilis subsp. mobilis (strain ATCC 31821 / ZM4 / CP4) OX=264203 GN=ZMO0019 PE=4 SV=1	ZMO0019	0.269029	0.36502	1.099	1.198	0.983	0.685	1.348	0.689
Q5NM14	DNA primase OS=Zymomonas mobilis subsp. mobilis (strain ATCC 31821 / ZM4 / CP4) OX=264203 GN=dnaG PE=3 SV=2	dnaG	0.268196	0.5397	1.456	1.268	0.748	0.78	0.781	1.322
Q5NRB6	Glutamine amidotransferase of anthranilate synthase OS=Zymomonas mobilis subsp. mobilis (strain ATCC 31821 / ZM4 / CP4) OX=264203 GN=trpGD PE=4 SV=1	trpGD	0.266538	0.44152	1.091	1.141	1.479	0.611	2.05	0.424
Q5NMQ1	Toxic anion resistance family protein OS=Zymomonas mobilis subsp. mobilis (strain ATCC 31821 / ZM4 / CP4) OX=264203 GN=ZMO1385 PE=3 SV=1	ZMO1385	0.266108	0.099702	1.079	1.211	0.999	0.862	0.837	1.036
Q5NR56	Putative SnoaL-like polynucleotide cyclase OS=Zymomonas mobilis subsp. mobilis (strain ATCC 31821 / ZM4 / CP4) OX=264203 GN=ZMO0174 PE=4 SV=1	ZMO0174	0.265165	0.44214	1.158	1.407	1.366	0.55	0.957	1.764
D2YW30	Uncharacterized protein OS=Zymomonas mobilis subsp. mobilis (strain ATCC 31821 / ZM4 / CP4) OX=264203 GN=ZMO1129 PE=4 SV=1	ZMO1129	0.26321	0.44766	1.015	0.821	1.456	1.022	0.744	0.977
Q5NNZ5	NAD-dependent epimerase/dehydratase OS=Zymomonas mobilis subsp. mobilis (strain ATCC 31821 / ZM4 / CP4) OX=264203 GN=ZMO0941 PE=4 SV=1	ZMO0941	0.261819	0.095644	0.972	1.055	1.058	0.812	0.999	0.762
Q9RNM6	UDP-N-acetylglucosamine--N-acetylmuramyl-(pentapeptide) pyrophosphoryl-undecaprenol N-acetylglucosamine transferase OS=Zymomonas mobilis subsp. mobilis (strain ATCC 31821 / ZM4 / CP4) OX=264203 GN=murG PE=3 SV=2	murG	0.258167	0.08852	1.088	1.211	1.015	0.859	1.041	0.871
Q5NND9	Chaperone protein Skp (OmpH) OS=Zymomonas mobilis subsp. mobilis (strain ATCC 31821 / ZM4 / CP4) OX=264203 GN=ZMO1147 PE=4 SV=1	ZMO1147	0.258025	0.25182	1.065	1.007	1.378	1.003	0.8	1.082
Q5NLH3	Ion-translocating oxidoreductase complex subunit B OS=Zymomonas mobilis subsp. mobilis (strain ATCC 31821 / ZM4 / CP4) OX=264203 GN=rnfB PE=3 SV=1	rnfB	0.257698	0.64244	0.841	0.415	0.309	0.338	0.192	0.779
Q5NPK7	50S ribosomal protein L7/L12 OS=Zymomonas mobilis subsp. mobilis (strain ATCC 31821 / ZM4 / CP4) OX=264203 GN=rplL PE=3 SV=1	rplL	0.257111	0.131463	1.329	1.145	1.269	1.209	1.027	0.896
Q9RNZ5	Integration host factor subunit alpha OS=Zymomonas mobilis subsp. mobilis (strain ATCC 31821 / ZM4 / CP4) OX=264203 GN=ihfA PE=3 SV=2	ihfA	0.255313	0.5081	0.911	0.931	1.512	0.65	1.308	0.852
Q5NPN8	Putative helix-turn-helix XRE-family like protein OS=Zymomonas mobilis subsp. mobilis (strain ATCC 31821 / ZM4 / CP4) OX=264203 GN=ZMO0698 PE=4 SV=2	ZMO0698	0.254849	0.6039	0.936	1.015	1.072	1.095		0.594
Q5NR43	Phospho-2-dehydro-3-deoxyheptonate aldolase OS=Zymomonas mobilis subsp. mobilis (strain ATCC 31821 / ZM4 / CP4) OX=264203 GN=aroH PE=3 SV=1	aroH	0.254148	0.108603	1.125	1.144	1.13	1.047	0.839	0.964
Q5NL11	Ornithine cyclodeaminase OS=Zymomonas mobilis subsp. mobilis (strain ATCC 31821 / ZM4 / CP4) OX=264203 GN=ZMO1975 PE=4 SV=1	ZMO1975	0.253942	0.144363	1.004	1.148	1.138	1.093	0.847	0.819
Q5NQG4	Cell division ATP-binding protein FtsE OS=Zymomonas mobilis subsp. mobilis (strain ATCC 31821 / ZM4 / CP4) OX=264203 GN=ftsE PE=3 SV=2	ftsE	0.252609	0.35548	1.304	1.15	1.269	1.052	1.379	0.694
Q5NQ85	Outer membrane protein assembly factor OS=Zymomonas mobilis subsp. mobilis (strain ATCC 31821 / ZM4 / CP4) OX=264203 GN=ZMO0496 PE=4 SV=2	ZMO0496	0.251227	0.57668	0.981	0.778	1.551	0.667	1.21	0.904
Q5NLH2	Ion-translocating oxidoreductase complex subunit A OS=Zymomonas mobilis subsp. mobilis (strain ATCC 31821 / ZM4 / CP4) OX=264203 GN=rnfA PE=3 SV=1	rnfA	0.247243		0.621	0.83	0.657		0.592
Q5NPF9	Beta-lactamase domain protein OS=Zymomonas mobilis subsp. mobilis (strain ATCC 31821 / ZM4 / CP4) OX=264203 GN=ZMO0777 PE=4 SV=1	ZMO0777	0.246848	0.096143	1.135	0.945	1.093	0.888	0.903	0.883
Q5NMX2	Ribosomal RNA small subunit methyltransferase A OS=Zymomonas mobilis subsp. mobilis (strain ATCC 31821 / ZM4 / CP4) OX=264203 GN=rsmA PE=3 SV=1	rsmA	0.245817	0.189256	1.1	1.239	1.076	0.857	1.171	0.852
Q5NQ98	Homoserine dehydrogenase OS=Zymomonas mobilis subsp. mobilis (strain ATCC 31821 / ZM4 / CP4) OX=264203 GN=hom PE=3 SV=1	hom	0.242594	0.23306	1.234	0.912	1.246	1	1.006	0.861
D2YW33	Short-chain dehydrogenase/reductase SDR OS=Zymomonas mobilis subsp. mobilis (strain ATCC 31821 / ZM4 / CP4) OX=264203 GN=ZMO1578 PE=4 SV=1	ZMO1578	0.241834	0.42	1.276	1.267	0.794	0.989	0.861	0.972
Q5NPM1	Aspartate--tRNA(Asp/Asn) ligase OS=Zymomonas mobilis subsp. mobilis (strain ATCC 31821 / ZM4 / CP4) OX=264203 GN=aspS PE=3 SV=1	aspS	0.241133	0.131375	0.989	1.166	0.983	0.999	0.786	0.87
D2N0W5	DUF465 domain-containing protein OS=Zymomonas mobilis subsp. mobilis (strain ATCC 31821 / ZM4 / CP4) OX=264203 GN=ZMO2009 PE=4 SV=1	ZMO2009	0.239739	0.46266	0.674	0.932	1.183	0.91	0.742	0.71
Q8GF30	ABC transporter domain-containing protein OS=Zymomonas mobilis subsp. mobilis (strain ATCC 31821 / ZM4 / CP4) OX=264203 PE=4 SV=1	Q8GF30	0.238832	0.46516	1.501	1.215	1.079	0.664	1.66	0.892
D2YW28	2-nitropropane dioxygenase NPD OS=Zymomonas mobilis subsp. mobilis (strain ATCC 31821 / ZM4 / CP4) OX=264203 GN=ZMO1861 PE=4 SV=1	ZMO1861	0.235769	0.33682	1.041	1.109	1.498	0.857	1.172	1.069
Q5NP58	Protein-glutamate methylesterase/protein-glutamine glutaminase OS=Zymomonas mobilis subsp. mobilis (strain ATCC 31821 / ZM4 / CP4) OX=264203 GN=cheB2 PE=3 SV=1	cheB2	0.234755	0.07174	1.257	1.043	1.216	1.059	0.979	0.95
Q5NN75	Glutathione reductase OS=Zymomonas mobilis subsp. mobilis (strain ATCC 31821 / ZM4 / CP4) OX=264203 GN=gor PE=3 SV=1	gor	0.233089	0.0087817	1.088	1.096	1.02	0.934	0.864	0.928
Q5NRD8	Uncharacterized protein OS=Zymomonas mobilis subsp. mobilis (strain ATCC 31821 / ZM4 / CP4) OX=264203 GN=ZMO0092 PE=4 SV=1	ZMO0092	0.230758	0.44226	1.237	1.098	0.98	0.785	1.424	0.616
Q5NL29	Glycosyl transferase family 1 OS=Zymomonas mobilis subsp. mobilis (strain ATCC 31821 / ZM4 / CP4) OX=264203 GN=ZMO1957 PE=4 SV=1	ZMO1957	0.230063	0.26296	1.05	1.124	0.906	0.751	1.08	0.795
Q5NR65	Tol-Pal system protein TolB OS=Zymomonas mobilis subsp. mobilis (strain ATCC 31821 / ZM4 / CP4) OX=264203 GN=tolB PE=3 SV=1	tolB	0.226414	0.170284	1.17	1.15	1.033	1.011	0.794	1.061
Q5NNG2	Sigma-54-dependent Fis family transcriptional regulator OS=Zymomonas mobilis subsp. mobilis (strain ATCC 31821 / ZM4 / CP4) OX=264203 GN=ZMO1124 PE=4 SV=1	ZMO1124	0.224832	0.036365	1.135	1.135	1.084	0.925	0.895	1.05
Q5NMW9	Thymidylate_kin domain-containing protein OS=Zymomonas mobilis subsp. mobilis (strain ATCC 31821 / ZM4 / CP4) OX=264203 GN=ZMO1317 PE=4 SV=1	ZMO1317	0.224427	0.5453	0.931	1.35	1.089		1.309	0.614
Q5NPP5	Methylenetetrahydrofolate--tRNA-(uracil-5-)-methyltransferase TrmFO OS=Zymomonas mobilis subsp. mobilis (strain ATCC 31821 / ZM4 / CP4) OX=264203 GN=trmFO PE=3 SV=1	trmFO	0.224157	0.1546	1.141	1.166	0.966	0.962	1.022	0.818
Q5NPF1	Putative pre-16S rRNA nuclease OS=Zymomonas mobilis subsp. mobilis (strain ATCC 31821 / ZM4 / CP4) OX=264203 GN=ZMO0785 PE=3 SV=2	ZMO0785	0.22357	0.42696	1.224	1.232	1.222	0.886	1.487	0.777
Q5NLX1	Peptidase M23 OS=Zymomonas mobilis subsp. mobilis (strain ATCC 31821 / ZM4 / CP4) OX=264203 GN=ZMO1665 PE=4 SV=1	ZMO1665	0.221324	0.192299	1.133	1.117		0.837	1.075	0.983
Q5NN94	ThiF/MoeB/HesA/family domain-containing protein OS=Zymomonas mobilis subsp. mobilis (strain ATCC 31821 / ZM4 / CP4) OX=264203 GN=thiF PE=4 SV=1	thiF	0.218035	0.084098	1.048	1.154	1.049	1.024	0.835	0.936
Q5NL15	Pantothenate synthetase OS=Zymomonas mobilis subsp. mobilis (strain ATCC 31821 / ZM4 / CP4) OX=264203 GN=panC PE=3 SV=2	panC	0.216964	0.185842	1.136	1.022	1.158	0.846	1.129	0.878
Q5NLQ6	Serine O-acetyltransferase OS=Zymomonas mobilis subsp. mobilis (strain ATCC 31821 / ZM4 / CP4) OX=264203 GN=cysE PE=4 SV=1	cysE	0.216406	0.70926	1.256	1.471	0.64	0.627	1.276	0.995
Q5NN64	3-oxoacyl-(Acyl-carrier-protein) reductase OS=Zymomonas mobilis subsp. mobilis (strain ATCC 31821 / ZM4 / CP4) OX=264203 GN=ZMO1222 PE=4 SV=1	ZMO1222	0.215658	0.154598	1.15	0.954	1.209	0.991	0.989	0.873
Q5NQD2	TPR_21 domain-containing protein OS=Zymomonas mobilis subsp. mobilis (strain ATCC 31821 / ZM4 / CP4) OX=264203 GN=ZMO0449 PE=4 SV=2	ZMO0449	0.215147	0.183519	1.153	1.189	0.935	1.014	0.956	0.853
Q5NL70	Pimeloyl-[acyl-carrier protein] methyl ester esterase BioH OS=Zymomonas mobilis subsp. mobilis (strain ATCC 31821 / ZM4 / CP4) OX=264203 GN=bioH PE=4 SV=1	bioH	0.214915	0.46364	1.328	0.995	0.82	0.861	0.768	1.079
Q5NLU7	Dihydroorotase OS=Zymomonas mobilis subsp. mobilis (strain ATCC 31821 / ZM4 / CP4) OX=264203 GN=pyrC2 PE=4 SV=1	pyrC2	0.214582	0.053924	1.059	1.177	1.049	0.96	1	0.871
Q5NR23	GTPase Obg OS=Zymomonas mobilis subsp. mobilis (strain ATCC 31821 / ZM4 / CP4) OX=264203 GN=obg PE=3 SV=1	obg	0.213512	0.020437	1.121	1.114	1.247	1.03	0.992	0.981
P0DJA7	Sucrose-6-phosphate hydrolase OS=Zymomonas mobilis subsp. mobilis (strain ATCC 31821 / ZM4 / CP4) OX=264203 GN=sacA PE=1 SV=1	sacA	0.210354	0.22594	0.989	1.185	0.929	0.83	1.025	0.827
Q5NPF3	Glutamyl-tRNA(Gln) amidotransferase subunit A OS=Zymomonas mobilis subsp. mobilis (strain ATCC 31821 / ZM4 / CP4) OX=264203 GN=gatA PE=3 SV=1	gatA	0.209305	0.094042	1.098	1.054	1.195	1.073	0.891	0.931
Q5NMG3	Uncharacterized protein OS=Zymomonas mobilis subsp. mobilis (strain ATCC 31821 / ZM4 / CP4) OX=264203 GN=ZMO1473 PE=4 SV=2	ZMO1473	0.208566	0.52414	1.053	0.721	1.272	0.851	0.943	0.842
Q5NR51	Fructose-bisphosphate aldolase OS=Zymomonas mobilis subsp. mobilis (strain ATCC 31821 / ZM4 / CP4) OX=264203 GN=fbaB PE=4 SV=1	fbaB	0.208153	0.21218	1.124	1	1.203	0.968	0.818	1.094
D2YW18	Tryptophan--tRNA ligase OS=Zymomonas mobilis subsp. mobilis (strain ATCC 31821 / ZM4 / CP4) OX=264203 GN=trpS PE=3 SV=1	trpS	0.206816	0.36658	1.104	1.185	1.058	1.096	0.685	1.119
Q5NMX5	LPS-assembly protein LptD OS=Zymomonas mobilis subsp. mobilis (strain ATCC 31821 / ZM4 / CP4) OX=264203 GN=ostA PE=3 SV=2	ostA	0.206594	0.43182	1.064	1.259	0.78	0.88	0.863	0.946
Q5NMJ4	Uncharacterized protein OS=Zymomonas mobilis subsp. mobilis (strain ATCC 31821 / ZM4 / CP4) OX=264203 GN=ZMO1442 PE=4 SV=1	ZMO1442	0.206165	0.33008	0.889	1.077	1.143	0.755	1.101	0.839
Q5NQ11	Ribosomal L11 methyltransferase OS=Zymomonas mobilis subsp. mobilis (strain ATCC 31821 / ZM4 / CP4) OX=264203 GN=prmA PE=4 SV=2	prmA	0.205611	0.078844	1.164	1.064	1.205	0.98	1.082	0.915
Q5NRE4	(P)ppGpp synthetase I, SpoT/RelA OS=Zymomonas mobilis subsp. mobilis (strain ATCC 31821 / ZM4 / CP4) OX=264203 GN=ZMO0086 PE=3 SV=1	ZMO0086	0.205353	0.3257	0.982	1.064	0.984	0.757	1.141	0.73
Q5NLK7	Antibiotic biosynthesis monooxygenase OS=Zymomonas mobilis subsp. mobilis (strain ATCC 31821 / ZM4 / CP4) OX=264203 GN=ZMO1779 PE=4 SV=2	ZMO1779	0.205253	0.2128	1.166	1.037	1.13	0.968	0.805	1.118
Q5NQW0	Uncharacterized protein OS=Zymomonas mobilis subsp. mobilis (strain ATCC 31821 / ZM4 / CP4) OX=264203 GN=ZMO0270 PE=4 SV=1	ZMO0270	0.20403	0.111337	1.226	1.049	1.069	1.06	0.898	0.945
Q5NL52	N-6 DNA methylase OS=Zymomonas mobilis subsp. mobilis (strain ATCC 31821 / ZM4 / CP4) OX=264203 GN=ZMO1934 PE=4 SV=1	ZMO1934	0.203604	0.31184	1.017	1.133	0.965	0.792	1.14	0.773
Q5NQN2	GTPase HflX OS=Zymomonas mobilis subsp. mobilis (strain ATCC 31821 / ZM4 / CP4) OX=264203 GN=hflX PE=3 SV=1	hflX	0.203342	0.23622	1.158	1.134	1.131	0.928	1.17	0.875
Q5NL79	DNA mismatch repair protein MutS OS=Zymomonas mobilis subsp. mobilis (strain ATCC 31821 / ZM4 / CP4) OX=264203 GN=mutS PE=3 SV=2	mutS	0.203287	0.35734	1.075	1.081	1.032	0.82	1.18	0.769
Q5NNV1	5'-nucleotidase SurE OS=Zymomonas mobilis subsp. mobilis (strain ATCC 31821 / ZM4 / CP4) OX=264203 GN=surE PE=3 SV=1	surE	0.2032	0.054203	1.159	1.041	1.073	0.978	0.871	0.994
Q5NNH3	FAD-dependent pyridine nucleotide-disulfide oxidoreductase OS=Zymomonas mobilis subsp. mobilis (strain ATCC 31821 / ZM4 / CP4) OX=264203 GN=ndh PE=4 SV=1	ndh	0.202942	0.24144	1.02	1.238	0.996	1.018	0.804	1.005
Q5NQ96	Acyl-CoA dehydrogenase domain protein OS=Zymomonas mobilis subsp. mobilis (strain ATCC 31821 / ZM4 / CP4) OX=264203 GN=ZMO0485 PE=3 SV=1	ZMO0485	0.20186	0.0037412	1.092	1.079	1.015	0.93	0.923	0.917
P33675	Enolase OS=Zymomonas mobilis subsp. mobilis (strain ATCC 31821 / ZM4 / CP4) OX=264203 GN=eno PE=1 SV=2	eno	0.201367	0.181221	1.087	1.115	1.045	1.002	1.039	0.783
Q9X5E9	Uridylate kinase OS=Zymomonas mobilis subsp. mobilis (strain ATCC 31821 / ZM4 / CP4) OX=264203 GN=pyrH PE=3 SV=3	pyrH	0.198324	0.126462	1.066	1.086	1.157	1.094	0.922	0.868
Q5NPM7	Phosphoribosylformylglycinamidine cyclo-ligase OS=Zymomonas mobilis subsp. mobilis (strain ATCC 31821 / ZM4 / CP4) OX=264203 GN=purM PE=3 SV=1	purM	0.197953	0.4026	1.276	0.829	1.124	0.919	0.986	0.91
Q5NP84	S-adenosylmethionine:tRNA ribosyltransferase-isomerase OS=Zymomonas mobilis subsp. mobilis (strain ATCC 31821 / ZM4 / CP4) OX=264203 GN=queA PE=3 SV=1	queA	0.196926	0.3301	1.127	1.109	0.946	1.086	0.723	0.967
Q5NPF5	LysR family transcriptional regulator OS=Zymomonas mobilis subsp. mobilis (strain ATCC 31821 / ZM4 / CP4) OX=264203 GN=ZMO0781 PE=3 SV=1	ZMO0781	0.195757	0.40186	1.273	1.197	0.911	0.821	1.17	0.961
Q5NLJ0	3-phosphoshikimate 1-carboxyvinyltransferase OS=Zymomonas mobilis subsp. mobilis (strain ATCC 31821 / ZM4 / CP4) OX=264203 GN=aroA PE=3 SV=1	aroA	0.195022	0.196462	1.124	1.104	0.983	1.074	0.916	0.815
H2VFR4	Aspartate racemase OS=Zymomonas mobilis subsp. mobilis (strain ATCC 31821 / ZM4 / CP4) OX=264203 GN=racX PE=3 SV=1	racX	0.194469	0.27526	1.051	1.165	1.289	1.158	1.06	0.845
Q5NMU2	2,5-diketo-D-gluconate reductase A OS=Zymomonas mobilis subsp. mobilis (strain ATCC 31821 / ZM4 / CP4) OX=264203 GN=dkgA PE=4 SV=2	dkgA	0.194382	0.5363	1.129	1.063	1.013	1.052	0.519	1.23
Q5NQ40	DNA-directed RNA polymerase subunit alpha OS=Zymomonas mobilis subsp. mobilis (strain ATCC 31821 / ZM4 / CP4) OX=264203 GN=rpoA PE=3 SV=1	rpoA	0.19404	0.50744	1.09	1.13	1.181	1.193	0.606	1.174
Q5NQ83	Bifunctional protein GlmU OS=Zymomonas mobilis subsp. mobilis (strain ATCC 31821 / ZM4 / CP4) OX=264203 GN=glmU PE=3 SV=2	glmU	0.193388	0.083116	1.076	1.12	1.136	0.935	0.896	1.083
Q5NNE7	Acetolactate synthase OS=Zymomonas mobilis subsp. mobilis (strain ATCC 31821 / ZM4 / CP4) OX=264203 GN=ilvI PE=3 SV=1	ilvI	0.192318	0.25564	1.089	1.081	0.979	0.88	1.1	0.776
Q5NLT9	HxlR family transcriptional regulator OS=Zymomonas mobilis subsp. mobilis (strain ATCC 31821 / ZM4 / CP4) OX=264203 GN=ZMO1697 PE=4 SV=1	ZMO1697	0.192171	0.20192	1.111	1.131	1.238	0.884	1.182	0.98
Q5NQR9	Pyrroline-5-carboxylate reductase OS=Zymomonas mobilis subsp. mobilis (strain ATCC 31821 / ZM4 / CP4) OX=264203 GN=proC1 PE=3 SV=1	proC1	0.192078	0.363	1.109	1.233	0.931	0.889	1.162	0.814
Q9X5E8	Elongation factor Ts OS=Zymomonas mobilis subsp. mobilis (strain ATCC 31821 / ZM4 / CP4) OX=264203 GN=tsf PE=3 SV=2	tsf	0.191082	0.27654	1.117	0.984	1.325	0.936	0.955	1.11
Q9FDL5	Phosphoribosylamine--glycine ligase OS=Zymomonas mobilis subsp. mobilis (strain ATCC 31821 / ZM4 / CP4) OX=264203 GN=purD PE=3 SV=2	purD	0.190827	0.0159565	1.205	1.091	1.102	0.987	0.981	1.009
Q5NQ72	Uncharacterized protein OS=Zymomonas mobilis subsp. mobilis (strain ATCC 31821 / ZM4 / CP4) OX=264203 GN=ZMO0509 PE=4 SV=1	ZMO0509	0.188917				1.233	1.052	1.06	1.133
H2VFL8	ATPase MipZ OS=Zymomonas mobilis subsp. mobilis (strain ATCC 31821 / ZM4 / CP4) OX=264203 GN=ZMO0335 PE=4 SV=1	ZMO0335	0.187709	0.50606	0.913	1.145	0.86	0.658	0.636	1.268
Q5NP83	Peptidyl-prolyl cis-trans isomerase OS=Zymomonas mobilis subsp. mobilis (strain ATCC 31821 / ZM4 / CP4) OX=264203 GN=ZMO0853 PE=3 SV=2	ZMO0853	0.181213	0.36542	1.13	0.904	1.27	0.969	0.978	0.967
Q5NMV7	NAD kinase OS=Zymomonas mobilis subsp. mobilis (strain ATCC 31821 / ZM4 / CP4) OX=264203 GN=nadK PE=3 SV=1	nadK	0.180572	0.32794	1.16	1.159	1.047	0.887	1.238	0.845
Q5NNW5	Adenine deaminase OS=Zymomonas mobilis subsp. mobilis (strain ATCC 31821 / ZM4 / CP4) OX=264203 GN=ZMO0971 PE=3 SV=1	ZMO0971	0.180325	0.093976	1.005	1.142	0.968	0.964	0.896	0.889
Q5NPZ9	Bifunctional folylpolyglutamate synthase/dihydrofolate synthase FolC OS=Zymomonas mobilis subsp. mobilis (strain ATCC 31821 / ZM4 / CP4) OX=264203 GN=folC PE=3 SV=1	folC	0.178398	0.051576	1.084	1.033	1.021	0.987	0.855	0.931
Q5NNU2	Uncharacterized protein OS=Zymomonas mobilis subsp. mobilis (strain ATCC 31821 / ZM4 / CP4) OX=264203 GN=ZMO0994 PE=4 SV=2	ZMO0994	0.178053	0.41628	0.962	1.33	0.912	0.949	0.988	0.895
Q5NMW6	16S rRNA C967 or C1407 C5-methylase RsmB/RsmF family OS=Zymomonas mobilis subsp. mobilis (strain ATCC 31821 / ZM4 / CP4) OX=264203 GN=ZMO1320 PE=3 SV=2	ZMO1320	0.177973	0.20712	1.157	1.25	1.031	0.916	0.995	1.128
Q5NQB3	Anthranilate synthase component 1 OS=Zymomonas mobilis subsp. mobilis (strain ATCC 31821 / ZM4 / CP4) OX=264203 GN=trpE PE=3 SV=1	trpE	0.177603	0.43144	1.054	1.219	0.93	0.859	1.202	0.771
Q9X5D8	Protein RecA OS=Zymomonas mobilis subsp. mobilis (strain ATCC 31821 / ZM4 / CP4) OX=264203 GN=recA PE=3 SV=3	recA	0.174984	0.118539	1.065	1.126	0.987	0.926	0.866	1.023
Q9X3X7	DNA topoisomerase 1 OS=Zymomonas mobilis subsp. mobilis (strain ATCC 31821 / ZM4 / CP4) OX=264203 GN=topA PE=3 SV=3	topA	0.174029	0.091879	1.002	1.106	0.972	0.892	0.978	0.86
Q5NR37	Ribonuclease E OS=Zymomonas mobilis subsp. mobilis (strain ATCC 31821 / ZM4 / CP4) OX=264203 GN=rne PE=3 SV=1	rne	0.173371	0.32578	1.031	1.097	0.963	0.932	1.074	0.735
Q5NNH9	Transcriptional regulator AsnC family OS=Zymomonas mobilis subsp. mobilis (strain ATCC 31821 / ZM4 / CP4) OX=264203 GN=ZMO1107 PE=4 SV=1	ZMO1107	0.172461	0.55546	1.102	1.133	1.253	0.994	0.614	1.487
Q5NR27	MerR family transcriptional regulator OS=Zymomonas mobilis subsp. mobilis (strain ATCC 31821 / ZM4 / CP4) OX=264203 GN=pbrR PE=4 SV=1	pbrR	0.172389	0.101918	1.025	1.132	1.066	0.928	1.046	0.886
Q5NPN0	Endonuclease III OS=Zymomonas mobilis subsp. mobilis (strain ATCC 31821 / ZM4 / CP4) OX=264203 GN=nth PE=3 SV=1	nth	0.169742	0.64122	0.97	1.286	0.708	0.933	0.777	0.925
Q5NL27	Uncharacterized protein OS=Zymomonas mobilis subsp. mobilis (strain ATCC 31821 / ZM4 / CP4) OX=264203 GN=ZMO1959 PE=4 SV=1	ZMO1959	0.169497	0.37158	1.165	1.207	1.002	0.832	1.222	0.946
Q5NLQ2	Uncharacterized protein OS=Zymomonas mobilis subsp. mobilis (strain ATCC 31821 / ZM4 / CP4) OX=264203 GN=ZMO1734 PE=4 SV=1	ZMO1734	0.168089	0.66666	1.102	1.453	0.782	0.72	1.337	0.913
Q9FDL9	50S ribosomal protein L28 OS=Zymomonas mobilis subsp. mobilis (strain ATCC 31821 / ZM4 / CP4) OX=264203 GN=rpmB PE=3 SV=1	rpmB	0.164838	0.5379	0.992	0.774	0.994	0.788	1.124	0.55
Q5NMI6	Deoxyribodipyrimidine photo-lyase OS=Zymomonas mobilis subsp. mobilis (strain ATCC 31821 / ZM4 / CP4) OX=264203 GN=phrB PE=3 SV=1	phrB	0.163187	0.562	0.929	0.982	1.053	0.795	1.306	0.546
Q5NPH2	Alpha/beta hydrolase fold protein OS=Zymomonas mobilis subsp. mobilis (strain ATCC 31821 / ZM4 / CP4) OX=264203 GN=ZMO0764 PE=4 SV=1	ZMO0764	0.161627	0.387	1.17	1.098	1.091	1.182	0.766	1.055
Q5NRH4	Glutamine--fructose-6-phosphate aminotransferase [isomerizing] OS=Zymomonas mobilis subsp. mobilis (strain ATCC 31821 / ZM4 / CP4) OX=264203 GN=glmS PE=3 SV=3	glmS	0.160193	0.30702	1.03	1.152	0.939	0.948	1.043	0.802
H2VFP6	Aromatic amino acid beta-eliminating lyase/threonine aldolase OS=Zymomonas mobilis subsp. mobilis (strain ATCC 31821 / ZM4 / CP4) OX=264203 GN=ltaE PE=4 SV=1	ltaE	0.158486	0.25108	0.938	1.213	1.021	0.936	0.982	0.924
Q5NQW1	Uncharacterized protein OS=Zymomonas mobilis subsp. mobilis (strain ATCC 31821 / ZM4 / CP4) OX=264203 GN=ZMO0269 PE=4 SV=1	ZMO0269	0.158065	0.188559	1.225	1.011	1.156	1.015	1.078	0.947
P0DJA1	Lipoprotein-releasing system ATP-binding protein LolD OS=Zymomonas mobilis subsp. mobilis (strain ATCC 31821 / ZM4 / CP4) OX=264203 GN=lolD PE=3 SV=1	lolD	0.157818	0.1152	1.133	1.056	1.015	0.874	1.001	0.997
Q5NPS6	Chaperone protein DnaK OS=Zymomonas mobilis subsp. mobilis (strain ATCC 31821 / ZM4 / CP4) OX=264203 GN=dnaK PE=3 SV=1	dnaK	0.157642	0.22882	1.117	1.044	1.143	1.062	0.844	1.056
Q5NQ25	Transcription termination/antitermination protein NusA OS=Zymomonas mobilis subsp. mobilis (strain ATCC 31821 / ZM4 / CP4) OX=264203 GN=nusA PE=3 SV=2	nusA	0.156496	0.31326	1.114	1.073	1.315	0.908	1.155	1.079
Q5NPH9	TPR repeat-containing protein OS=Zymomonas mobilis subsp. mobilis (strain ATCC 31821 / ZM4 / CP4) OX=264203 GN=ZMO0757 PE=4 SV=2	ZMO0757	0.156069	0.033742	1.163	1.054	1.06	0.987	0.959	0.995
Q5NR78	Pyruvate kinase OS=Zymomonas mobilis subsp. mobilis (strain ATCC 31821 / ZM4 / CP4) OX=264203 GN=pyk PE=3 SV=1	pyk	0.155091	0.2273	1.145	1.174	1.007	0.991	0.895	1.101
Q5NQB4	Peptidylprolyl isomerase OS=Zymomonas mobilis subsp. mobilis (strain ATCC 31821 / ZM4 / CP4) OX=264203 GN=ZMO0467 PE=4 SV=2	ZMO0467	0.155083	0.40406	1.014	1.178	0.83	0.86	0.948	0.906
Q5NNM1	Phage shock protein C PspC OS=Zymomonas mobilis subsp. mobilis (strain ATCC 31821 / ZM4 / CP4) OX=264203 GN=pspC PE=4 SV=1	pspC	0.153335	0.63184		0.967	1	0.866	1.229	0.558
Q5NQ67	30S ribosomal protein S7 OS=Zymomonas mobilis subsp. mobilis (strain ATCC 31821 / ZM4 / CP4) OX=264203 GN=rpsG PE=3 SV=1	rpsG	0.15321	0.54306	0.993	1.108	0.956	0.627	1.464	0.658
H2VFQ8	Aminopeptidase N OS=Zymomonas mobilis subsp. mobilis (strain ATCC 31821 / ZM4 / CP4) OX=264203 GN=pepN1 PE=4 SV=1	pepN1	0.14955	0.34464	1.053	1.145	1.001	1.032	1.065	0.787
Q5NP11	Cold-shock DNA-binding domain protein OS=Zymomonas mobilis subsp. mobilis (strain ATCC 31821 / ZM4 / CP4) OX=264203 GN=ZMO0925 PE=4 SV=2	ZMO0925	0.143465	0.67276	1.052	1.074	0.663	1.045	0.66	0.82
H2VFN3	Thioredoxin reductase OS=Zymomonas mobilis subsp. mobilis (strain ATCC 31821 / ZM4 / CP4) OX=264203 GN=trxB PE=3 SV=1	trxB	0.142923	0.32822	1.153	1.098	1.216	1.116	1.157	0.867
Q5NR11	Helicase domain protein OS=Zymomonas mobilis subsp. mobilis (strain ATCC 31821 / ZM4 / CP4) OX=264203 GN=helY PE=4 SV=1	helY	0.142481	0.43106	1.215	1.154	0.97	0.831	1.151	1.043
Q5NL05	tRNA uridine 5-carboxymethylaminomethyl modification enzyme MnmG OS=Zymomonas mobilis subsp. mobilis (strain ATCC 31821 / ZM4 / CP4) OX=264203 GN=mnmG PE=3 SV=3	mnmG	0.14247	0.4244	1.036	1.11	1.055	1.078	1.082	0.74
Q5NNM5	Fis family sigma54-specific transcriptional acivator OS=Zymomonas mobilis subsp. mobilis (strain ATCC 31821 / ZM4 / CP4) OX=264203 GN=pspF PE=4 SV=1	pspF	0.141195	0.66512	1.178	0.935		0.711	1.421	0.742
Q5NPM8	Phosphoribosylglycinamide formyltransferase OS=Zymomonas mobilis subsp. mobilis (strain ATCC 31821 / ZM4 / CP4) OX=264203 GN=purN PE=3 SV=2	purN	0.137748	0.56132	1.105	1.131	1.311	0.746	1.545	0.933
Q5NNT7	Threonylcarbamoyl-AMP synthase OS=Zymomonas mobilis subsp. mobilis (strain ATCC 31821 / ZM4 / CP4) OX=264203 GN=ZMO0999 PE=3 SV=1	ZMO0999	0.136768	0.34106	1.275	1.144	1.307	1.277	0.961	1.151
Q5NL30	DNA repair protein RecN OS=Zymomonas mobilis subsp. mobilis (strain ATCC 31821 / ZM4 / CP4) OX=264203 GN=recN PE=3 SV=1	recN	0.135912	0.53568	0.952	1.124	1.094	0.794	1.323	0.768
Q5NPK2	3'(2'),5'-bisphosphate nucleotidase CysQ OS=Zymomonas mobilis subsp. mobilis (strain ATCC 31821 / ZM4 / CP4) OX=264203 GN=cysQ PE=3 SV=2	cysQ	0.135431	0.39712	1.137	1.056	1.077	1.113	0.791	1.073
Q5NPE4	Dihydroorotase OS=Zymomonas mobilis subsp. mobilis (strain ATCC 31821 / ZM4 / CP4) OX=264203 GN=pyrC1 PE=4 SV=1	pyrC1	0.133577	0.0338	1.106	1.083	1.113	1.004	0.954	1.052
P21909	Phosphogluconate dehydratase OS=Zymomonas mobilis subsp. mobilis (strain ATCC 31821 / ZM4 / CP4) OX=264203 GN=edd PE=1 SV=2	edd	0.133497	0.47794	1.034	1.168	1.034	1.059	0.747	1.144
Q5NNR4	Cysteine desulfurase OS=Zymomonas mobilis subsp. mobilis (strain ATCC 31821 / ZM4 / CP4) OX=264203 GN=nifS1 PE=3 SV=1	nifS1	0.133368	0.3259	1.051	0.959	1.195	1.074	0.917	0.931
Q5NRE0	Short-chain dehydrogenase/reductase SDR OS=Zymomonas mobilis subsp. mobilis (strain ATCC 31821 / ZM4 / CP4) OX=264203 GN=ZMO0090 PE=3 SV=1	ZMO0090	0.132812	0.66666	0.905	1.029	1.443	0.915	1.43	0.735
Q5NP12	Protein translocase subunit SecA OS=Zymomonas mobilis subsp. mobilis (strain ATCC 31821 / ZM4 / CP4) OX=264203 GN=secA PE=3 SV=2	secA	0.131887	0.50366	1.123	1.13	0.849	0.961	1.054	0.816
H2VFS4	Flagellar basal body rod protein FlgB OS=Zymomonas mobilis subsp. mobilis (strain ATCC 31821 / ZM4 / CP4) OX=264203 GN=flgB PE=3 SV=1	flgB	0.13144	0.7584	1.015	0.885	1.614	1.033	1.324	0.851
Q5NN11	Threonine dehydratase OS=Zymomonas mobilis subsp. mobilis (strain ATCC 31821 / ZM4 / CP4) OX=264203 GN=tdcB PE=4 SV=1	tdcB	0.128281	0.2882	1.027	1.027	1.096	0.924	1.1	0.858
Q5NL78	Outer membrane protein assembly factor BamE OS=Zymomonas mobilis subsp. mobilis (strain ATCC 31821 / ZM4 / CP4) OX=264203 GN=ZMO1908 PE=4 SV=2	ZMO1908	0.127917	0.57508	0.985	1.311	1.004	0.839	1.281	0.9
Q5NNN1	Bifunctional diguanylate cyclase (GGDEF)/phosphodiesterase OS=Zymomonas mobilis subsp. mobilis (strain ATCC 31821 / ZM4 / CP4) OX=264203 GN=ZMO1055 PE=4 SV=1	ZMO1055	0.127763	0.63072	1.411	1.137	0.98	0.637	1.64	0.952
O66120	Uncharacterized acyl-CoA thioester hydrolase ZMO0511 OS=Zymomonas mobilis subsp. mobilis (strain ATCC 31821 / ZM4 / CP4) OX=264203 GN=ZMO0511 PE=3 SV=1	ZMO0511	0.127561	0.52792	1.038	1.214	1.045	1.132	0.74	1.146
Q5NL99	Isochorismatase hydrolase OS=Zymomonas mobilis subsp. mobilis (strain ATCC 31821 / ZM4 / CP4) OX=264203 GN=entB PE=4 SV=1	entB	0.127393	0.134598	1.098	1.083	1.132	0.964	0.962	1.107
Q5NQ41	30S ribosomal protein S11 OS=Zymomonas mobilis subsp. mobilis (strain ATCC 31821 / ZM4 / CP4) OX=264203 GN=rpsK PE=3 SV=1	rpsK	0.125762	0.5895	0.974	0.961	0.904	0.754	1.222	0.626
Q5NLA3	D-3-phosphoglycerate dehydrogenase OS=Zymomonas mobilis subsp. mobilis (strain ATCC 31821 / ZM4 / CP4) OX=264203 GN=serA2 PE=4 SV=1	serA2	0.124225	0.53288	1.144	1.085	0.983	0.911	1.275	0.761
H2VFN8	UDP-N-acetylmuramoyl-tripeptide--D-alanyl-D-alanine ligase OS=Zymomonas mobilis subsp. mobilis (strain ATCC 31821 / ZM4 / CP4) OX=264203 GN=murF PE=3 SV=1	murF	0.123414	0.50478	1.023	1.152	1.106	0.977	1.253	0.782
Q5NLL9	UTP--glucose-1-phosphate uridylyltransferase OS=Zymomonas mobilis subsp. mobilis (strain ATCC 31821 / ZM4 / CP4) OX=264203 GN=galU PE=3 SV=1	galU	0.121267	0.55822	1.091	0.991	1.143	1.046	0.702	1.217
Q03417	Fructokinase OS=Zymomonas mobilis subsp. mobilis (strain ATCC 31821 / ZM4 / CP4) OX=264203 GN=frk PE=3 SV=1	frk	0.120121	0.56796	1.07	1.111	1.086	1.027	0.728	1.251
Q5NLI9	Cytidylate kinase OS=Zymomonas mobilis subsp. mobilis (strain ATCC 31821 / ZM4 / CP4) OX=264203 GN=cmk PE=3 SV=1	cmk	0.118186	0.50678	1.247	1.24	1.111	0.865	1.341	1.109
Q5NMM5	Ferric uptake regulation protein OS=Zymomonas mobilis subsp. mobilis (strain ATCC 31821 / ZM4 / CP4) OX=264203 GN=fur PE=3 SV=1	fur	0.117828	0.57954	1.156	1.285	1.142	0.958	1.542	0.802
Q5NMC3	Phenylalanine--tRNA ligase beta subunit OS=Zymomonas mobilis subsp. mobilis (strain ATCC 31821 / ZM4 / CP4) OX=264203 GN=pheT PE=3 SV=1	pheT	0.116606	0.167204	1.001	1.086	1.004	0.987	0.989	0.875
P30798	2,3-bisphosphoglycerate-dependent phosphoglycerate mutase OS=Zymomonas mobilis subsp. mobilis (strain ATCC 31821 / ZM4 / CP4) OX=264203 GN=gpmA PE=1 SV=1	gpmA	0.116087	0.50666	1.121	1.078	0.957	0.998	0.77	1.144
Q5NMT5	Carboxymethylenebutenolidase OS=Zymomonas mobilis subsp. mobilis (strain ATCC 31821 / ZM4 / CP4) OX=264203 GN=clcD1 PE=4 SV=1	clcD1	0.11597	0.46926	1.216	1.089	1.113	0.999	1.276	0.879
Q5NP13	Arginine biosynthesis bifunctional protein ArgJ OS=Zymomonas mobilis subsp. mobilis (strain ATCC 31821 / ZM4 / CP4) OX=264203 GN=argJ PE=3 SV=1	argJ	0.115024	0.47278	1.031	0.961	1.192	0.933	1.142	0.865
Q5NQM5	Cell shape-determining protein MreB OS=Zymomonas mobilis subsp. mobilis (strain ATCC 31821 / ZM4 / CP4) OX=264203 GN=mreB PE=3 SV=1	mreB	0.115024	0.59192	1.06	1.047	1.338	0.88	1.37	0.931
Q5NMN5	Exodeoxyribonuclease III Xth OS=Zymomonas mobilis subsp. mobilis (strain ATCC 31821 / ZM4 / CP4) OX=264203 GN=xthA1 PE=4 SV=1	xthA1	0.114833	0.4797	1.198	0.968	1.193	1.094	0.885	1.123
Q5NNE9	Phosphoserine phosphatase SerB OS=Zymomonas mobilis subsp. mobilis (strain ATCC 31821 / ZM4 / CP4) OX=264203 GN=serB PE=4 SV=2	serB	0.113944	0.181735	1.157	1.153	1.061	1	0.991	1.124
Q5NP65	Hydroxysqualene dehydroxylase OS=Zymomonas mobilis subsp. mobilis (strain ATCC 31821 / ZM4 / CP4) OX=264203 GN=hpnE PE=1 SV=1	hpnE	0.108689	0.56558	1.026	0.907	0.947	0.845	1.145	0.681
Q5NQW6	Uncharacterized protein OS=Zymomonas mobilis subsp. mobilis (strain ATCC 31821 / ZM4 / CP4) OX=264203 GN=ZMO0264 PE=4 SV=2	ZMO0264	0.108503	0.174604	1.049	1.094	1.073	0.996	0.916	1.071
Q5NNB7	ATPase BadF/BadG/BcrA/BcrD type OS=Zymomonas mobilis subsp. mobilis (strain ATCC 31821 / ZM4 / CP4) OX=264203 GN=ZMO1169 PE=4 SV=1	ZMO1169	0.105901	0.59484	1.039	1.102	1.25	0.879	1.404	0.868
D2YW26	Cell division protein FtsQ OS=Zymomonas mobilis subsp. mobilis (strain ATCC 31821 / ZM4 / CP4) OX=264203 GN=ftsQ PE=3 SV=1	ftsQ	0.105864	0.46458	1.09	1.106	1.182	1.043	0.87	1.226
Q5NMY5	Uncharacterized protein OS=Zymomonas mobilis subsp. mobilis (strain ATCC 31821 / ZM4 / CP4) OX=264203 GN=ZMO1301 PE=4 SV=1	ZMO1301	0.101037	0.6948	1.099	1.212	0.779	0.739	1.485	0.657
Q5NNG9	Glutamate synthase (Ferredoxin) OS=Zymomonas mobilis subsp. mobilis (strain ATCC 31821 / ZM4 / CP4) OX=264203 GN=gltB PE=4 SV=1	gltB	0.100922	0.5398	0.959	1.062	0.88	0.931	1.038	0.736
Q5NQ23	Glucose sorbosone dehydrogenase OS=Zymomonas mobilis subsp. mobilis (strain ATCC 31821 / ZM4 / CP4) OX=264203 GN=ZMO0558 PE=4 SV=2	ZMO0558	0.0982358	0.29374	0.952	1.001	0.979	0.864	1.02	0.855
Q5NPF6	AcrB-like multidrug efflux transporter OS=Zymomonas mobilis subsp. mobilis (strain ATCC 31821 / ZM4 / CP4) OX=264203 GN=ZMO0780 PE=3 SV=2	ZMO0780	0.0978656	0.73708	0.885	1.162	0.728	0.797	0.897	0.899
P28718	Glucose-6-phosphate isomerase OS=Zymomonas mobilis subsp. mobilis (strain ATCC 31821 / ZM4 / CP4) OX=264203 GN=pgi PE=3 SV=1	pgi	0.0970523	0.36078	1.074	0.985	1.092	1.091	0.888	0.967
Q5NM62	LysR family transcriptional regulator OS=Zymomonas mobilis subsp. mobilis (strain ATCC 31821 / ZM4 / CP4) OX=264203 GN=ZMO1574 PE=3 SV=2	ZMO1574	0.0961379	0.51274	1.105	1.157	0.949	0.904	1.154	0.946
Q5NL53	Uncharacterized protein OS=Zymomonas mobilis subsp. mobilis (strain ATCC 31821 / ZM4 / CP4) OX=264203 GN=ZMO1933 PE=4 SV=1	ZMO1933	0.0928583	0.66388	0.949	1.184	0.931	0.882	1.282	0.709
Q5NLE4	FAD:protein FMN transferase OS=Zymomonas mobilis subsp. mobilis (strain ATCC 31821 / ZM4 / CP4) OX=264203 GN=apbE PE=3 SV=1	apbE	0.0902158	0.60338	0.902	0.772	0.916	0.808	0.977	0.648
Q5NLN7	Lipoprotein MlaA OS=Zymomonas mobilis subsp. mobilis (strain ATCC 31821 / ZM4 / CP4) OX=264203 GN=mlaA PE=4 SV=1	mlaA	0.089207	0.57124	0.939	1.189	0.924	0.946	0.947	0.976
Q5NQ78	Glycosyl transferase family 2 OS=Zymomonas mobilis subsp. mobilis (strain ATCC 31821 / ZM4 / CP4) OX=264203 GN=ZMO0503 PE=4 SV=1	ZMO0503	0.0891235	0.55638	1.022	1.062	0.904	0.958	1.074	0.777
Q5NR41	L-serine dehydratase 1 OS=Zymomonas mobilis subsp. mobilis (strain ATCC 31821 / ZM4 / CP4) OX=264203 GN=sdaA PE=4 SV=1	sdaA	0.0887946	0.58304	1.013	1.125	0.978	0.936	1.192	0.802
H2VFM2	Two component transcriptional regulator, winged helix family OS=Zymomonas mobilis subsp. mobilis (strain ATCC 31821 / ZM4 / CP4) OX=264203 GN=ZMO1177 PE=4 SV=1	ZMO1177	0.0866967	0.5202	1.152	0.987	1.273	1.118	1.075	1.02
H2VFR9	Oxidoreductase domain protein OS=Zymomonas mobilis subsp. mobilis (strain ATCC 31821 / ZM4 / CP4) OX=264203 GN=ZMO1844 PE=4 SV=1	ZMO1844	0.0861991	0.58476	1.143	1.063	0.932	1.005	0.826	1.125
Q5NP23	Branched-chain-amino-acid aminotransferase OS=Zymomonas mobilis subsp. mobilis (strain ATCC 31821 / ZM4 / CP4) OX=264203 GN=ilvE PE=3 SV=1	ilvE	0.0849032	0.28162	1.072	1.045	0.945	1.012	0.949	0.926
Q5NRI7	Nucleoside triphosphate pyrophosphatase OS=Zymomonas mobilis subsp. mobilis (strain ATCC 31821 / ZM4 / CP4) OX=264203 GN=ZMO0043 PE=3 SV=1	ZMO0043	0.0838208	0.8087	0.909	1.032	1.496	0.884	1.329	1.03
Q5NNQ3	Cyclopropane fatty-acyl-phospholipid synthase Cfa OS=Zymomonas mobilis subsp. mobilis (strain ATCC 31821 / ZM4 / CP4) OX=264203 GN=cfa PE=4 SV=1	cfa	0.0827438	0.52796	1.093	0.962	0.959	0.964	1.066	0.816
Q5NR90	Protein tyrosine phosphatase OS=Zymomonas mobilis subsp. mobilis (strain ATCC 31821 / ZM4 / CP4) OX=264203 GN=ptpA PE=3 SV=1	ptpA	0.0792114	0.63106	0.996	0.92	1.135	1.094	0.785	1.009
Q5NNZ9	Aromatic-amino-acid transaminase OS=Zymomonas mobilis subsp. mobilis (strain ATCC 31821 / ZM4 / CP4) OX=264203 GN=ZMO0937 PE=4 SV=2	ZMO0937	0.0776591	0.57662	1.102	0.914	1.018	1.099	0.929	0.847
Q5NNV6	Beta sliding clamp OS=Zymomonas mobilis subsp. mobilis (strain ATCC 31821 / ZM4 / CP4) OX=264203 GN=dnaN PE=3 SV=1	dnaN	0.0775881	0.3409	0.975	0.998	1.121	1.008	0.988	0.936
Q9RNM2	UDP-N-acetylmuramoyl-L-alanyl-D-glutamate--2,6-diaminopimelate ligase OS=Zymomonas mobilis subsp. mobilis (strain ATCC 31821 / ZM4 / CP4) OX=264203 GN=murE PE=3 SV=4	murE	0.0775805	0.54284	1.15	1.091	0.987	0.985	1.166	0.908
Q5NMX1	Uncharacterized protein OS=Zymomonas mobilis subsp. mobilis (strain ATCC 31821 / ZM4 / CP4) OX=264203 GN=ZMO1315 PE=4 SV=1	ZMO1315	0.0758266	0.69478	0.865	1.137	0.869	0.914	1.024	0.786
Q5NND8	Outer membrane protein assembly factor BamA OS=Zymomonas mobilis subsp. mobilis (strain ATCC 31821 / ZM4 / CP4) OX=264203 GN=bamA PE=3 SV=2	bamA	0.0737516	0.663	0.944	1.196	0.91	0.971	0.982	0.945
Q5NRF2	CheW protein OS=Zymomonas mobilis subsp. mobilis (strain ATCC 31821 / ZM4 / CP4) OX=264203 GN=cheW PE=4 SV=2	cheW	0.0732539	0.43796	0.983	1.066	1.001	1.078	0.896	0.925
Q5NRB8	Uncharacterized protein OS=Zymomonas mobilis subsp. mobilis (strain ATCC 31821 / ZM4 / CP4) OX=264203 GN=ZMO0112 PE=4 SV=2	ZMO0112	0.0723508	0.80268	0.988	0.849	1.291	1.023	0.986	0.966
Q5NP60	Hopanoid biosynthesis associated membrane protein HpnM OS=Zymomonas mobilis subsp. mobilis (strain ATCC 31821 / ZM4 / CP4) OX=264203 GN=hpnM PE=4 SV=1	hpnM	0.0720386	0.53444	1.035	1.04	1.251	0.997	1.065	1.102
Q5NPN1	Putative regulatory protein RecX OS=Zymomonas mobilis subsp. mobilis (strain ATCC 31821 / ZM4 / CP4) OX=264203 GN=ZMO0705 PE=4 SV=2	ZMO0705	0.071748	0.66536	0.946	1.028	0.788	0.798	0.996	0.834
Q5NMT1	ABC transporter related protein OS=Zymomonas mobilis subsp. mobilis (strain ATCC 31821 / ZM4 / CP4) OX=264203 GN=ZMO1355 PE=4 SV=1	ZMO1355	0.0713408	0.63246	1.22	1.007	1.11	1.119	1.175	0.882
Q5NPR0	O-succinylhomoserine sulfhydrylase OS=Zymomonas mobilis subsp. mobilis (strain ATCC 31821 / ZM4 / CP4) OX=264203 GN=metZ PE=3 SV=1	metZ	0.0683264	0.55562	0.942	1.067	0.996	0.983	1.053	0.83
Q5NPP4	DNA gyrase subunit A OS=Zymomonas mobilis subsp. mobilis (strain ATCC 31821 / ZM4 / CP4) OX=264203 GN=gyrA PE=3 SV=1	gyrA	0.0666479	0.49714	0.95	1.073	0.923	0.99	0.957	0.866
Q5NMB1	Multidrug efflux pump subunit TolC OS=Zymomonas mobilis subsp. mobilis (strain ATCC 31821 / ZM4 / CP4) OX=264203 GN=ZMO1525 PE=3 SV=2	ZMO1525	0.0629602	0.84738	0.761	1.217	0.879	0.842	1.117	0.776
H2VFS6	Uncharacterized protein OS=Zymomonas mobilis subsp. mobilis (strain ATCC 31821 / ZM4 / CP4) OX=264203 GN=ZMO0313 PE=4 SV=1	ZMO0313	0.0605352	0.7506	1.051	0.934	1.276	0.933	1.04	1.154
Q5NP37	Glutamine-dependent NAD(+) synthetase OS=Zymomonas mobilis subsp. mobilis (strain ATCC 31821 / ZM4 / CP4) OX=264203 GN=nadE PE=3 SV=2	nadE	0.0587426	0.50422	1.082	1.035	1.066	1.063	0.904	1.089
Q5NR66	Tol-Pal cell envelope complex membrane achoring protein TolA OS=Zymomonas mobilis subsp. mobilis (strain ATCC 31821 / ZM4 / CP4) OX=264203 GN=tolA PE=4 SV=2	tolA	0.0574023	0.71424	1.099	0.891	0.83	0.542	1.432	0.736
Q9Z5U2	Ribonuclease 3 OS=Zymomonas mobilis subsp. mobilis (strain ATCC 31821 / ZM4 / CP4) OX=264203 GN=rnc PE=3 SV=3	rnc	0.0564118	0.41234	1.028	1.063	0.934	0.986	0.981	0.942
Q5NNJ0	Ribonuclease R OS=Zymomonas mobilis subsp. mobilis (strain ATCC 31821 / ZM4 / CP4) OX=264203 GN=rnr PE=3 SV=1	rnr	0.0555992	0.7441	0.965	1.156	0.868	0.955	0.979	0.942
Q5NRL3	Fmu (Sun) domain protein OS=Zymomonas mobilis subsp. mobilis (strain ATCC 31821 / ZM4 / CP4) OX=264203 GN=ZMO0017 PE=3 SV=1	ZMO0017	0.0538593	0.50628	1.064	1.027	1.02	1.066	1.034	0.897
Q5NL37	Ribosyldihydronicotinamide dehydrogenase OS=Zymomonas mobilis subsp. mobilis (strain ATCC 31821 / ZM4 / CP4) OX=264203 GN=ZMO1949 PE=4 SV=1	ZMO1949	0.0520885	0.8664	1.115	1.463	0.947	1.166	1.29	0.944
Q5NR05	Homoserine O-acetyltransferase OS=Zymomonas mobilis subsp. mobilis (strain ATCC 31821 / ZM4 / CP4) OX=264203 GN=metXA PE=3 SV=1	metXA	0.0484646	0.8811	1.118	1.09	0.698	0.713	1.199	0.898
Q5NQ50	50S ribosomal protein L6 OS=Zymomonas mobilis subsp. mobilis (strain ATCC 31821 / ZM4 / CP4) OX=264203 GN=rplF PE=3 SV=1	rplF	0.0478736	0.76736	0.721	1.095	1.064	0.967	0.459	1.36
Q5NQ26	DUF448 domain-containing protein OS=Zymomonas mobilis subsp. mobilis (strain ATCC 31821 / ZM4 / CP4) OX=264203 GN=ZMO0555 PE=4 SV=1	ZMO0555	0.0474926	0.75474	0.929	1.167	0.992	0.974	1.138	0.876
Q9FDM1	Phosphatidylglycerol--prolipoprotein diacylglyceryl transferase OS=Zymomonas mobilis subsp. mobilis (strain ATCC 31821 / ZM4 / CP4) OX=264203 GN=lgt PE=3 SV=2	lgt	0.046583	0.78078	0.856	1.186	0.885	0.913	1.341	0.58
Q5NLG4	TonB-dependent siderophore receptor OS=Zymomonas mobilis subsp. mobilis (strain ATCC 31821 / ZM4 / CP4) OX=264203 GN=ZMO1822 PE=3 SV=1	ZMO1822	0.0428817	0.98902	0.918	1.36	0.761	0.885	1.002	1.063
Q5NQC9	Pyrrolo-quinoline quinone OS=Zymomonas mobilis subsp. mobilis (strain ATCC 31821 / ZM4 / CP4) OX=264203 GN=ZMO0452 PE=4 SV=2	ZMO0452	0.0425407	0.82654	1.002	1.19	0.871	0.956	1.048	0.97
Q5NMG5	GTP-binding protein TypA OS=Zymomonas mobilis subsp. mobilis (strain ATCC 31821 / ZM4 / CP4) OX=264203 GN=typA PE=4 SV=1	typA	0.0424999	0.65232	0.969	1.096	0.932	0.97	1.021	0.919
Q5NNW4	Hopanoid biosynthesis associated glycosyl transferase protein HpnI OS=Zymomonas mobilis subsp. mobilis (strain ATCC 31821 / ZM4 / CP4) OX=264203 GN=ZMO0972 PE=4 SV=1	ZMO0972	0.0423422	0.88398	1.004	1.227	0.777	0.876	1.227	0.818
Q5NR44	Cysteine--tRNA ligase OS=Zymomonas mobilis subsp. mobilis (strain ATCC 31821 / ZM4 / CP4) OX=264203 GN=cysS PE=3 SV=1	cysS	0.040008	0.75232	1.042	0.957	0.926	0.933	1.129	0.783
Q5NNT3	Bifunctional hydroxymethylpyrimidine/phosphomethylpyrimidine kinase OS=Zymomonas mobilis subsp. mobilis (strain ATCC 31821 / ZM4 / CP4) OX=264203 GN=thiD PE=4 SV=2	thiD	0.0386876	0.77228	1.158	0.964	1.166	1.025	1.193	0.983
Q5NP19	2-nitropropane dioxygenase NPD OS=Zymomonas mobilis subsp. mobilis (strain ATCC 31821 / ZM4 / CP4) OX=264203 GN=ZMO0917 PE=4 SV=1	ZMO0917	0.0368851	0.76972	1.047	1.1	0.943	0.973	1.178	0.861
Q5NN86	Ribose 5-phosphate isomerase B OS=Zymomonas mobilis subsp. mobilis (strain ATCC 31821 / ZM4 / CP4) OX=264203 GN=rpiB PE=4 SV=1	rpiB	0.0349997	0.92458	1.198	0.777	1.029	0.918	1.137	0.877
Q5NMN1	Response regulator receiver protein OS=Zymomonas mobilis subsp. mobilis (strain ATCC 31821 / ZM4 / CP4) OX=264203 GN=ZMO1405 PE=4 SV=1	ZMO1405	0.0321633	0.90972	1.092	0.861	1.222	1.089	0.962	1.054
Q5NPN2	AMP-dependent synthetase and ligase OS=Zymomonas mobilis subsp. mobilis (strain ATCC 31821 / ZM4 / CP4) OX=264203 GN=ZMO0704 PE=4 SV=2	ZMO0704	0.0284236	0.87068	0.998	1.121	0.854	0.991	1.069	0.855
Q5NMR2	NAD-dependent epimerase/dehydratase OS=Zymomonas mobilis subsp. mobilis (strain ATCC 31821 / ZM4 / CP4) OX=264203 GN=ZMO1374 PE=4 SV=1	ZMO1374	0.0281805	0.89228	0.96	1.138	0.797	0.769	1.145	0.925
Q5NP53	30S ribosomal protein S9 OS=Zymomonas mobilis subsp. mobilis (strain ATCC 31821 / ZM4 / CP4) OX=264203 GN=rpsI PE=3 SV=1	rpsI	0.0263842	0.83448	1.007	1.12	0.908	0.954	0.949	1.077
Q5NQ82	1A family penicillin-binding protein OS=Zymomonas mobilis subsp. mobilis (strain ATCC 31821 / ZM4 / CP4) OX=264203 GN=pbpF PE=4 SV=1	pbpF	0.0262631	0.95574	0.838	1.339	0.761	0.922	1.064	0.899
Q5NQE0	ATP12 ATPase OS=Zymomonas mobilis subsp. mobilis (strain ATCC 31821 / ZM4 / CP4) OX=264203 GN=ZMO0441 PE=4 SV=1	ZMO0441	0.0236869	0.8504	1.031	1.094	0.884	1.166	0.744	1.05
Q5NRC4	3-isopropylmalate dehydratase small subunit OS=Zymomonas mobilis subsp. mobilis (strain ATCC 31821 / ZM4 / CP4) OX=264203 GN=leuD PE=3 SV=1	leuD	0.0232956	0.85148	0.923	1.087	1.174	1.103	0.76	1.27
D2YW16	Transcription antitermination protein NusB OS=Zymomonas mobilis subsp. mobilis (strain ATCC 31821 / ZM4 / CP4) OX=264203 GN=nusB PE=3 SV=1	nusB	0.0231042	0.80584	1.008	1.186	1.205	1.226	0.673	1.446
Q5NP77	Aminotransferase class V OS=Zymomonas mobilis subsp. mobilis (strain ATCC 31821 / ZM4 / CP4) OX=264203 GN=ZMO0859 PE=3 SV=2	ZMO0859	0.0218594	0.88312	1.082	1.12	0.857	0.908	1.251	0.854
Q5NP67	Hydroxysqualene synthase OS=Zymomonas mobilis subsp. mobilis (strain ATCC 31821 / ZM4 / CP4) OX=264203 GN=hpnC PE=1 SV=1	hpnC	0.0206343	0.8164	0.972	1.074	0.982	1.091	0.654	1.24
Q5NLR8	Uncharacterized protein OS=Zymomonas mobilis subsp. mobilis (strain ATCC 31821 / ZM4 / CP4) OX=264203 GN=ZMO1718 PE=4 SV=1	ZMO1718	0.0200948	0.79644	0.888	1.057	1.236	0.851	1.618	0.668
Q5NPJ3	Peptide chain release factor 3 OS=Zymomonas mobilis subsp. mobilis (strain ATCC 31821 / ZM4 / CP4) OX=264203 GN=prfC PE=3 SV=1	prfC	0.01977	0.84972	0.984	1.065	0.89	0.91	1.214	0.775
Q5NPW5	Flagellar motor protein MotA OS=Zymomonas mobilis subsp. mobilis (strain ATCC 31821 / ZM4 / CP4) OX=264203 GN=motA2 PE=3 SV=1	motA2	0.0193342	0.94196	1.207		0.671	0.845	1.008
Q5NN51	Ferric uptake regulator, Fur family OS=Zymomonas mobilis subsp. mobilis (strain ATCC 31821 / ZM4 / CP4) OX=264203 GN=ZMO1235 PE=3 SV=1	ZMO1235	0.0182334	0.958	0.746	0.759	1.043	0.986	0.762	0.768
Q9RNL6	GTP-binding protein EngB OS=Zymomonas mobilis subsp. mobilis (strain ATCC 31821 / ZM4 / CP4) OX=264203 GN=engB PE=3 SV=1	engB	0.0179833	0.84224	1.027	1.2	1.002	1.317	0.723	1.149
Q5NQQ8	Riboflavin biosynthesis protein OS=Zymomonas mobilis subsp. mobilis (strain ATCC 31821 / ZM4 / CP4) OX=264203 GN=ribF PE=3 SV=1	ribF	0.0122244	0.87194	1.085	1.046	1.069	1.158	0.906	1.109
Q5NR54	Transketolase OS=Zymomonas mobilis subsp. mobilis (strain ATCC 31821 / ZM4 / CP4) OX=264203 GN=tklB PE=3 SV=1	tklB	0.0109901	0.89538	1.002	1.007	0.89	0.962	1.097	0.818
Q9X5F0	Ribosome-recycling factor OS=Zymomonas mobilis subsp. mobilis (strain ATCC 31821 / ZM4 / CP4) OX=264203 GN=frr PE=3 SV=2	frr	0.00826205	0.9507	0.997	0.903	1.077	0.97	1.033	0.957
Q5NLP6	DUF3297 domain-containing protein OS=Zymomonas mobilis subsp. mobilis (strain ATCC 31821 / ZM4 / CP4) OX=264203 GN=ZMO1740 PE=4 SV=1	ZMO1740	0.00790011	0.98322	1.088	0.814	1.211	1.069	0.893	1.134
Q5NQ61	50S ribosomal protein L2 OS=Zymomonas mobilis subsp. mobilis (strain ATCC 31821 / ZM4 / CP4) OX=264203 GN=rplB PE=3 SV=1	rplB	0.00690994	0.87956	0.949	1.07	0.911	0.733	1.246	0.937
Q5NN58	Dipeptide epimerase OS=Zymomonas mobilis subsp. mobilis (strain ATCC 31821 / ZM4 / CP4) OX=264203 GN=ykfB PE=3 SV=1	ykfB	0.00686236	0.96346	1.075	0.947	1.139	1.008	1.01	1.128
Q5NQ16	ATP-dependent helicase HrpB OS=Zymomonas mobilis subsp. mobilis (strain ATCC 31821 / ZM4 / CP4) OX=264203 GN=hrpB PE=4 SV=2	hrpB	0.00619183			0.934		0.93
Q5NLA6	Uncharacterized protein OS=Zymomonas mobilis subsp. mobilis (strain ATCC 31821 / ZM4 / CP4) OX=264203 GN=ZMO1880 PE=4 SV=1	ZMO1880	0.00462485	0.88684	0.816	1.046	0.95	0.662	1.223	0.918
Q5NPC5	Methionyl-tRNA formyltransferase OS=Zymomonas mobilis subsp. mobilis (strain ATCC 31821 / ZM4 / CP4) OX=264203 GN=fmt PE=3 SV=1	fmt	0.000881304	0.88882	1.101	0.986	1.188	0.92	1.47	0.883
Q5NLV0	ATP phosphoribosyltransferase regulatory subunit HisZ OS=Zymomonas mobilis subsp. mobilis (strain ATCC 31821 / ZM4 / CP4) OX=264203 GN=hisZ PE=4 SV=1	hisZ	-0.000459384	0.91784	1.092	1.028	1.02	0.971	1.292	0.878
Q5NRJ5	Ankyrin OS=Zymomonas mobilis subsp. mobilis (strain ATCC 31821 / ZM4 / CP4) OX=264203 GN=ZMO0035 PE=4 SV=1	ZMO0035	-0.00368102	0.92382	0.855	0.785	1.1	0.931	0.842	0.974
Q5NQ65	Elongation factor Tu OS=Zymomonas mobilis subsp. mobilis (strain ATCC 31821 / ZM4 / CP4) OX=264203 GN=tuf PE=3 SV=1	tuf	-0.00375213	0.9958	1.071	1.016	0.985	1.065	0.92	1.095
Q5NQY8	ATP synthase F0F1 epsilon subunit OS=Zymomonas mobilis subsp. mobilis (strain ATCC 31821 / ZM4 / CP4) OX=264203 GN=atpC PE=4 SV=1	atpC	-0.00495772	0.79214	1.025	0.913	0.967	1.27	0.416	1.229
Q5NLX5	Gamma-glutamyl phosphate reductase OS=Zymomonas mobilis subsp. mobilis (strain ATCC 31821 / ZM4 / CP4) OX=264203 GN=proA PE=3 SV=1	proA	-0.00663527	0.89416	1.042	0.995	1	1.005	0.979	1.067
Q5NQ43	Adenylate kinase OS=Zymomonas mobilis subsp. mobilis (strain ATCC 31821 / ZM4 / CP4) OX=264203 GN=adk PE=3 SV=1	adk	-0.00675315	0.93508	1.087	1.074	1.036	1.105	0.819	1.288
Q5NR32	Peptide chain release factor 2 OS=Zymomonas mobilis subsp. mobilis (strain ATCC 31821 / ZM4 / CP4) OX=264203 GN=prfB PE=3 SV=1	prfB	-0.00837426	0.91612	1.121	0.925	1.046	1.114	1.007	0.989
Q5NM44	Alanine racemase OS=Zymomonas mobilis subsp. mobilis (strain ATCC 31821 / ZM4 / CP4) OX=264203 GN=alr PE=3 SV=1	alr	-0.00881486	0.89188	1.097	0.853	0.987	0.945	1.005	1.005
H2VFP5	Phosphodiesterase I OS=Zymomonas mobilis subsp. mobilis (strain ATCC 31821 / ZM4 / CP4) OX=264203 GN=ZMO1604 PE=4 SV=1	ZMO1604	-0.00923328	0.94758	1.068	0.864	1.183	0.743	1.337	1.055
H2VFL6	Stress responsive alpha-beta barrel domain protein OS=Zymomonas mobilis subsp. mobilis (strain ATCC 31821 / ZM4 / CP4) OX=264203 GN=ZMO0305 PE=4 SV=1	ZMO0305	-0.00953851	0.97646	1.091	1.113	0.811	1.05	0.741	1.244
Q5NNP3	LemA family protein OS=Zymomonas mobilis subsp. mobilis (strain ATCC 31821 / ZM4 / CP4) OX=264203 GN=ZMO1043 PE=4 SV=1	ZMO1043	-0.0135148	0.81806	0.973	1.064	0.938	1.023	1.018	0.962
Q5NNJ1	MazG family protein OS=Zymomonas mobilis subsp. mobilis (strain ATCC 31821 / ZM4 / CP4) OX=264203 GN=mazG PE=4 SV=1	mazG	-0.0138348	0.9614	1.022	1.144	1.155	1.003	1.3	1.05
Q5NQG9	DNA topoisomerase 4 subunit B OS=Zymomonas mobilis subsp. mobilis (strain ATCC 31821 / ZM4 / CP4) OX=264203 GN=gyrB1 PE=3 SV=1	gyrB1	-0.0198282	0.904	1.011	1.104	1.209	0.732	1.534	1.104
Q5NMV9	HPr family phosphocarrier OS=Zymomonas mobilis subsp. mobilis (strain ATCC 31821 / ZM4 / CP4) OX=264203 GN=ZMO1327 PE=4 SV=1	ZMO1327	-0.0220086				0.824	1.105	0.531	0.874
Q5NP73	dCTP deaminase OS=Zymomonas mobilis subsp. mobilis (strain ATCC 31821 / ZM4 / CP4) OX=264203 GN=dcd PE=3 SV=2	dcd	-0.0236842	0.96554	1.082	1.035	1.085	1.102	0.88	1.273
Q5NL64	Capsule polysaccharide biosynthesis protein OS=Zymomonas mobilis subsp. mobilis (strain ATCC 31821 / ZM4 / CP4) OX=264203 GN=kpsS PE=4 SV=2	kpsS	-0.0237928	0.91654	0.903	1.055	1.109	0.733	1.478	0.907
Q5NMW5	Inosine-5'-monophosphate dehydrogenase OS=Zymomonas mobilis subsp. mobilis (strain ATCC 31821 / ZM4 / CP4) OX=264203 GN=guaB PE=3 SV=1	guaB	-0.0241404	0.64222	1.043	1.024	1.074	1.004	1.096	1.094
Q5NMM8	Peptidase S9B dipeptidylpeptidase IV domain protein OS=Zymomonas mobilis subsp. mobilis (strain ATCC 31821 / ZM4 / CP4) OX=264203 GN=pepX PE=4 SV=2	pepX	-0.0242226	0.82812	0.944	1.006	0.944	1.071	0.881	0.991
Q5NR77	Probable transcriptional regulatory protein ZMO0153 OS=Zymomonas mobilis subsp. mobilis (strain ATCC 31821 / ZM4 / CP4) OX=264203 GN=ZMO0153 PE=3 SV=1	ZMO0153	-0.0259001	0.81592	0.896	0.85	1.235	1.059	0.936	1.04
Q5NLV7	YgdH family protein OS=Zymomonas mobilis subsp. mobilis (strain ATCC 31821 / ZM4 / CP4) OX=264203 GN=ZMO1679 PE=4 SV=1	ZMO1679	-0.0319531	0.93572	0.918	1.192	0.971	0.804	1.533	0.813
Q5NL97	SAM-dependent methyltransferase-like protein OS=Zymomonas mobilis subsp. mobilis (strain ATCC 31821 / ZM4 / CP4) OX=264203 GN=ZMO1889 PE=3 SV=1	ZMO1889	-0.0334553	0.96116	0.904	1.012	0.812	0.877	1.18	0.735
Q5NP61	4-hydroxy-3-methylbut-2-enyl diphosphate reductase OS=Zymomonas mobilis subsp. mobilis (strain ATCC 31821 / ZM4 / CP4) OX=264203 GN=ispH PE=3 SV=1	ispH	-0.036639	0.91288	1.152	1.063	0.973	1.091	0.875	1.304
Q5NNW6	Purine nucleoside permease OS=Zymomonas mobilis subsp. mobilis (strain ATCC 31821 / ZM4 / CP4) OX=264203 GN=ZMO0970 PE=4 SV=2	ZMO0970	-0.0391131	0.38398	0.991	0.986	0.934	1.009	1.024	0.958
Q5NQT3	HlyC/CorC family transporter OS=Zymomonas mobilis subsp. mobilis (strain ATCC 31821 / ZM4 / CP4) OX=264203 GN=ZMO0297 PE=4 SV=1	ZMO0297	-0.0415342	0.92654	0.801	0.964	0.974	0.72	1.407	0.692
Q5NNI5	TsaE (Threonylcarbamoyl adenosine biosynthesis protein) domain-containing protein OS=Zymomonas mobilis subsp. mobilis (strain ATCC 31821 / ZM4 / CP4) OX=264203 GN=ZMO1101 PE=4 SV=1	ZMO1101	-0.0435921	0.99904	1.075	0.973	0.951	0.975	0.742	1.374
Q5NPC7	UPF0235 protein ZMO0809 OS=Zymomonas mobilis subsp. mobilis (strain ATCC 31821 / ZM4 / CP4) OX=264203 GN=ZMO0809 PE=3 SV=1	ZMO0809	-0.0445059	0.53816	1.037	1.023	1.068	1.145	0.993	1.088
Q5NRE9	Protein-glutamate methylesterase/protein-glutamine glutaminase OS=Zymomonas mobilis subsp. mobilis (strain ATCC 31821 / ZM4 / CP4) OX=264203 GN=cheB1 PE=3 SV=1	cheB1	-0.0463466	0.68346	1.208	0.975	0.972	1.045	1.041	1.172
Q5NNJ4	Methionine--tRNA ligase OS=Zymomonas mobilis subsp. mobilis (strain ATCC 31821 / ZM4 / CP4) OX=264203 GN=metG PE=3 SV=1	metG	-0.0475784	0.51946	1.05	0.986	1.036	1.136	0.987	1.052
Q5NPK5	DNA-directed RNA polymerase subunit beta OS=Zymomonas mobilis subsp. mobilis (strain ATCC 31821 / ZM4 / CP4) OX=264203 GN=rpoB PE=3 SV=1	rpoB	-0.0476273	0.70846	1.013	1.143	0.883	1.021	1.149	0.971
Q5NPK9	50S ribosomal protein L10 OS=Zymomonas mobilis subsp. mobilis (strain ATCC 31821 / ZM4 / CP4) OX=264203 GN=rplJ PE=3 SV=1	rplJ	-0.0476772	0.78498	0.926	1.131	0.949	1.183	0.34	1.584
Q5NPJ6	CsbD family protein OS=Zymomonas mobilis subsp. mobilis (strain ATCC 31821 / ZM4 / CP4) OX=264203 GN=csbD PE=3 SV=1	csbD	-0.0508835	0.74704	0.868	1.19	1.034	1.11	1.161	0.932
Q5NMM9	Aspartate-semialdehyde dehydrogenase OS=Zymomonas mobilis subsp. mobilis (strain ATCC 31821 / ZM4 / CP4) OX=264203 GN=asd PE=3 SV=1	asd	-0.0511139	0.52994	1.097	1.065	0.999	1.114	1.005	1.156
Q5NLM6	Extracellular ligand-binding receptor OS=Zymomonas mobilis subsp. mobilis (strain ATCC 31821 / ZM4 / CP4) OX=264203 GN=ZMO1760 PE=4 SV=2	ZMO1760	-0.0520959	0.63942	0.823	1.055	0.896	0.923	1.022	0.931
Q5NQ63	50S ribosomal protein L4 OS=Zymomonas mobilis subsp. mobilis (strain ATCC 31821 / ZM4 / CP4) OX=264203 GN=rplD PE=3 SV=1	rplD	-0.053827	0.86432	0.927	1.037	0.877	1.071	0.754	1.124
Q5NM89	Transcriptional regulator TetR family OS=Zymomonas mobilis subsp. mobilis (strain ATCC 31821 / ZM4 / CP4) OX=264203 GN=ZMO1547 PE=4 SV=1	ZMO1547	-0.0553381	0.180242	1.085	1.007	1.028	1.099	1.067	1.076
Q5NPA7	UDP-N-acetylmuramoylalanine--D-glutamate ligase OS=Zymomonas mobilis subsp. mobilis (strain ATCC 31821 / ZM4 / CP4) OX=264203 GN=murD PE=3 SV=1	murD	-0.0557366	0.51136	0.932	0.994	0.892	1.011	1.022	0.896
Q5NR03	DNA polymerase I OS=Zymomonas mobilis subsp. mobilis (strain ATCC 31821 / ZM4 / CP4) OX=264203 GN=polA PE=3 SV=1	polA	-0.0562579	0.93176	1.017	0.968	1.083	0.803	1.628	0.759
Q9RNM7	UDP-N-acetylmuramate--L-alanine ligase OS=Zymomonas mobilis subsp. mobilis (strain ATCC 31821 / ZM4 / CP4) OX=264203 GN=murC PE=3 SV=2	murC	-0.0576338	0.70176	1.181	1.156	0.779	1.033	1.13	1.08
Q5NLW7	2-nonaprenyl-3-methyl-6-methoxy-1,4-benzoquinol hydroxylase OS=Zymomonas mobilis subsp. mobilis (strain ATCC 31821 / ZM4 / CP4) OX=264203 GN=ubiB2 PE=3 SV=1	ubiB2	-0.0577338	0.75876	1.176	0.918	0.992	0.933	1.256	1.023
Q5NMW4	Two component transcriptional regulator, winged helix family OS=Zymomonas mobilis subsp. mobilis (strain ATCC 31821 / ZM4 / CP4) OX=264203 GN=chvI PE=4 SV=1	chvI	-0.0600684	0.73616	0.899	1.06	0.84	1.088	0.82	1.01
Q5NMV5	Mechanosensitive ion channel MscS OS=Zymomonas mobilis subsp. mobilis (strain ATCC 31821 / ZM4 / CP4) OX=264203 GN=mscS2 PE=4 SV=1	mscS2	-0.0609028	0.96792	0.878	1.138	0.883	0.795	1.433	0.796
Q5NR47	ABC transporter related protein OS=Zymomonas mobilis subsp. mobilis (strain ATCC 31821 / ZM4 / CP4) OX=264203 GN=ZMO0183 PE=4 SV=1	ZMO0183	-0.0650283	0.62864	0.876	1.14	0.847	0.945	0.98	1.07
Q5NNN0	Polynucleotide adenylyltransferase OS=Zymomonas mobilis subsp. mobilis (strain ATCC 31821 / ZM4 / CP4) OX=264203 GN=cca PE=3 SV=1	cca	-0.0661703	0.78106	0.997	0.892	1.03	1.215	1.014	0.827
D2N0W0	30S ribosomal protein S10 OS=Zymomonas mobilis subsp. mobilis (strain ATCC 31821 / ZM4 / CP4) OX=264203 GN=rpsJ PE=3 SV=1	rpsJ	-0.0669534	0.65956	0.98	0.952	1.331	1.077	1.252	1.089
Q5NNT8	Peptide methionine sulfoxide reductase MsrA OS=Zymomonas mobilis subsp. mobilis (strain ATCC 31821 / ZM4 / CP4) OX=264203 GN=msrA PE=3 SV=1	msrA	-0.0677397	0.8346	0.976	1.066	0.683	0.935	0.726	1.195
Q5NR99	Metallophosphoesterase OS=Zymomonas mobilis subsp. mobilis (strain ATCC 31821 / ZM4 / CP4) OX=264203 GN=ZMO0131 PE=4 SV=2	ZMO0131	-0.0687368	0.71162	1.113	0.646	1.028	0.98	0.873	1.07
Q5NNM3	Phage shock protein A PspA OS=Zymomonas mobilis subsp. mobilis (strain ATCC 31821 / ZM4 / CP4) OX=264203 GN=pspA PE=4 SV=1	pspA	-0.0691474	0.76962	0.985	0.758	1.19	1.026	1.215	0.836
Q5NMK0	Uncharacterized protein OS=Zymomonas mobilis subsp. mobilis (strain ATCC 31821 / ZM4 / CP4) OX=264203 GN=ZMO1436 PE=4 SV=1	ZMO1436	-0.0695474	0.96102	0.795	1.258	0.559	1.195	0.371	1.175
Q5NRH3	Bacterial PH domain-containing protein OS=Zymomonas mobilis subsp. mobilis (strain ATCC 31821 / ZM4 / CP4) OX=264203 GN=ZMO0057 PE=4 SV=1	ZMO0057	-0.0700475	0.33362	0.873	0.908	0.832	0.871	0.979	0.893
Q5NQZ8	RNA methyltransferase, TrmH family, group 3 OS=Zymomonas mobilis subsp. mobilis (strain ATCC 31821 / ZM4 / CP4) OX=264203 GN=ZMO0232 PE=3 SV=1	ZMO0232	-0.070322	0.67178	1.028	0.882	1.153	1.07	0.935	1.211
Q5NL75	Peptidyl-tRNA hydrolase OS=Zymomonas mobilis subsp. mobilis (strain ATCC 31821 / ZM4 / CP4) OX=264203 GN=pth PE=3 SV=1	pth	-0.0710195	0.99798	0.937	0.948	0.949	1.226	0.597	1.154
Q5NMP6	Uncharacterized protein OS=Zymomonas mobilis subsp. mobilis (strain ATCC 31821 / ZM4 / CP4) OX=264203 GN=ZMO1390 PE=4 SV=2	ZMO1390	-0.0725896			1.04		1.005	1.572	0.704
Q5NPG7	tRNA-specific 2-thiouridylase MnmA OS=Zymomonas mobilis subsp. mobilis (strain ATCC 31821 / ZM4 / CP4) OX=264203 GN=mnmA PE=3 SV=2	mnmA	-0.076694	0.39264	1.122	1.011	0.944	1.128	1.026	1.091
Q9X5G1	tRNA dimethylallyltransferase OS=Zymomonas mobilis subsp. mobilis (strain ATCC 31821 / ZM4 / CP4) OX=264203 GN=miaA PE=3 SV=2	miaA	-0.0799019	0.98914	1.003	1.192	1.001	0.871	1.714	0.793
P48220	60 kDa chaperonin OS=Zymomonas mobilis subsp. mobilis (strain ATCC 31821 / ZM4 / CP4) OX=264203 GN=groL PE=3 SV=2	groL	-0.0805564	0.57956	1.041	1.043	0.946	1.178	0.911	1.115
Q5NR68	Protein TolR OS=Zymomonas mobilis subsp. mobilis (strain ATCC 31821 / ZM4 / CP4) OX=264203 GN=tolR PE=3 SV=1	tolR	-0.0817984	0.70442	0.935	0.829	0.893	0.955	1.099	0.758
Q04983	Cyclohexadienyl dehydrogenase OS=Zymomonas mobilis subsp. mobilis (strain ATCC 31821 / ZM4 / CP4) OX=264203 GN=tyrC PE=1 SV=2	tyrC	-0.0821165	0.70322	0.977	0.847	0.959	1.022	0.79	1.134
Q5NRL5	Heat-inducible transcription repressor HrcA OS=Zymomonas mobilis subsp. mobilis (strain ATCC 31821 / ZM4 / CP4) OX=264203 GN=hrcA PE=3 SV=1	hrcA	-0.0840403	0.48184	1.282	1.1	1.019	1.131	1.298	1.176
Q5NPH3	Tetratricopeptide domain protein OS=Zymomonas mobilis subsp. mobilis (strain ATCC 31821 / ZM4 / CP4) OX=264203 GN=ZMO0763 PE=4 SV=1	ZMO0763	-0.0843816	0.4917	1.004	0.972	1.112	1.199	0.968	1.107
Q9X3W5	4-diphosphocytidyl-2-C-methyl-D-erythritol kinase OS=Zymomonas mobilis subsp. mobilis (strain ATCC 31821 / ZM4 / CP4) OX=264203 GN=ispE PE=3 SV=2	ispE	-0.0854933	0.36922	0.94	0.95	1.042	1.048	1.115	0.948
Q5NRB4	BadM/Rrf2 family transcriptional regulator OS=Zymomonas mobilis subsp. mobilis (strain ATCC 31821 / ZM4 / CP4) OX=264203 GN=ZMO0116 PE=4 SV=1	ZMO0116	-0.0856214	0.71604	0.728	1.343	0.742	0.81	1.19	0.985
Q5NNQ0	Argininosuccinate synthase OS=Zymomonas mobilis subsp. mobilis (strain ATCC 31821 / ZM4 / CP4) OX=264203 GN=argG PE=3 SV=1	argG	-0.0864261	0.123038	1.042	0.964	0.942	1.049	1.051	1.03
Q5NQM7	4-diphosphocytidyl-2C-methyl-D-erythritol synthase OS=Zymomonas mobilis subsp. mobilis (strain ATCC 31821 / ZM4 / CP4) OX=264203 GN=ZMO0353 PE=4 SV=2	ZMO0353	-0.0879291	0.70694	1.055	1.08	0.777	0.856	1.005	1.234
Q5NLV8	Prephenate dehydratase OS=Zymomonas mobilis subsp. mobilis (strain ATCC 31821 / ZM4 / CP4) OX=264203 GN=pheA PE=4 SV=2	pheA	-0.0879682	0.4292	1.098	0.874	1.05	1.064	1.12	1.028
Q5NML2	Chaperone protein ClpB OS=Zymomonas mobilis subsp. mobilis (strain ATCC 31821 / ZM4 / CP4) OX=264203 GN=clpB PE=3 SV=1	clpB	-0.0895721	0.2946	0.963	1.037	0.935	1.125	1.014	0.984
Q5NQ53	50S ribosomal protein L5 OS=Zymomonas mobilis subsp. mobilis (strain ATCC 31821 / ZM4 / CP4) OX=264203 GN=rplE PE=3 SV=1	rplE	-0.0920535	0.25764	1.016	1.06	0.914	1.107	1.055	1.025
Q5NL82	tRNA N6-adenosine threonylcarbamoyltransferase OS=Zymomonas mobilis subsp. mobilis (strain ATCC 31821 / ZM4 / CP4) OX=264203 GN=tsaD PE=3 SV=1	tsaD	-0.0940683	0.608	1.038	1.186	0.878	1.271	0.961	1.079
Q5NL69	8-amino-7-oxononanoate synthase OS=Zymomonas mobilis subsp. mobilis (strain ATCC 31821 / ZM4 / CP4) OX=264203 GN=bioF PE=3 SV=1	bioF	-0.0957957	0.77224	1.083	1.063	0.738	0.483	2.048	0.551
H2VFQ2	Glutamine amidotransferase class-I OS=Zymomonas mobilis subsp. mobilis (strain ATCC 31821 / ZM4 / CP4) OX=264203 GN=yfeJ PE=4 SV=1	yfeJ	-0.098286	0.5108	1.014	0.909	0.772	1.032	0.999	0.854
Q5NP54	Methyl-accepting chemotaxis sensory transducer OS=Zymomonas mobilis subsp. mobilis (strain ATCC 31821 / ZM4 / CP4) OX=264203 GN=mcpA2 PE=4 SV=2	mcpA2	-0.0988753	0.87212	1.14	1.038	0.881	1.074	1.462	0.74
H2VFN9	Multifunctional fusion protein OS=Zymomonas mobilis subsp. mobilis (strain ATCC 31821 / ZM4 / CP4) OX=264203 GN=nnrD PE=3 SV=1	nnrD	-0.0988783	0.3908	1.047	0.953	1.073	1.206	0.984	1.101
P28720	Queuine tRNA-ribosyltransferase OS=Zymomonas mobilis subsp. mobilis (strain ATCC 31821 / ZM4 / CP4) OX=264203 GN=tgt PE=1 SV=4	tgt	-0.0995036	0.3275	0.968	1.061	0.968	1.027	1.183	1.001
Q5NLD3	Dihydrodipicolinate synthetase OS=Zymomonas mobilis subsp. mobilis (strain ATCC 31821 / ZM4 / CP4) OX=264203 GN=dapA2 PE=3 SV=1	dapA2	-0.0996011	0.254	1.043	0.901	0.994	1.024	1.113	1.011
Q5NQU4	DUF541 domain-containing protein OS=Zymomonas mobilis subsp. mobilis (strain ATCC 31821 / ZM4 / CP4) OX=264203 GN=ZMO0286 PE=4 SV=2	ZMO0286	-0.100689	0.35874	0.947	1.076	0.979	1.087	0.968	1.164
Q5NR08	DUF1330 domain-containing protein OS=Zymomonas mobilis subsp. mobilis (strain ATCC 31821 / ZM4 / CP4) OX=264203 GN=ZMO0222 PE=4 SV=1	ZMO0222	-0.102753	0.49966	0.972		0.929	1.054	0.893	1.115
Q5NPQ6	CRISPR-associated endonuclease Cas1 OS=Zymomonas mobilis subsp. mobilis (strain ATCC 31821 / ZM4 / CP4) OX=264203 GN=cas1 PE=3 SV=2	cas1	-0.103056	0.63554	0.98	0.832	0.862	0.874	1.174	0.824
Q5NPJ0	DUF1058/SH3 domain-containing protein OS=Zymomonas mobilis subsp. mobilis (strain ATCC 31821 / ZM4 / CP4) OX=264203 GN=ZMO0746 PE=4 SV=1	ZMO0746	-0.105101	0.93382	0.921	1.017	1.132	0.872	1.641	0.789
O66112	Pyruvate dehydrogenase E1 component subunit alpha OS=Zymomonas mobilis subsp. mobilis (strain ATCC 31821 / ZM4 / CP4) OX=264203 GN=pdhA PE=3 SV=1	pdhA	-0.106562	0.66374	0.911	1.106	0.905	0.997	1.291	0.858
Q5NL86	Phosphate acyltransferase OS=Zymomonas mobilis subsp. mobilis (strain ATCC 31821 / ZM4 / CP4) OX=264203 GN=plsX PE=3 SV=1	plsX	-0.107361	0.576	1.041	1.056	0.906	1.07	1.266	0.899
Q5NMK2	Uncharacterized protein OS=Zymomonas mobilis subsp. mobilis (strain ATCC 31821 / ZM4 / CP4) OX=264203 GN=ZMO1434 PE=4 SV=2	ZMO1434	-0.107657	0.83092	0.92	1.023	0.974	0.851	1.451	0.841
Q5NNL1	Signal recognition particle protein OS=Zymomonas mobilis subsp. mobilis (strain ATCC 31821 / ZM4 / CP4) OX=264203 GN=ffh PE=3 SV=1	ffh	-0.108418	0.39238	1.094	0.992	0.861	1.016	1.151	1.01
Q5NNJ2	Beta-lactamase domain protein OS=Zymomonas mobilis subsp. mobilis (strain ATCC 31821 / ZM4 / CP4) OX=264203 GN=ZMO1094 PE=4 SV=1	ZMO1094	-0.1086	0.99086	0.833	0.933	0.984	1.115	0.522	1.328
Q5NRC9	NAD-dependent epimerase/dehydratase OS=Zymomonas mobilis subsp. mobilis (strain ATCC 31821 / ZM4 / CP4) OX=264203 GN=ZMO0101 PE=4 SV=1	ZMO0101	-0.109403	0.89398	0.894	1.095	0.867	0.853	1.494	0.734
Q5NRF5	PhoH family protein OS=Zymomonas mobilis subsp. mobilis (strain ATCC 31821 / ZM4 / CP4) OX=264203 GN=phoH PE=4 SV=2	phoH	-0.112834	0.34438	1.103	0.89	1.117	1.084	1.173	1.106
P0DJA8	Proline--tRNA ligase OS=Zymomonas mobilis subsp. mobilis (strain ATCC 31821 / ZM4 / CP4) OX=264203 GN=proS PE=3 SV=1	proS	-0.11517	0.36374	0.928	1.104	0.856	1.095	0.976	1.057
Q5NPP2	Uncharacterized protein OS=Zymomonas mobilis subsp. mobilis (strain ATCC 31821 / ZM4 / CP4) OX=264203 GN=ZMO0694 PE=4 SV=2	ZMO0694	-0.116089	0.65086	1.042	0.842	1.016	1.127	0.805	1.211
Q5NL54	Uncharacterized protein OS=Zymomonas mobilis subsp. mobilis (strain ATCC 31821 / ZM4 / CP4) OX=264203 GN=ZMO1932 PE=4 SV=1	ZMO1932	-0.116172	0.43322	1.022	0.949	0.903	1.109	1.125	0.881
Q5NMJ2	Glycine--tRNA ligase beta subunit OS=Zymomonas mobilis subsp. mobilis (strain ATCC 31821 / ZM4 / CP4) OX=264203 GN=glyS PE=3 SV=1	glyS	-0.119453	0.6074	0.896	1.016	0.903	1.018	1.228	0.812
Q5NRG2	Sel1 domain protein repeat-containing protein OS=Zymomonas mobilis subsp. mobilis (strain ATCC 31821 / ZM4 / CP4) OX=264203 GN=ZMO0068 PE=4 SV=1	ZMO0068	-0.119924	0.5915	1.113	0.874	0.978	0.88	1.288	1.054
Q5NMM2	Peptidase M22 glycoprotease OS=Zymomonas mobilis subsp. mobilis (strain ATCC 31821 / ZM4 / CP4) OX=264203 GN=ZMO1414 PE=4 SV=1	ZMO1414	-0.120722	0.87414	0.978	0.934	0.918	1.1	0.643	1.334
Q9X5F2	1-deoxy-D-xylulose 5-phosphate reductoisomerase OS=Zymomonas mobilis subsp. mobilis (strain ATCC 31821 / ZM4 / CP4) OX=264203 GN=dxr PE=1 SV=3	dxr	-0.121547	0.32328	1.004	0.943	1.045	1.203	0.96	1.092
Q5NMC2	Phenylalanine--tRNA ligase alpha subunit OS=Zymomonas mobilis subsp. mobilis (strain ATCC 31821 / ZM4 / CP4) OX=264203 GN=pheS PE=3 SV=1	pheS	-0.121721	0.37446	0.878	0.979	0.892	0.99	1.126	0.875
Q5NRA6	ATPase-like protein OS=Zymomonas mobilis subsp. mobilis (strain ATCC 31821 / ZM4 / CP4) OX=264203 GN=ZMO0124 PE=4 SV=2	ZMO0124	-0.125801	0.94452	0.998	1.3	0.819	0.533	1.913	0.955
Q9REQ6	Phosphoribosylformylglycinamidine synthase subunit PurL OS=Zymomonas mobilis subsp. mobilis (strain ATCC 31821 / ZM4 / CP4) OX=264203 GN=purL PE=3 SV=2	purL	-0.126578	0.30578	0.912	0.95	1.006	1.067	1.147	0.917
Q5NQQ7	Isoleucine--tRNA ligase OS=Zymomonas mobilis subsp. mobilis (strain ATCC 31821 / ZM4 / CP4) OX=264203 GN=ileS PE=3 SV=1	ileS	-0.129686	0.6413	0.887	0.944	0.827	0.857	1.248	0.803
Q9Z671	Thymidylate synthase OS=Zymomonas mobilis subsp. mobilis (strain ATCC 31821 / ZM4 / CP4) OX=264203 GN=thyA PE=3 SV=3	thyA	-0.129908	0.69198	0.964	1.023	0.783	1.041	1.249	0.741
Q5NQ57	50S ribosomal protein L29 OS=Zymomonas mobilis subsp. mobilis (strain ATCC 31821 / ZM4 / CP4) OX=264203 GN=rpmC PE=3 SV=1	rpmC	-0.131012	0.51726	0.847	0.735	1.111	1.096	1	0.853
Q5NLN8	ArsR family transcriptional regulator OS=Zymomonas mobilis subsp. mobilis (strain ATCC 31821 / ZM4 / CP4) OX=264203 GN=ZMO1748 PE=4 SV=1	ZMO1748	-0.131438	0.49536	0.844	1.072	1.009	1.105	1.212	0.887
Q5NNZ6	MarR family transcriptional regulator OS=Zymomonas mobilis subsp. mobilis (strain ATCC 31821 / ZM4 / CP4) OX=264203 GN=ZMO0940 PE=4 SV=1	ZMO0940	-0.131468	0.0198374	0.896	0.963	0.95	1.023	1.045	1.009
Q5NKZ3	Alcohol dehydrogenase GroES domain protein OS=Zymomonas mobilis subsp. mobilis (strain ATCC 31821 / ZM4 / CP4) OX=264203 GN=qor PE=4 SV=2	qor	-0.132468	0.3748	0.878	1.058	0.882	1.083	1.11	0.896
Q5NMR4	Short-chain dehydrogenase/reductase SDR OS=Zymomonas mobilis subsp. mobilis (strain ATCC 31821 / ZM4 / CP4) OX=264203 GN=ZMO1372 PE=3 SV=1	ZMO1372	-0.133251	0.60378	0.91	0.857	0.982	1.096	0.761	1.158
Q5NPL2	Transcription termination/antitermination protein NusG OS=Zymomonas mobilis subsp. mobilis (strain ATCC 31821 / ZM4 / CP4) OX=264203 GN=nusG PE=3 SV=1	nusG	-0.134749	0.54626	1.145	0.836	1.165	1.021	1.381	1.052
Q5NQY1	50S ribosomal protein L33 OS=Zymomonas mobilis subsp. mobilis (strain ATCC 31821 / ZM4 / CP4) OX=264203 GN=rpmG PE=3 SV=1	rpmG	-0.134758		0.986	1.113	1.057	1.155
O50236	Carbamoyl-phosphate synthase large chain OS=Zymomonas mobilis subsp. mobilis (strain ATCC 31821 / ZM4 / CP4) OX=264203 GN=carB PE=3 SV=2	carB	-0.13529	0.27512	0.886	1.016	0.885	1.024	1.119	0.918
Q5NL28	Uncharacterized protein OS=Zymomonas mobilis subsp. mobilis (strain ATCC 31821 / ZM4 / CP4) OX=264203 GN=ZMO1958 PE=4 SV=1	ZMO1958	-0.137775	0.65998	0.781	0.995	1.118	1.162	0.777	1.245
Q5NQ09	ABC transporter ATPase component OS=Zymomonas mobilis subsp. mobilis (strain ATCC 31821 / ZM4 / CP4) OX=264203 GN=ZMO0572 PE=4 SV=1	ZMO0572	-0.13922	0.84962	1.035	0.968	0.899	0.9	1.559	0.737
Q5NR74	Uncharacterized protein OS=Zymomonas mobilis subsp. mobilis (strain ATCC 31821 / ZM4 / CP4) OX=264203 GN=ZMO0156 PE=4 SV=1	ZMO0156	-0.145743	0.45238	0.863	0.813	1.165	1.18	0.929	1.034
Q5NN96	Coenzyme A biosynthesis bifunctional protein CoaBC OS=Zymomonas mobilis subsp. mobilis (strain ATCC 31821 / ZM4 / CP4) OX=264203 GN=dfp PE=3 SV=1	dfp	-0.150025	0.84638	0.879	0.951	1.017	0.922	1.545	0.692
Q5NPX5	Flagellar rod assembly protein/muramidase FlgJ OS=Zymomonas mobilis subsp. mobilis (strain ATCC 31821 / ZM4 / CP4) OX=264203 GN=ZMO0606 PE=4 SV=1	ZMO0606	-0.150917			1.129		1.128		1.379
Q5NQH5	ATP-dependent Clp protease ATP-binding subunit clpA OS=Zymomonas mobilis subsp. mobilis (strain ATCC 31821 / ZM4 / CP4) OX=264203 GN=clpA PE=3 SV=1	clpA	-0.152241	0.85278	0.983	1.027	1.018	0.754	1.658	0.953
Q5NLA8	Valine--tRNA ligase OS=Zymomonas mobilis subsp. mobilis (strain ATCC 31821 / ZM4 / CP4) OX=264203 GN=valS PE=3 SV=3	valS	-0.152322	0.38472	0.899	0.956	0.857	0.906	1.203	0.905
Q5NMK7	NodT family RND efflux system outer membrane lipoprotein OS=Zymomonas mobilis subsp. mobilis (strain ATCC 31821 / ZM4 / CP4) OX=264203 GN=ZMO1429 PE=3 SV=1	ZMO1429	-0.153628	0.37862	0.874	1.083	0.793	1.067	1.098	0.894
Q5NLR5	Glyoxalase/bleomycin resistance protein dioxygenase OS=Zymomonas mobilis subsp. mobilis (strain ATCC 31821 / ZM4 / CP4) OX=264203 GN=gloA3 PE=4 SV=1	gloA3	-0.154414	0.33704	1.023	0.819	1.088	1.133	0.972	1.156
Q9RH05	Histidinol dehydrogenase OS=Zymomonas mobilis subsp. mobilis (strain ATCC 31821 / ZM4 / CP4) OX=264203 GN=hisD PE=3 SV=3	hisD	-0.160896	0.4651	1.088	0.932	0.972	1.136	0.888	1.321
Q5NQD7	Lipolytic protein G-D-S-L family OS=Zymomonas mobilis subsp. mobilis (strain ATCC 31821 / ZM4 / CP4) OX=264203 GN=ZMO0444 PE=4 SV=1	ZMO0444	-0.1616	0.26946	0.934	1.04	0.768	1.077	1.008	0.982
Q5NQ66	Elongation factor G OS=Zymomonas mobilis subsp. mobilis (strain ATCC 31821 / ZM4 / CP4) OX=264203 GN=fusA PE=3 SV=1	fusA	-0.166144	0.025145	0.91	0.956	0.936	1.105	0.998	1.041
Q5NN63	Malonyl CoA-acyl carrier protein transacylase OS=Zymomonas mobilis subsp. mobilis (strain ATCC 31821 / ZM4 / CP4) OX=264203 GN=fabD PE=3 SV=1	fabD	-0.167588	0.3749	1.07	0.854	1.096	1.171	1.266	0.955
Q5NRJ9	TonB-dependent receptor OS=Zymomonas mobilis subsp. mobilis (strain ATCC 31821 / ZM4 / CP4) OX=264203 GN=ZMO0031 PE=3 SV=2	ZMO0031	-0.16848				1.11		1.697	0.798
Q5NMC8	Histidine--tRNA ligase OS=Zymomonas mobilis subsp. mobilis (strain ATCC 31821 / ZM4 / CP4) OX=264203 GN=hisS PE=3 SV=2	hisS	-0.171964	0.20422	0.953	1.053	0.98	1.281	1.022	1.061
Q9Z660	Argininosuccinate lyase OS=Zymomonas mobilis subsp. mobilis (strain ATCC 31821 / ZM4 / CP4) OX=264203 GN=argH PE=3 SV=2	argH	-0.175902	0.090064	0.881	1.007	0.842	1.055	1.03	0.999
Q5NNX2	NodT family RND efflux system outer membrane lipoprotein OS=Zymomonas mobilis subsp. mobilis (strain ATCC 31821 / ZM4 / CP4) OX=264203 GN=ZMO0964 PE=3 SV=1	ZMO0964	-0.176016	0.36976	0.889	1.033	0.783	0.853	1.151	1.052
Q5NPD3	Sporulation domain protein OS=Zymomonas mobilis subsp. mobilis (strain ATCC 31821 / ZM4 / CP4) OX=264203 GN=ZMO0803 PE=4 SV=2	ZMO0803	-0.176897	0.039084	0.952	0.909	1.006	1.069	1.034	1.138
Q5NN53	Mannose-1-phosphate guanyltransferase CpsB OS=Zymomonas mobilis subsp. mobilis (strain ATCC 31821 / ZM4 / CP4) OX=264203 GN=cpsB PE=3 SV=1	cpsB	-0.17829	0.4094	1.077	0.841	0.91	1.202	1.142	0.856
Q5NL31	Malate dehydrogenase OS=Zymomonas mobilis subsp. mobilis (strain ATCC 31821 / ZM4 / CP4) OX=264203 GN=mdh PE=3 SV=2	mdh	-0.179957	0.25322	0.863	1.047	0.988	1.055	1.249	0.979
Q5NL80	Translation initiation factor IF-3 OS=Zymomonas mobilis subsp. mobilis (strain ATCC 31821 / ZM4 / CP4) OX=264203 GN=infC PE=3 SV=1	infC	-0.180392	0.054316	0.927	1.011	0.885	1.013	1.101	1.085
Q5NN92	DNA protecting protein DprA OS=Zymomonas mobilis subsp. mobilis (strain ATCC 31821 / ZM4 / CP4) OX=264203 GN=dprA PE=4 SV=1	dprA	-0.182645	0.45586	0.887	0.944	0.992	1.129	1.26	0.815
Q5NMW3	Histidine kinase OS=Zymomonas mobilis subsp. mobilis (strain ATCC 31821 / ZM4 / CP4) OX=264203 GN=chvG PE=4 SV=1	chvG	-0.182825	0.35414	0.813	0.96	0.862	0.91	1.208	0.873
Q5NPI0	TPR repeat-containing protein OS=Zymomonas mobilis subsp. mobilis (strain ATCC 31821 / ZM4 / CP4) OX=264203 GN=ZMO0756 PE=4 SV=2	ZMO0756	-0.18509	0.32948	0.928	0.944	0.904	1.146	1.144	0.866
Q5NRB0	Dihydroorotate dehydrogenase OS=Zymomonas mobilis subsp. mobilis (strain ATCC 31821 / ZM4 / CP4) OX=264203 GN=ZMO0120 PE=4 SV=2	ZMO0120	-0.186274	0.192379	0.977	0.801	1.059	1.084	1.116	1.028
Q5NMC9	Inorganic pyrophosphatase OS=Zymomonas mobilis subsp. mobilis (strain ATCC 31821 / ZM4 / CP4) OX=264203 GN=ppa PE=3 SV=1	ppa	-0.188766	0.5333	0.937	1.014	0.982	1.01	0.889	1.444
Q5NP18	Catalase OS=Zymomonas mobilis subsp. mobilis (strain ATCC 31821 / ZM4 / CP4) OX=264203 GN=katE PE=3 SV=1	katE	-0.19014	0.126898	0.976	0.971	0.935	1.136	1.191	0.961
Q5NRA9	AAA ATPase central domain protein OS=Zymomonas mobilis subsp. mobilis (strain ATCC 31821 / ZM4 / CP4) OX=264203 GN=ZMO0121 PE=4 SV=1	ZMO0121	-0.19329	0.65574	0.852	1.124	1.1	0.877	1.65	0.99
Q5NRK3	Bifunctional purine biosynthesis protein PurH OS=Zymomonas mobilis subsp. mobilis (strain ATCC 31821 / ZM4 / CP4) OX=264203 GN=purH PE=3 SV=1	purH	-0.193391	0.00133715	0.937	0.987	0.976	1.117	1.104	1.095
H2VFN6	Methionine aminopeptidase OS=Zymomonas mobilis subsp. mobilis (strain ATCC 31821 / ZM4 / CP4) OX=264203 GN=map PE=3 SV=1	map	-0.193903	0.39114	1.08	0.92	1.01	0.983	1.431	1.029
Q5NMN6	Uncharacterized protein OS=Zymomonas mobilis subsp. mobilis (strain ATCC 31821 / ZM4 / CP4) OX=264203 GN=ZMO1400 PE=4 SV=1	ZMO1400	-0.194928	0.55032	0.778	0.925	1.138	0.947	1.432	0.873
Q5NLX4	Probable nicotinate-nucleotide adenylyltransferase OS=Zymomonas mobilis subsp. mobilis (strain ATCC 31821 / ZM4 / CP4) OX=264203 GN=nadD PE=3 SV=1	nadD	-0.196753	0.54586	1.294	0.631	1.1	0.993	1.455	1.019
Q5NLP0	5-methyltetrahydrofolate--homocysteine methyltransferase MetH1 OS=Zymomonas mobilis subsp. mobilis (strain ATCC 31821 / ZM4 / CP4) OX=264203 GN=metH1 PE=4 SV=1	metH1	-0.197977	0.2516	0.976	0.934	1.027	1.216	0.925	1.228
Q5NPD5	Secretion protein HlyD family protein OS=Zymomonas mobilis subsp. mobilis (strain ATCC 31821 / ZM4 / CP4) OX=264203 GN=ZMO0801 PE=4 SV=1	ZMO0801	-0.198052	0.71772	1.004	1.064	0.895	1.016	1.628	0.755
Q5NR48	Adenosylhomocysteinase OS=Zymomonas mobilis subsp. mobilis (strain ATCC 31821 / ZM4 / CP4) OX=264203 GN=ahcY PE=3 SV=1	ahcY	-0.199205	0.2244	0.899	1.037	0.752	1.074	0.949	1.063
Q5NL23	Citrate synthase OS=Zymomonas mobilis subsp. mobilis (strain ATCC 31821 / ZM4 / CP4) OX=264203 GN=gltA PE=3 SV=1	gltA	-0.199862	0.51906	0.936	0.918	0.838	0.898	1.371	0.823
Q5NRE1	Uncharacterized protein OS=Zymomonas mobilis subsp. mobilis (strain ATCC 31821 / ZM4 / CP4) OX=264203 GN=ZMO0089 PE=4 SV=1	ZMO0089	-0.201219	0.79568	0.978	0.766	1.129	0.729	2.256	0.318
Q5NQH8	Ribosomal RNA large subunit methyltransferase E OS=Zymomonas mobilis subsp. mobilis (strain ATCC 31821 / ZM4 / CP4) OX=264203 GN=rlmE PE=3 SV=1	rlmE	-0.201554	0.84472	0.692	1.026	1.41	0.763	2.467	0.367
Q5NL96	Mitochondrial processing peptidase-like protein OS=Zymomonas mobilis subsp. mobilis (strain ATCC 31821 / ZM4 / CP4) OX=264203 GN=ZMO1890 PE=4 SV=1	ZMO1890	-0.203167	0.169262	1.007	1.001	0.895	1.209	0.96	1.173
Q9RNN5	Deoxyguanosinetriphosphate triphosphohydrolase-like protein OS=Zymomonas mobilis subsp. mobilis (strain ATCC 31821 / ZM4 / CP4) OX=264203 GN=dgtP PE=3 SV=2	dgtP	-0.204418	0.2471	0.9	0.991	0.855	1.17	0.875	1.119
Q9Z5T8	Flagellar L-ring protein OS=Zymomonas mobilis subsp. mobilis (strain ATCC 31821 / ZM4 / CP4) OX=264203 GN=flgH PE=3 SV=3	flgH	-0.204917	0.34306	0.837	1	0.987	0.931	1.33	0.994
Q5NNF3	Carbonic anhydrase OS=Zymomonas mobilis subsp. mobilis (strain ATCC 31821 / ZM4 / CP4) OX=264203 GN=ZMO1133 PE=3 SV=1	ZMO1133	-0.206282	0.12258	0.923	0.944	0.976	1.094	0.963	1.223
Q5NLY3	Aspartokinase OS=Zymomonas mobilis subsp. mobilis (strain ATCC 31821 / ZM4 / CP4) OX=264203 GN=lysC PE=3 SV=1	lysC	-0.209367	0.163883	0.835	0.927	0.94	1.1	0.894	1.13
Q5NP29	Glucan biosynthesis glucosyltransferase MdoH OS=Zymomonas mobilis subsp. mobilis (strain ATCC 31821 / ZM4 / CP4) OX=264203 GN=mdoH PE=4 SV=2	mdoH	-0.209429	0.80222	0.839	0.825	1.498	0.877	1.991	0.788
Q5NQA7	3,4-dihydroxy-2-butanone 4-phosphate synthase OS=Zymomonas mobilis subsp. mobilis (strain ATCC 31821 / ZM4 / CP4) OX=264203 GN=ribB PE=3 SV=1	ribB	-0.21139	0.64718	0.924	1.025	0.928	1.112	0.725	1.494
Q5NQ95	MaoC_dehydrat_N domain-containing protein OS=Zymomonas mobilis subsp. mobilis (strain ATCC 31821 / ZM4 / CP4) OX=264203 GN=ZMO0486 PE=4 SV=1	ZMO0486	-0.212197	0.3203	1.033	0.909	0.898	0.961	1.353	0.976
Q5NP27	Glycosyl transferase group 1 OS=Zymomonas mobilis subsp. mobilis (strain ATCC 31821 / ZM4 / CP4) OX=264203 GN=ZMO0909 PE=4 SV=2	ZMO0909	-0.217916	0.50454	0.843	0.817		0.917	1.216	0.763
Q5NNE1	50S ribosomal protein L31 OS=Zymomonas mobilis subsp. mobilis (strain ATCC 31821 / ZM4 / CP4) OX=264203 GN=rpmE PE=3 SV=1	rpmE	-0.218972	0.6312	1.023	1.214	0.417	1.281	0.642	1.166
Q5NM13	RNA polymerase sigma factor RpoD OS=Zymomonas mobilis subsp. mobilis (strain ATCC 31821 / ZM4 / CP4) OX=264203 GN=rpoD PE=3 SV=1	rpoD	-0.219804	0.25472	0.928	0.876	0.985	0.957	1.313	0.978
H2VFN7	Phosphomannomutase OS=Zymomonas mobilis subsp. mobilis (strain ATCC 31821 / ZM4 / CP4) OX=264203 GN=exoC PE=3 SV=1	exoC	-0.221304	0.122359	0.979	1.006	0.856	1.165	0.976	1.171
H2VFR5	Uncharacterized protein OS=Zymomonas mobilis subsp. mobilis (strain ATCC 31821 / ZM4 / CP4) OX=264203 GN=ZMO0315 PE=4 SV=1	ZMO0315	-0.222915	0.54792	1.039	0.959	0.761	0.904	1.474	0.842
Q5NRI0	LysR family transcriptional regulator OS=Zymomonas mobilis subsp. mobilis (strain ATCC 31821 / ZM4 / CP4) OX=264203 GN=ZMO0050 PE=3 SV=1	ZMO0050	-0.223089			0.888		1.034		1.039
Q5NPI2	Sterol-binding domain protein OS=Zymomonas mobilis subsp. mobilis (strain ATCC 31821 / ZM4 / CP4) OX=264203 GN=ZMO0754 PE=4 SV=1	ZMO0754	-0.224109	0.70692		0.724	1.436	0.957		1.566
Q5NP46	Lysine--tRNA ligase OS=Zymomonas mobilis subsp. mobilis (strain ATCC 31821 / ZM4 / CP4) OX=264203 GN=lysK PE=3 SV=2	lysK	-0.225987	0.036016	0.852	0.932	0.793	1.044	0.996	0.974
Q5NMI5	Purine nucleoside permease OS=Zymomonas mobilis subsp. mobilis (strain ATCC 31821 / ZM4 / CP4) OX=264203 GN=ZMO1451 PE=4 SV=2	ZMO1451	-0.226242	0.107418	0.966	0.784	0.977	1.045	1.127	1.018
Q5NPY7	Shikimate kinase OS=Zymomonas mobilis subsp. mobilis (strain ATCC 31821 / ZM4 / CP4) OX=264203 GN=aroK PE=3 SV=1	aroK	-0.226634	0.26344	1.248	0.845	0.964	1.166	1.325	1.086
Q9REQ0	tRNA pseudouridine synthase A OS=Zymomonas mobilis subsp. mobilis (strain ATCC 31821 / ZM4 / CP4) OX=264203 GN=truA PE=3 SV=2	truA	-0.229467	0.082124	0.9	0.938	0.952	1.003	1.235	1.033
Q5NQ31	30S ribosomal protein S15 OS=Zymomonas mobilis subsp. mobilis (strain ATCC 31821 / ZM4 / CP4) OX=264203 GN=rpsO PE=3 SV=1	rpsO	-0.231721	0.70016	0.998	0.885	1.09	0.933	1.759	0.799
Q5NMA5	Phosphoribosylformylglycinamidine synthase subunit PurS OS=Zymomonas mobilis subsp. mobilis (strain ATCC 31821 / ZM4 / CP4) OX=264203 GN=purS PE=3 SV=1	purS	-0.23182	0.3071	0.892	0.783	1.136	1.097	0.933	1.271
Q5NL87	3-oxoacyl-[acyl-carrier-protein] synthase 3 OS=Zymomonas mobilis subsp. mobilis (strain ATCC 31821 / ZM4 / CP4) OX=264203 GN=fabH PE=3 SV=1	fabH	-0.235613	0.025762	0.798	0.899	0.817	1.025	1.006	0.929
Q5NN07	Acyl carrier protein OS=Zymomonas mobilis subsp. mobilis (strain ATCC 31821 / ZM4 / CP4) OX=264203 GN=acpP PE=3 SV=1	acpP	-0.236721	0.22578	0.728	0.935	1.085	1.055	1.02	1.163
Q5NNI6	Nucleotidyl transferase OS=Zymomonas mobilis subsp. mobilis (strain ATCC 31821 / ZM4 / CP4) OX=264203 GN=ZMO1100 PE=4 SV=1	ZMO1100	-0.23738	0.185595	1.124	0.844	0.85	1.21	1.097	1.015
Q5NMB8	Inositol monophosphatase OS=Zymomonas mobilis subsp. mobilis (strain ATCC 31821 / ZM4 / CP4) OX=264203 GN=cbbF3 PE=1 SV=1	cbbF3	-0.237891	0.29392	0.988	0.909	1.132	0.982	1.446	1.144
Q5NQ36	Indole-3-glycerol phosphate synthase OS=Zymomonas mobilis subsp. mobilis (strain ATCC 31821 / ZM4 / CP4) OX=264203 GN=trpC PE=3 SV=1	trpC	-0.238517	0.30002	0.898	1.077	0.923	1.206	0.894	1.319
Q5NN38	Uncharacterized protein OS=Zymomonas mobilis subsp. mobilis (strain ATCC 31821 / ZM4 / CP4) OX=264203 GN=ZMO1248 PE=4 SV=1	ZMO1248	-0.241529	0.46136	0.939	0.529	1.089	1.164	0.804	1.055
Q5NQ42	30S ribosomal protein S13 OS=Zymomonas mobilis subsp. mobilis (strain ATCC 31821 / ZM4 / CP4) OX=264203 GN=rpsM PE=3 SV=2	rpsM	-0.242206	0.62288	0.77	1.026	0.89	0.938	1.522	0.717
Q5NN59	50S ribosomal protein L9 OS=Zymomonas mobilis subsp. mobilis (strain ATCC 31821 / ZM4 / CP4) OX=264203 GN=rplI PE=3 SV=1	rplI	-0.244094	0.54856	1.142	0.921	0.991	1.16	0.826	1.631
Q5NRI9	Shikimate dehydrogenase (NADP(+)) OS=Zymomonas mobilis subsp. mobilis (strain ATCC 31821 / ZM4 / CP4) OX=264203 GN=aroE PE=3 SV=2	aroE	-0.245714	0.0178374	0.909	0.915	1.025	1.094	1.172	1.112
Q5NKZ0	Transcription termination factor Rho OS=Zymomonas mobilis subsp. mobilis (strain ATCC 31821 / ZM4 / CP4) OX=264203 GN=rho PE=3 SV=1	rho	-0.246903	0.118257	0.917	1.074	0.827	1.192	1.023	1.129
Q5NPF4	Aspartyl/glutamyl-tRNA(Asn/Gln) amidotransferase subunit B OS=Zymomonas mobilis subsp. mobilis (strain ATCC 31821 / ZM4 / CP4) OX=264203 GN=gatB PE=3 SV=2	gatB	-0.246962	0.015583	0.928	0.891	0.934	1.012	1.159	1.096
Q9RH04	ATP phosphoribosyltransferase OS=Zymomonas mobilis subsp. mobilis (strain ATCC 31821 / ZM4 / CP4) OX=264203 GN=hisG PE=3 SV=2	hisG	-0.247097	0.158703	0.865	1.167	0.896	1.198	1.213	1.064
Q5NMB6	Uncharacterized protein OS=Zymomonas mobilis subsp. mobilis (strain ATCC 31821 / ZM4 / CP4) OX=264203 GN=ZMO1520 PE=4 SV=1	ZMO1520	-0.247108	0.182217	0.945	0.737	1.005	1.128	0.949	1.112
Q5NL59	Protease 4 OS=Zymomonas mobilis subsp. mobilis (strain ATCC 31821 / ZM4 / CP4) OX=264203 GN=sppA PE=3 SV=1	sppA	-0.24753	0.69832	0.913	0.975	0.981	0.94	1.711	0.755
Q5NN09	Endolytic murein transglycosylase OS=Zymomonas mobilis subsp. mobilis (strain ATCC 31821 / ZM4 / CP4) OX=264203 GN=mltG PE=3 SV=2	mltG	-0.249807	0.92576	0.871	1.022	0.974	0.588	2.255	0.566
Q5NQN1	UPF0301 protein ZMO0349 OS=Zymomonas mobilis subsp. mobilis (strain ATCC 31821 / ZM4 / CP4) OX=264203 GN=ZMO0349 PE=3 SV=1	ZMO0349	-0.251751	0.02874	1.055	1.016	0.924	1.196	1.115	1.255
Q5NLQ1	Glycosyl transferase family 1 OS=Zymomonas mobilis subsp. mobilis (strain ATCC 31821 / ZM4 / CP4) OX=264203 GN=ZMO1735 PE=4 SV=2	ZMO1735	-0.252472	0.62146	0.825	0.873	1.021	0.964	1.561	0.714
Q5NP92	Sporulation domain protein OS=Zymomonas mobilis subsp. mobilis (strain ATCC 31821 / ZM4 / CP4) OX=264203 GN=ZMO0844 PE=4 SV=2	ZMO0844	-0.253018	0.136562	0.845	0.855	0.757	0.919	1.14	0.869
Q5NMC7	Peptide chain release factor 1 OS=Zymomonas mobilis subsp. mobilis (strain ATCC 31821 / ZM4 / CP4) OX=264203 GN=prfA PE=3 SV=1	prfA	-0.254472	0.0070556	0.93	0.923	0.879	1.113	1.023	1.123
Q5NPK4	DNA-directed RNA polymerase subunit beta' OS=Zymomonas mobilis subsp. mobilis (strain ATCC 31821 / ZM4 / CP4) OX=264203 GN=rpoC PE=3 SV=2	rpoC	-0.255703	0.2629	0.939	0.962	0.894	1.02	1.391	0.926
Q5NME2	Acetylglutamate kinase OS=Zymomonas mobilis subsp. mobilis (strain ATCC 31821 / ZM4 / CP4) OX=264203 GN=argB PE=3 SV=1	argB	-0.255777	0.30018	1.153	0.768	1.002	1.014	1.39	1.086
Q5NMB7	Ribose-phosphate pyrophosphokinase OS=Zymomonas mobilis subsp. mobilis (strain ATCC 31821 / ZM4 / CP4) OX=264203 GN=prs PE=3 SV=1	prs	-0.256644	0.03806	0.97	0.909	0.874	1.171	1.124	0.994
Q5NQX3	Two component transcriptional regulator, winged helix family OS=Zymomonas mobilis subsp. mobilis (strain ATCC 31821 / ZM4 / CP4) OX=264203 GN=ZMO0257 PE=4 SV=1	ZMO0257	-0.256743	0.39524	1.043	0.716	1.152	1.193	0.901	1.384
P0DJA2	Alcohol dehydrogenase 2 OS=Zymomonas mobilis subsp. mobilis (strain ATCC 31821 / ZM4 / CP4) OX=264203 GN=adhB PE=1 SV=1	adhB	-0.258338	0.031339	0.952	0.834	0.983	1.105	1.058	1.149
Q5NPG3	Peptidyl-prolyl cis-trans isomerase OS=Zymomonas mobilis subsp. mobilis (strain ATCC 31821 / ZM4 / CP4) OX=264203 GN=ZMO0773 PE=3 SV=1	ZMO0773	-0.260454	0.56718	1.109	1.178	0.791	1.003	1.771	0.913
Q5NQ59	30S ribosomal protein S3 OS=Zymomonas mobilis subsp. mobilis (strain ATCC 31821 / ZM4 / CP4) OX=264203 GN=rpsC PE=3 SV=1	rpsC	-0.261004	0.22588	0.693	1.103	0.811	1.03	0.998	1.096
Q5NMP5	Diacylglycerol kinase catalytic region OS=Zymomonas mobilis subsp. mobilis (strain ATCC 31821 / ZM4 / CP4) OX=264203 GN=ZMO1391 PE=4 SV=1	ZMO1391	-0.262017	0.23936	0.769	1.049	0.783	1.045	1.193	0.881
Q5NP36	Glutamate--tRNA ligase 1 OS=Zymomonas mobilis subsp. mobilis (strain ATCC 31821 / ZM4 / CP4) OX=264203 GN=gltX1 PE=3 SV=1	gltX1	-0.266557	0.117655	0.86	1.05	0.953	1.263	0.994	1.187
Q5NRF1	Response regulator receiver protein OS=Zymomonas mobilis subsp. mobilis (strain ATCC 31821 / ZM4 / CP4) OX=264203 GN=cheY PE=4 SV=1	cheY	-0.272948	0.137604	1.014	0.835	0.955	1.305	0.984	1.099
Q5NLI8	30S ribosomal protein S1 OS=Zymomonas mobilis subsp. mobilis (strain ATCC 31821 / ZM4 / CP4) OX=264203 GN=rpsA PE=3 SV=1	rpsA	-0.274411	0.0072428	0.908	0.911	1.002	1.179	1.102	1.131
Q5NQZ4	Iron-sulfur cluster carrier protein OS=Zymomonas mobilis subsp. mobilis (strain ATCC 31821 / ZM4 / CP4) OX=264203 GN=ZMO0236 PE=3 SV=1	ZMO0236	-0.275722	0.171185	1.007	0.84	1.021	1.206	1.307	0.959
Q5NQY3	Heat shock protein ATPase subunit HslU OS=Zymomonas mobilis subsp. mobilis (strain ATCC 31821 / ZM4 / CP4) OX=264203 GN=hslU PE=3 SV=1	hslU	-0.275985	0.0073848	0.976	0.901	0.988	1.172	1.101	1.196
H2VFP1	6-carboxy-5,6,7,8-tetrahydropterin synthase OS=Zymomonas mobilis subsp. mobilis (strain ATCC 31821 / ZM4 / CP4) OX=264203 GN=queD PE=3 SV=1	queD	-0.276981	0.080159	0.996	0.836	0.776	1.092	0.971	1.097
Q5NPQ3	CRISPR-associated protein Csy2 family OS=Zymomonas mobilis subsp. mobilis (strain ATCC 31821 / ZM4 / CP4) OX=264203 GN=ZMO0683 PE=4 SV=2	ZMO0683	-0.278919	0.28848	0.925	0.948	0.912	0.931	1.408	1.04
Q5NPI3	Glutaredoxin OS=Zymomonas mobilis subsp. mobilis (strain ATCC 31821 / ZM4 / CP4) OX=264203 GN=ZMO0753 PE=3 SV=1	ZMO0753	-0.279491	0.134095	0.913	0.731	0.971	1.065	1.164	0.945
Q5NN16	8-amino-7-oxononanoate synthase OS=Zymomonas mobilis subsp. mobilis (strain ATCC 31821 / ZM4 / CP4) OX=264203 GN=ZMO1270 PE=3 SV=1	ZMO1270	-0.281539	0.2809	0.851	0.93	0.827	1.043	1.313	0.814
Q5NPH1	Threonine--tRNA ligase OS=Zymomonas mobilis subsp. mobilis (strain ATCC 31821 / ZM4 / CP4) OX=264203 GN=thrS PE=3 SV=1	thrS	-0.281691	0.072364	0.873	0.921	0.831	1.007	1.221	0.963
Q5NL81	Glycerol-3-phosphate dehydrogenase [NAD(P)+] OS=Zymomonas mobilis subsp. mobilis (strain ATCC 31821 / ZM4 / CP4) OX=264203 GN=gpsA PE=3 SV=1	gpsA	-0.281805	0.44244	0.746	0.727	1.225	1.074	0.802	1.404
Q5NNX3	TetR family transcriptional regulator OS=Zymomonas mobilis subsp. mobilis (strain ATCC 31821 / ZM4 / CP4) OX=264203 GN=ZMO0963 PE=4 SV=2	ZMO0963	-0.286646	0.142865	0.82	0.939	0.857	1.058	1.244	0.889
Q5NMK1	Leucine--tRNA ligase OS=Zymomonas mobilis subsp. mobilis (strain ATCC 31821 / ZM4 / CP4) OX=264203 GN=leuS PE=3 SV=1	leuS	-0.297615	0.043501	0.839	0.966	0.792	0.98	1.106	1.106
Q5NLQ9	Aminotransferase OS=Zymomonas mobilis subsp. mobilis (strain ATCC 31821 / ZM4 / CP4) OX=264203 GN=ZMO1727 PE=3 SV=1	ZMO1727	-0.300818	0.123658	0.948	1.035	0.812	1.227	1.243	0.973
Q5NN85	Serine hydroxymethyltransferase OS=Zymomonas mobilis subsp. mobilis (strain ATCC 31821 / ZM4 / CP4) OX=264203 GN=glyA PE=3 SV=1	glyA	-0.301716	0.043665	0.914	0.94	0.863	1.042	1.039	1.268
Q5NLU9	Adenylosuccinate synthetase OS=Zymomonas mobilis subsp. mobilis (strain ATCC 31821 / ZM4 / CP4) OX=264203 GN=purA PE=3 SV=1	purA	-0.301795	0.159863	0.922	0.972	0.848	1.211	0.898	1.271
Q5NMP2	LPS export ABC transporter permease LptG OS=Zymomonas mobilis subsp. mobilis (strain ATCC 31821 / ZM4 / CP4) OX=264203 GN=lptG PE=4 SV=1	lptG	-0.301995	0.3575		0.661	0.918	0.854	1.209	0.857
Q5NPY2	Acetyl-coenzyme A carboxylase carboxyl transferase subunit alpha OS=Zymomonas mobilis subsp. mobilis (strain ATCC 31821 / ZM4 / CP4) OX=264203 GN=accA PE=3 SV=1	accA	-0.302229	0.033663	1.005	0.861	0.936	1.104	1.086	1.265
Q5NQ32	Polyribonucleotide nucleotidyltransferase OS=Zymomonas mobilis subsp. mobilis (strain ATCC 31821 / ZM4 / CP4) OX=264203 GN=pnp PE=3 SV=1	pnp	-0.304804	0.014319	0.869	0.965	0.878	1.204	1.076	1.07
Q5NLB5	Quinolinate synthase A OS=Zymomonas mobilis subsp. mobilis (strain ATCC 31821 / ZM4 / CP4) OX=264203 GN=nadA PE=3 SV=1	nadA	-0.304855	0.192655	1.041	0.76	1.089	1.387	1.105	1.078
Q5NLI6	Phenazine biosynthesis protein PhzF family OS=Zymomonas mobilis subsp. mobilis (strain ATCC 31821 / ZM4 / CP4) OX=264203 GN=ZMO1800 PE=4 SV=1	ZMO1800	-0.306382	0.163784	1.046	0.853	1.068	1.052	1.464	1.153
Q5NRC3	NTP_transf_3 domain-containing protein OS=Zymomonas mobilis subsp. mobilis (strain ATCC 31821 / ZM4 / CP4) OX=264203 GN=ZMO0107 PE=4 SV=1	ZMO0107	-0.306628	0.077024	0.919	0.997	0.871	1.207	0.978	1.262
Q5NQQ1	Inositol-1-monophosphatase OS=Zymomonas mobilis subsp. mobilis (strain ATCC 31821 / ZM4 / CP4) OX=264203 GN=cbbF1 PE=3 SV=1	cbbF1	-0.310766	0.110437	0.951	0.972	0.698	1.032	1.084	1.135
H2VFQ6	Outer membrane protein assembly factor BamD OS=Zymomonas mobilis subsp. mobilis (strain ATCC 31821 / ZM4 / CP4) OX=264203 GN=bamD PE=3 SV=1	bamD	-0.311003	0.46288	0.573	1.148	0.665	1.021	0.671	1.268
Q5NR87	ABC transporter related protein OS=Zymomonas mobilis subsp. mobilis (strain ATCC 31821 / ZM4 / CP4) OX=264203 GN=ZMO0143 PE=4 SV=2	ZMO0143	-0.312019	0.144585	0.978	0.891	0.819	1.065	1.334	0.938
Q5NQV5	ABC transporter related protein OS=Zymomonas mobilis subsp. mobilis (strain ATCC 31821 / ZM4 / CP4) OX=264203 GN=ZMO0275 PE=4 SV=2	ZMO0275	-0.313736	0.36184	1.146	0.844	0.871	0.981	1.606	0.969
Q5NQ56	30S ribosomal protein S17 OS=Zymomonas mobilis subsp. mobilis (strain ATCC 31821 / ZM4 / CP4) OX=264203 GN=rpsQ PE=3 SV=1	rpsQ	-0.315484	0.101757	1.052	0.887	1.023	1.033	1.38	1.273
Q5NL73	Glutathione synthetase OS=Zymomonas mobilis subsp. mobilis (strain ATCC 31821 / ZM4 / CP4) OX=264203 GN=gshB PE=3 SV=1	gshB	-0.317292	0.158185	0.962	0.785	0.871	1.331	0.97	0.961
Q8GF31	Uncharacterized protein OS=Zymomonas mobilis subsp. mobilis (strain ATCC 31821 / ZM4 / CP4) OX=264203 PE=4 SV=1	Q8GF31	-0.318745	0.32176	0.947		0.989	0.917	1.277	1.428
Q5NLR2	UDP-N-acetylglucosamine 1-carboxyvinyltransferase OS=Zymomonas mobilis subsp. mobilis (strain ATCC 31821 / ZM4 / CP4) OX=264203 GN=murA PE=3 SV=1	murA	-0.32152	0.100416	0.83	0.953	1.045	1.212	1.316	1.006
Q5NNY7	ATP-dependent Clp protease ATP-binding subunit ClpX OS=Zymomonas mobilis subsp. mobilis (strain ATCC 31821 / ZM4 / CP4) OX=264203 GN=clpX PE=3 SV=1	clpX	-0.32203	0.0103163	0.96	0.932	0.927	1.261	1.073	1.19
Q5NLY2	Ubiquinone biosynthesis O-methyltransferase OS=Zymomonas mobilis subsp. mobilis (strain ATCC 31821 / ZM4 / CP4) OX=264203 GN=ubiG PE=3 SV=1	ubiG	-0.324397	0.0020368	1	0.994	0.925	1.186	1.264	1.205
Q5NPZ7	Tryptophan synthase alpha chain OS=Zymomonas mobilis subsp. mobilis (strain ATCC 31821 / ZM4 / CP4) OX=264203 GN=trpA PE=3 SV=1	trpA	-0.32492	0.40192	0.782	1.165	0.943	1.298	0.812	1.51
Q5NQC8	GTPase Der OS=Zymomonas mobilis subsp. mobilis (strain ATCC 31821 / ZM4 / CP4) OX=264203 GN=engA PE=3 SV=1	engA	-0.330405	0.034155	0.872	0.982	0.827	1.242	1.073	1.056
P50512	RNA polymerase sigma factor RpoH OS=Zymomonas mobilis subsp. mobilis (strain ATCC 31821 / ZM4 / CP4) OX=264203 GN=rpoH PE=3 SV=2	rpoH	-0.339055	0.059199	0.828	1.014	0.804	1.114	1.221	1.012
Q5NNF9	tRNA-dihydrouridine synthase OS=Zymomonas mobilis subsp. mobilis (strain ATCC 31821 / ZM4 / CP4) OX=264203 GN=nifR3 PE=3 SV=1	nifR3	-0.343612	0.052058	1.037	1.044	0.983	1.413	1.092	1.383
Q5NPM9	4-hydroxy-tetrahydrodipicolinate reductase OS=Zymomonas mobilis subsp. mobilis (strain ATCC 31821 / ZM4 / CP4) OX=264203 GN=dapB PE=3 SV=1	dapB	-0.343938	0.0158616	0.968	0.812	0.887	1.155	1.059	1.171
Q5NRC5	3-isopropylmalate dehydratase large subunit OS=Zymomonas mobilis subsp. mobilis (strain ATCC 31821 / ZM4 / CP4) OX=264203 GN=leuC PE=3 SV=1	leuC	-0.344175	0.0023615	0.92	0.917	0.943	1.212	1.099	1.218
Q5NLS9	Orotate phosphoribosyltransferase OS=Zymomonas mobilis subsp. mobilis (strain ATCC 31821 / ZM4 / CP4) OX=264203 GN=pyrE PE=3 SV=2	pyrE	-0.345005	0.063524	0.852	0.89	1.086	1.314	1.074	1.204
Q5NMZ2	N-acetylmuramic acid 6-phosphate etherase MurQ OS=Zymomonas mobilis subsp. mobilis (strain ATCC 31821 / ZM4 / CP4) OX=264203 GN=murQ PE=4 SV=2	murQ	-0.34796	0.040819	0.953	0.899	0.938	1.171	1.348	1.032
Q5NL95	Threonine synthase OS=Zymomonas mobilis subsp. mobilis (strain ATCC 31821 / ZM4 / CP4) OX=264203 GN=thrC PE=4 SV=2	thrC	-0.348159	0.0143611	0.936	0.841	0.85	1.182	1.148	1.014
Q5NRG0	Glutaredoxin, GrxB family OS=Zymomonas mobilis subsp. mobilis (strain ATCC 31821 / ZM4 / CP4) OX=264203 GN=grxB1 PE=4 SV=2	grxB1	-0.349926	0.11004	1.036	0.909	0.831	1.283	0.963	1.292
Q5NR06	Methionine biosynthesis protein MetW OS=Zymomonas mobilis subsp. mobilis (strain ATCC 31821 / ZM4 / CP4) OX=264203 GN=metW PE=4 SV=1	metW	-0.354872	0.3962	0.929	0.915	0.745	0.918	1.583	0.81
Q5NL88	Sec translocon accessory complex subunit YajC OS=Zymomonas mobilis subsp. mobilis (strain ATCC 31821 / ZM4 / CP4) OX=264203 GN=yajC PE=3 SV=1	yajC	-0.355749	0.76042	0.586	1.046	0.653	1.24	0.381	1.303
Q5NL10	Uncharacterized protein OS=Zymomonas mobilis subsp. mobilis (strain ATCC 31821 / ZM4 / CP4) OX=264203 GN=ZMO1976 PE=4 SV=1	ZMO1976	-0.356096	0.14066	1.073	0.761	1.02	1.259	1.197	1.197
Q5NPZ6	Tryptophan synthase beta chain OS=Zymomonas mobilis subsp. mobilis (strain ATCC 31821 / ZM4 / CP4) OX=264203 GN=trpB PE=3 SV=1	trpB	-0.357983	0.00044363	0.884	0.925	0.886	1.146	1.118	1.19
Q5NLT6	Uncharacterized protein OS=Zymomonas mobilis subsp. mobilis (strain ATCC 31821 / ZM4 / CP4) OX=264203 GN=ZMO1700 PE=4 SV=1	ZMO1700	-0.361344	0.038304	0.736	0.773	0.715	0.861	1.103	0.893
H2VFP7	Flagellar basal-body rod protein FlgC OS=Zymomonas mobilis subsp. mobilis (strain ATCC 31821 / ZM4 / CP4) OX=264203 GN=flgC PE=3 SV=1	flgC	-0.363266	0.143702	0.863	0.867	1.263	1.114	1.419	1.317
O69014	Ribonuclease H OS=Zymomonas mobilis subsp. mobilis (strain ATCC 31821 / ZM4 / CP4) OX=264203 GN=rnhA PE=3 SV=1	rnhA	-0.363794	0.040736	1.008	0.832	1.04	1.154	1.357	1.195
Q5NRB9	ABC transporter related protein OS=Zymomonas mobilis subsp. mobilis (strain ATCC 31821 / ZM4 / CP4) OX=264203 GN=ZMO0111 PE=4 SV=1	ZMO0111	-0.365048	0.138743	0.866	0.982	0.802	1.254	1.272	0.887
Q5NNY6	GCN5-related N-acetyltransferase OS=Zymomonas mobilis subsp. mobilis (strain ATCC 31821 / ZM4 / CP4) OX=264203 GN=ZMO0950 PE=4 SV=1	ZMO0950	-0.365057	0.088883	0.98	0.761	1.093	1.129	1.326	1.195
Q5NR50	4-hydroxy-3-methylbut-2-en-1-yl diphosphate synthase (flavodoxin) OS=Zymomonas mobilis subsp. mobilis (strain ATCC 31821 / ZM4 / CP4) OX=264203 GN=ispG PE=3 SV=1	ispG	-0.368524	0.050337	0.918	0.969	0.934	1.153	1.062	1.427
Q5NM93	Cobalt chelatase subunit CobT OS=Zymomonas mobilis subsp. mobilis (strain ATCC 31821 / ZM4 / CP4) OX=264203 GN=cobT PE=4 SV=1	cobT	-0.369447	0.067983	0.944	0.806	1.087	1.088	1.33	1.247
Q5NRM1	Sulfite reductase [NADPH] flavoprotein alpha-component OS=Zymomonas mobilis subsp. mobilis (strain ATCC 31821 / ZM4 / CP4) OX=264203 GN=cysJ PE=3 SV=1	cysJ	-0.370005	0.0047388	0.928	0.854	0.992	1.206	1.216	1.163
Q9RNL5	Membrane protein insertase YidC OS=Zymomonas mobilis subsp. mobilis (strain ATCC 31821 / ZM4 / CP4) OX=264203 GN=yidC PE=3 SV=2	yidC	-0.372155	0.34418	0.837	0.821	0.809	0.866	1.478	0.849
Q5NQZ7	SnoaL-like domain-containing protein OS=Zymomonas mobilis subsp. mobilis (strain ATCC 31821 / ZM4 / CP4) OX=264203 GN=ZMO0233 PE=4 SV=1	ZMO0233	-0.375802	0.098403	1.191	0.856	0.823	1.352	1.229	1.143
Q5NMK3	DNA polymerase III delta subunit OS=Zymomonas mobilis subsp. mobilis (strain ATCC 31821 / ZM4 / CP4) OX=264203 GN=holA PE=4 SV=1	holA	-0.379454	0.2339	0.579	1.144	0.986	1.156	1.297	1.071
Q5NPH6	Glyoxalase/bleomycin resistance protein/dioxygenase OS=Zymomonas mobilis subsp. mobilis (strain ATCC 31821 / ZM4 / CP4) OX=264203 GN=gloA2 PE=4 SV=2	gloA2	-0.380454	0.052904	0.791	0.741	0.98	0.983	1.128	1.159
Q5NPR2	Uncharacterized protein OS=Zymomonas mobilis subsp. mobilis (strain ATCC 31821 / ZM4 / CP4) OX=264203 GN=ZMO0674 PE=4 SV=1	ZMO0674	-0.383825	0.0069608	0.862	0.928	0.92	1.111	1.289	1.136
Q5NL06	Ribosomal RNA small subunit methyltransferase G OS=Zymomonas mobilis subsp. mobilis (strain ATCC 31821 / ZM4 / CP4) OX=264203 GN=rsmG PE=3 SV=1	rsmG	-0.385182	0.0055366	0.802	0.812	0.876	1.004	1.153	1.095
Q5NQD6	GDSL lipase/esterase OS=Zymomonas mobilis subsp. mobilis (strain ATCC 31821 / ZM4 / CP4) OX=264203 GN=ZMO0445 PE=4 SV=1	ZMO0445	-0.385709	0.02602	0.922	0.761	0.901	1.178	1.018	1.18
H2VFQ9	LysR family transcriptional regulator OS=Zymomonas mobilis subsp. mobilis (strain ATCC 31821 / ZM4 / CP4) OX=264203 GN=ZMO1857 PE=3 SV=1	ZMO1857	-0.386045	0.46012	1.051	0.974	0.752	0.936	1.842	0.851
Q5NLB2	BolA family protein OS=Zymomonas mobilis subsp. mobilis (strain ATCC 31821 / ZM4 / CP4) OX=264203 GN=bolA2 PE=3 SV=1	bolA2	-0.386898	0.25966	1.057	0.654	0.994	0.876	1.279	1.382
Q5NNZ0	Trigger factor OS=Zymomonas mobilis subsp. mobilis (strain ATCC 31821 / ZM4 / CP4) OX=264203 GN=tig PE=3 SV=1	tig	-0.386961	0.0020182	0.917	0.869	0.951	1.227	1.13	1.222
Q5NRM6	Sulfate adenylyltransferase subunit 1 OS=Zymomonas mobilis subsp. mobilis (strain ATCC 31821 / ZM4 / CP4) OX=264203 GN=cysN PE=3 SV=1	cysN	-0.390241	0.106143	0.894	1.007	0.681	0.997	1.261	1.126
H2VFL5	Toluene tolerance family protein OS=Zymomonas mobilis subsp. mobilis (strain ATCC 31821 / ZM4 / CP4) OX=264203 GN=ZMO1612 PE=4 SV=1	ZMO1612	-0.395206	0.5345	1.117	0.796	1.2	0.863	2.167	1.064
Q5NN19	GMP synthase [glutamine-hydrolyzing] OS=Zymomonas mobilis subsp. mobilis (strain ATCC 31821 / ZM4 / CP4) OX=264203 GN=guaA PE=3 SV=1	guaA	-0.396447	0.065441	0.812	0.89	0.856	1.322	0.929	1.116
Q5NL22	Glutamate--tRNA ligase 2 OS=Zymomonas mobilis subsp. mobilis (strain ATCC 31821 / ZM4 / CP4) OX=264203 GN=gltX2 PE=3 SV=1	gltX2	-0.397753	0.00104237	0.894	0.818	0.849	1.15	1.081	1.143
Q5NPB7	UDP-glucose 6-dehydrogenase OS=Zymomonas mobilis subsp. mobilis (strain ATCC 31821 / ZM4 / CP4) OX=264203 GN=ugd PE=3 SV=1	ugd	-0.400689	0.0143795	0.835	0.893	0.874	1.237	1.007	1.191
Q5NLJ8	Uncharacterized protein OS=Zymomonas mobilis subsp. mobilis (strain ATCC 31821 / ZM4 / CP4) OX=264203 GN=ZMO1788 PE=4 SV=1	ZMO1788	-0.404254	0.100484	1.111	0.717	0.992	1.227	1.348	1.157
Q8GF28	Uncharacterized protein OS=Zymomonas mobilis subsp. mobilis (strain ATCC 31821 / ZM4 / CP4) OX=264203 PE=3 SV=1	Q8GF28	-0.404294	0.0066242	0.811	0.704	0.81	1.066	0.972	1.039
Q5NL91	Adenosine kinase OS=Zymomonas mobilis subsp. mobilis (strain ATCC 31821 / ZM4 / CP4) OX=264203 GN=ZMO1895 PE=4 SV=1	ZMO1895	-0.40571	0.11174	1.035	0.726	1.032	1.302	1.35	1.048
Q5NLB3	Glutaredoxin OS=Zymomonas mobilis subsp. mobilis (strain ATCC 31821 / ZM4 / CP4) OX=264203 GN=ZMO1873 PE=3 SV=1	ZMO1873	-0.415037	0.079956	0.912	0.756	1.026	1.399	1.047	1.146
Q9REQ9	Ribosomal RNA small subunit methyltransferase H OS=Zymomonas mobilis subsp. mobilis (strain ATCC 31821 / ZM4 / CP4) OX=264203 GN=rsmH PE=3 SV=2	rsmH	-0.421876	0.028797	0.953	0.766	0.754	1.132	1.174	1.007
Q5NQ60	50S ribosomal protein L22 OS=Zymomonas mobilis subsp. mobilis (strain ATCC 31821 / ZM4 / CP4) OX=264203 GN=rplV PE=3 SV=1	rplV	-0.422063	0.53206	0.666	0.71	0.775	0.635	1.54	0.707
Q5NP31	Glucan biosynthesis protein MdoD OS=Zymomonas mobilis subsp. mobilis (strain ATCC 31821 / ZM4 / CP4) OX=264203 GN=mdoD PE=3 SV=1	mdoD	-0.422674	0.026937	0.946	0.902	0.837	1.255	1.026	1.318
Q9REQ3	DNA recombination protein RmuC homolog OS=Zymomonas mobilis subsp. mobilis (strain ATCC 31821 / ZM4 / CP4) OX=264203 GN=rmuC PE=3 SV=2	rmuC	-0.424195	0.20818	0.921	1.083	0.705	1.198	1.52	0.917
Q5NPT0	Phosphoribosyltransferase OS=Zymomonas mobilis subsp. mobilis (strain ATCC 31821 / ZM4 / CP4) OX=264203 GN=gpt PE=4 SV=1	gpt	-0.424388	0.37742	0.843	0.853	0.88	1.474	0.714	1.269
Q5NMC6	Release factor glutamine methyltransferase OS=Zymomonas mobilis subsp. mobilis (strain ATCC 31821 / ZM4 / CP4) OX=264203 GN=prmC PE=3 SV=2	prmC	-0.426276	0.46116	0.964	0.835	1.206	0.935	2.119	0.984
Q5NMJ5	FAD dependent oxidoreductase OS=Zymomonas mobilis subsp. mobilis (strain ATCC 31821 / ZM4 / CP4) OX=264203 GN=ZMO1441 PE=4 SV=2	ZMO1441	-0.430313	0.15598	1.037	0.566	0.863	1.051	1.228	1.044
Q5NL62	Peptidase U32 OS=Zymomonas mobilis subsp. mobilis (strain ATCC 31821 / ZM4 / CP4) OX=264203 GN=ZMO1924 PE=4 SV=1	ZMO1924	-0.435916	0.0092604	0.929	1.006	0.809	1.24	1.264	1.208
Q5NNR3	7-cyano-7-deazaguanine synthase OS=Zymomonas mobilis subsp. mobilis (strain ATCC 31821 / ZM4 / CP4) OX=264203 GN=queC PE=3 SV=1	queC	-0.437743	0.020336	0.868	0.766	0.998	1.143	1.158	1.264
Q5NLT8	GTP cyclohydrolase-2 OS=Zymomonas mobilis subsp. mobilis (strain ATCC 31821 / ZM4 / CP4) OX=264203 GN=ribA PE=3 SV=2	ribA	-0.441167	0.00192006	0.919	0.857	0.905	1.168	1.169	1.303
Q9X5E7	30S ribosomal protein S2 OS=Zymomonas mobilis subsp. mobilis (strain ATCC 31821 / ZM4 / CP4) OX=264203 GN=rpsB PE=3 SV=1	rpsB	-0.442468	0.113415	1.033	0.822	0.867	1.32	0.942	1.437
Q5NRM8	Aminotransferase class I and II OS=Zymomonas mobilis subsp. mobilis (strain ATCC 31821 / ZM4 / CP4) OX=264203 GN=hisC1 PE=4 SV=1	hisC1	-0.447959		0.769			0.724	1.374
Q5NN32	Redoxin domain protein OS=Zymomonas mobilis subsp. mobilis (strain ATCC 31821 / ZM4 / CP4) OX=264203 GN=ccmG PE=4 SV=2	ccmG	-0.448884	0.51448	1.058	1.009	0.766	1.111	2.04	0.716
P50513	Ribosomal large subunit pseudouridine synthase D OS=Zymomonas mobilis subsp. mobilis (strain ATCC 31821 / ZM4 / CP4) OX=264203 GN=rluD PE=3 SV=2	rluD	-0.450285	0.192404	0.81	0.686	0.748	0.902	1.388	0.776
Q5NM63	Dyp-type peroxidase family OS=Zymomonas mobilis subsp. mobilis (strain ATCC 31821 / ZM4 / CP4) OX=264203 GN=ZMO1573 PE=4 SV=1	ZMO1573	-0.455524	0.00073593	0.878	0.803	0.84	1.122	1.132	1.203
Q5NRL4	Protein GrpE OS=Zymomonas mobilis subsp. mobilis (strain ATCC 31821 / ZM4 / CP4) OX=264203 GN=grpE PE=3 SV=1	grpE	-0.456514	0.061479	0.82	1.006	0.874	1.229	1.018	1.458
Q5NR91	Aminoglycoside phosphotransferase OS=Zymomonas mobilis subsp. mobilis (strain ATCC 31821 / ZM4 / CP4) OX=264203 GN=ZMO0139 PE=3 SV=2	ZMO0139	-0.456727	0.083437	0.891	0.713	0.92	0.981	1.073	1.41
Q5NMM7	Inositol monophosphatase OS=Zymomonas mobilis subsp. mobilis (strain ATCC 31821 / ZM4 / CP4) OX=264203 GN=cbbF2 PE=4 SV=2	cbbF2	-0.457045	0.033735	1.003	0.795	0.952	1.345	1.343	1.087
Q5NQV2	3'-5' exonuclease OS=Zymomonas mobilis subsp. mobilis (strain ATCC 31821 / ZM4 / CP4) OX=264203 GN=rnd1 PE=4 SV=2	rnd1	-0.457747	0.0129221	0.784	0.928	0.859	1.121	1.311	1.099
D2YW20	DUF1013 domain-containing protein OS=Zymomonas mobilis subsp. mobilis (strain ATCC 31821 / ZM4 / CP4) OX=264203 GN=ZMO0857 PE=4 SV=1	ZMO0857	-0.460604	0.144316	0.919	0.753	0.899	1.075	0.921	1.542
Q5NMH1	Putative amino acid permease OS=Zymomonas mobilis subsp. mobilis (strain ATCC 31821 / ZM4 / CP4) OX=264203 GN=ZMO1465 PE=4 SV=1	ZMO1465	-0.462881	0.104982	0.78	0.72	0.665	0.985	1.234	0.765
Q5NMI1	Resolvase domain protein OS=Zymomonas mobilis subsp. mobilis (strain ATCC 31821 / ZM4 / CP4) OX=264203 GN=ZMO1455 PE=4 SV=1	ZMO1455	-0.464951	0.53002	0.832	0.857	0.825	0.86	1.899	0.711
Q5NLB4	Uncharacterized protein OS=Zymomonas mobilis subsp. mobilis (strain ATCC 31821 / ZM4 / CP4) OX=264203 GN=ZMO1872 PE=4 SV=1	ZMO1872	-0.467383	0.46532	0.867	0.992	0.888	0.808	1.995	0.995
Q5NNS1	DUF330 domain-containing protein OS=Zymomonas mobilis subsp. mobilis (strain ATCC 31821 / ZM4 / CP4) OX=264203 GN=ZMO1015 PE=4 SV=1	ZMO1015	-0.467596	0.60792	0.838	0.811	1.026	1.018	2.075	0.606
Q5NRM3	Phosphoadenosine phosphosulfate reductase OS=Zymomonas mobilis subsp. mobilis (strain ATCC 31821 / ZM4 / CP4) OX=264203 GN=cysH PE=3 SV=1	cysH	-0.468567	0.0050405	0.827	0.894	0.898	1.305	1.095	1.224
Q5NQ64	50S ribosomal protein L3 OS=Zymomonas mobilis subsp. mobilis (strain ATCC 31821 / ZM4 / CP4) OX=264203 GN=rplC PE=3 SV=1	rplC	-0.470298	0.0063964	0.814	0.908	0.743	1.159	1.084	1.172
Q5NP93	Arginine--tRNA ligase OS=Zymomonas mobilis subsp. mobilis (strain ATCC 31821 / ZM4 / CP4) OX=264203 GN=argS PE=3 SV=2	argS	-0.471364	0.24144	0.806	0.837	0.787	1.012	1.524	0.833
Q5NRM2	Sulfite reductase [NADPH] hemoprotein beta-component OS=Zymomonas mobilis subsp. mobilis (strain ATCC 31821 / ZM4 / CP4) OX=264203 GN=cysI PE=3 SV=1	cysI	-0.472422	0.0054371	0.824	0.791	0.948	1.233	1.192	1.131
Q5NQ30	tRNA pseudouridine synthase B OS=Zymomonas mobilis subsp. mobilis (strain ATCC 31821 / ZM4 / CP4) OX=264203 GN=truB PE=3 SV=1	truB	-0.474127	0.0034604	0.961	0.849	0.845	1.159	1.297	1.232
Q5NL94	Uncharacterized protein OS=Zymomonas mobilis subsp. mobilis (strain ATCC 31821 / ZM4 / CP4) OX=264203 GN=ZMO1892 PE=4 SV=2	ZMO1892	-0.478961	0.090264	0.723	0.99	0.715	1.046	1.369	0.969
Q9Z661	Diaminopimelate decarboxylase OS=Zymomonas mobilis subsp. mobilis (strain ATCC 31821 / ZM4 / CP4) OX=264203 GN=lysA PE=3 SV=1	lysA	-0.481805	0.085364	0.892	0.836	0.779	1.327	0.877	1.297
Q5NNQ7	ABC transporter related protein OS=Zymomonas mobilis subsp. mobilis (strain ATCC 31821 / ZM4 / CP4) OX=264203 GN=ZMO1029 PE=4 SV=1	ZMO1029	-0.48399	0.0130189	0.962	0.87	0.752	1.156	1.29	1.168
Q5NQH1	Ornithine carbamoyltransferase OS=Zymomonas mobilis subsp. mobilis (strain ATCC 31821 / ZM4 / CP4) OX=264203 GN=argF PE=3 SV=2	argF	-0.488054	0.048799	0.897	0.872	0.817	1.444	0.976	1.207
Q5NL68	Adenosylmethionine--8-amino-7-oxononanoate aminotransferase BioA OS=Zymomonas mobilis subsp. mobilis (strain ATCC 31821 / ZM4 / CP4) OX=264203 GN=bioA PE=3 SV=1	bioA	-0.489222	0.23884	0.873	0.874	0.802	0.911	1.648	1.019
Q5NM38	1-deoxy-D-xylulose-5-phosphate synthase 2 OS=Zymomonas mobilis subsp. mobilis (strain ATCC 31821 / ZM4 / CP4) OX=264203 GN=dxs2 PE=3 SV=2	dxs2	-0.49022	0.30102	0.83	0.799	1.161	1.076	1.924	0.919
P0DJA5	Glutamate uptake regulatory protein OS=Zymomonas mobilis subsp. mobilis (strain ATCC 31821 / ZM4 / CP4) OX=264203 GN=grp PE=3 SV=1	grp	-0.491663	0.0111419	0.844	0.902	0.958	1.108	1.377	1.317
H2VFS8	Flagella basal body P-ring formation protein FlgA OS=Zymomonas mobilis subsp. mobilis (strain ATCC 31821 / ZM4 / CP4) OX=264203 GN=flgA PE=3 SV=1	flgA	-0.492524	0.50896	0.374	0.914	1.435	0.95	2.151	0.73
Q5NLM9	Gluconokinase OS=Zymomonas mobilis subsp. mobilis (strain ATCC 31821 / ZM4 / CP4) OX=264203 GN=gntK PE=3 SV=1	gntK	-0.493417	0.051063	0.902	0.71	0.806	1.205	0.921	1.278
H2VFQ5	Cyclase/dehydrase OS=Zymomonas mobilis subsp. mobilis (strain ATCC 31821 / ZM4 / CP4) OX=264203 GN=ZMO1131 PE=4 SV=1	ZMO1131	-0.494882	0.074962	1.127	0.806	0.848	1.334	1.51	1.075
Q5NLM5	Ribosomal RNA small subunit methyltransferase I OS=Zymomonas mobilis subsp. mobilis (strain ATCC 31821 / ZM4 / CP4) OX=264203 GN=rsmI PE=3 SV=1	rsmI	-0.501763	0.0033183	0.969	0.806	0.872	1.219	1.239	1.29
Q5NMC1	50S ribosomal protein L20 OS=Zymomonas mobilis subsp. mobilis (strain ATCC 31821 / ZM4 / CP4) OX=264203 GN=rplT PE=3 SV=1	rplT	-0.502161	0.4457	0.886	0.765	0.847	1.071	1.795	0.672
Q5NRM5	Sulfate adenylyltransferase subunit 2 OS=Zymomonas mobilis subsp. mobilis (strain ATCC 31821 / ZM4 / CP4) OX=264203 GN=cysD PE=3 SV=1	cysD	-0.503635	0.0099823	0.891	0.838	0.813	1.293	1.271	1.04
Q5NRM4	Siroheme synthase OS=Zymomonas mobilis subsp. mobilis (strain ATCC 31821 / ZM4 / CP4) OX=264203 GN=cysG PE=3 SV=1	cysG	-0.505481	0.0124627	0.791	1.005	0.878	1.285	1.348	1.163
Q5NMC5	DUF4167 domain-containing protein OS=Zymomonas mobilis subsp. mobilis (strain ATCC 31821 / ZM4 / CP4) OX=264203 GN=ZMO1511 PE=4 SV=1	ZMO1511	-0.514393	0.148778	0.551	0.993	0.858	1.124	1.374	0.933
Q5NLJ4	Dihydroxy-acid dehydratase OS=Zymomonas mobilis subsp. mobilis (strain ATCC 31821 / ZM4 / CP4) OX=264203 GN=ilvD PE=3 SV=1	ilvD	-0.516023	0.0021978	0.785	0.831	0.87	1.237	1.089	1.229
Q5NQH0	33 kDa chaperonin OS=Zymomonas mobilis subsp. mobilis (strain ATCC 31821 / ZM4 / CP4) OX=264203 GN=hslO PE=3 SV=1	hslO	-0.517821	0.033956	0.971	0.68	0.878	1.323	1.158	1.14
Q5NQ94	HpcH/HpaI aldolase OS=Zymomonas mobilis subsp. mobilis (strain ATCC 31821 / ZM4 / CP4) OX=264203 GN=ZMO0487 PE=3 SV=1	ZMO0487	-0.518518	0.093398	0.749	0.895	1.022	1.125	1.624	1.07
Q5NQ22	AAA domain-containing protein OS=Zymomonas mobilis subsp. mobilis (strain ATCC 31821 / ZM4 / CP4) OX=264203 GN=ZMO0559 PE=4 SV=1	ZMO0559	-0.519893	0.036037	0.891	0.881	0.881	1.17	1.449	1.185
Q5NPY8	3-dehydroquinate synthase OS=Zymomonas mobilis subsp. mobilis (strain ATCC 31821 / ZM4 / CP4) OX=264203 GN=aroB PE=3 SV=1	aroB	-0.522274	0.02082	0.908	0.736	0.841	1.174	1.353	1.042
Q5NLW5	Uncharacterized protein OS=Zymomonas mobilis subsp. mobilis (strain ATCC 31821 / ZM4 / CP4) OX=264203 GN=ZMO1671 PE=4 SV=2	ZMO1671	-0.523253	0.152458	0.783	0.824	0.829	1.335	1.32	0.846
Q5NM69	Aminoglycoside phosphotransferase OS=Zymomonas mobilis subsp. mobilis (strain ATCC 31821 / ZM4 / CP4) OX=264203 GN=ZMO1567 PE=4 SV=2	ZMO1567	-0.524458	0.020741	0.825	0.782	0.982	1.326	1.074	1.324
Q5NQN8	Aminotransferase OS=Zymomonas mobilis subsp. mobilis (strain ATCC 31821 / ZM4 / CP4) OX=264203 GN=aspB PE=3 SV=1	aspB	-0.525473	0.042781	0.859	0.853	0.846	1.403	1.201	1.078
Q5NM53	DNA gyrase subunit B OS=Zymomonas mobilis subsp. mobilis (strain ATCC 31821 / ZM4 / CP4) OX=264203 GN=gyrB2 PE=3 SV=1	gyrB2	-0.526035	0.0169017	0.806	0.821	0.755	1.106	1.334	0.99
Q5NNN4	Phosphoribosylaminoimidazole-succinocarboxamide synthase OS=Zymomonas mobilis subsp. mobilis (strain ATCC 31821 / ZM4 / CP4) OX=264203 GN=purC PE=3 SV=1	purC	-0.527481	0.0163401	0.898	0.947	0.792	1.169	1.461	1.171
Q5NQH2	Acetylornithine aminotransferase OS=Zymomonas mobilis subsp. mobilis (strain ATCC 31821 / ZM4 / CP4) OX=264203 GN=argD PE=3 SV=2	argD	-0.528519	0.0093416	0.949	0.852	0.814	1.299	1.108	1.365
Q5NRF8	NHL repeat-containing protein OS=Zymomonas mobilis subsp. mobilis (strain ATCC 31821 / ZM4 / CP4) OX=264203 GN=ZMO0072 PE=4 SV=1	ZMO0072	-0.529084	0.032124	0.787	0.798	0.898	1.164	1.422	0.997
Q5NQN6	Peptidase U62 modulator of DNA gyrase OS=Zymomonas mobilis subsp. mobilis (strain ATCC 31821 / ZM4 / CP4) OX=264203 GN=ZMO0344 PE=4 SV=1	ZMO0344	-0.532073	0.057402	0.772	0.991	0.728	1.21	1.19	1.202
Q5NLQ3	Transcriptional regulator OxyR OS=Zymomonas mobilis subsp. mobilis (strain ATCC 31821 / ZM4 / CP4) OX=264203 GN=oxyR PE=3 SV=1	oxyR	-0.537782	0.0197623	0.916	0.857	0.786	1.111	1.461	1.143
Q5NP15	Uncharacterized protein OS=Zymomonas mobilis subsp. mobilis (strain ATCC 31821 / ZM4 / CP4) OX=264203 GN=ZMO0921 PE=4 SV=2	ZMO0921	-0.539229	0.02832	0.987	0.729	0.709	1.15	1.102	1.272
Q5NQ20	TonB-dependent receptor plug OS=Zymomonas mobilis subsp. mobilis (strain ATCC 31821 / ZM4 / CP4) OX=264203 GN=ZMO0561 PE=3 SV=2	ZMO0561	-0.53968	0.25046	0.659	0.928	0.646	1.098	1.468	0.68
Q5NPD2	N-acetyl-gamma-glutamyl-phosphate reductase OS=Zymomonas mobilis subsp. mobilis (strain ATCC 31821 / ZM4 / CP4) OX=264203 GN=argC PE=3 SV=1	argC	-0.543724	0.055779	0.773	0.878	0.975	0.999	1.496	1.333
Q5NP90	Membrane component of Kef-type K+ transport system KefB OS=Zymomonas mobilis subsp. mobilis (strain ATCC 31821 / ZM4 / CP4) OX=264203 GN=kefB PE=3 SV=2	kefB	-0.543984	0.5677	1.078	0.795	0.579	0.598	2.125	0.852
Q5NM47	TIR protein OS=Zymomonas mobilis subsp. mobilis (strain ATCC 31821 / ZM4 / CP4) OX=264203 GN=ZMO1589 PE=4 SV=1	ZMO1589	-0.544079			0.855		0.958	1.983	0.799
Q5NQ17	Farnesyl diphosphate synthetase OS=Zymomonas mobilis subsp. mobilis (strain ATCC 31821 / ZM4 / CP4) OX=264203 GN=idsA PE=3 SV=1	idsA	-0.545902	0.16004	0.66	0.907	1.116	0.976	1.678	1.263
Q5NPI8	Cysteine synthase OS=Zymomonas mobilis subsp. mobilis (strain ATCC 31821 / ZM4 / CP4) OX=264203 GN=cysK PE=3 SV=1	cysK	-0.546569	0.019556	0.866	0.763	0.935	1.057	1.352	1.336
Q5NQ49	50S ribosomal protein L18 OS=Zymomonas mobilis subsp. mobilis (strain ATCC 31821 / ZM4 / CP4) OX=264203 GN=rplR PE=3 SV=1	rplR	-0.547522	0.080841	0.814	0.733	0.704	1.088	1.378	0.824
Q5NLT5	Outer-membrane lipoprotein carrier protein OS=Zymomonas mobilis subsp. mobilis (strain ATCC 31821 / ZM4 / CP4) OX=264203 GN=ZMO1701 PE=3 SV=2	ZMO1701	-0.550681	0.0079372	0.885	0.781	0.804	1.327	1.057	1.234
Q5NM46	ABC transporter related protein OS=Zymomonas mobilis subsp. mobilis (strain ATCC 31821 / ZM4 / CP4) OX=264203 GN=ZMO1590 PE=4 SV=1	ZMO1590	-0.554316	0.0094989	0.884	0.89	0.7	1.203	1.159	1.271
D2YW35	Thiamine-monophosphate kinase OS=Zymomonas mobilis subsp. mobilis (strain ATCC 31821 / ZM4 / CP4) OX=264203 GN=thiL PE=3 SV=1	thiL	-0.555067	0.0029025	0.869	0.77	0.799	1.22	1.274	1.088
Q5NM75	Short-chain dehydrogenase/reductase SDR OS=Zymomonas mobilis subsp. mobilis (strain ATCC 31821 / ZM4 / CP4) OX=264203 GN=ZMO1561 PE=4 SV=1	ZMO1561	-0.555673	0.2221	0.837	0.584	0.984	0.988	1.677	0.87
Q5NN61	30S ribosomal protein S6 OS=Zymomonas mobilis subsp. mobilis (strain ATCC 31821 / ZM4 / CP4) OX=264203 GN=rpsF PE=3 SV=1	rpsF	-0.560583	0.048435	0.847	0.86	0.879	1.196	1.124	1.494
Q5NP25	Polysaccharide export protein OS=Zymomonas mobilis subsp. mobilis (strain ATCC 31821 / ZM4 / CP4) OX=264203 GN=ZMO0911 PE=4 SV=2	ZMO0911	-0.562701	0.23184	0.735	1.021	0.791	1.008	1.856	0.898
Q5NLP8	LytTR family two component transcriptional regulator OS=Zymomonas mobilis subsp. mobilis (strain ATCC 31821 / ZM4 / CP4) OX=264203 GN=ZMO1738 PE=4 SV=1	ZMO1738	-0.562954	0.159777	0.726	0.691	1.049	0.837	1.499	1.307
Q5NNR7	Deoxyhypusine synthase-like protein OS=Zymomonas mobilis subsp. mobilis (strain ATCC 31821 / ZM4 / CP4) OX=264203 GN=dys PE=3 SV=1	dys	-0.565058	0.00070099	0.863	0.826	0.841	1.243	1.165	1.335
Q5NM82	Ribosomal RNA small subunit methyltransferase E OS=Zymomonas mobilis subsp. mobilis (strain ATCC 31821 / ZM4 / CP4) OX=264203 GN=ZMO1554 PE=3 SV=1	ZMO1554	-0.567194	0.0093041	0.796	0.982	0.809	1.213	1.409	1.211
Q5NQQ5	Uncharacterized protein OS=Zymomonas mobilis subsp. mobilis (strain ATCC 31821 / ZM4 / CP4) OX=264203 GN=ZMO0325 PE=4 SV=1	ZMO0325	-0.569589	0.28012	0.522	1.382	0.486	0.785	1.452	1.31
Q5NMA4	Phosphoribosylformylglycinamidine synthase subunit PurQ OS=Zymomonas mobilis subsp. mobilis (strain ATCC 31821 / ZM4 / CP4) OX=264203 GN=purQ PE=3 SV=1	purQ	-0.571715	0.123422	0.578	1.119	0.637	1.181	0.979	1.309
Q3V8G5	FeS assembly SUF system protein OS=Zymomonas mobilis subsp. mobilis (strain ATCC 31821 / ZM4 / CP4) OX=264203 GN=ZMO0428 PE=4 SV=1	ZMO0428	-0.571898	0.20148	0.958	1.154	0.994	0.945	1.709	1.963
Q5NL16	3-methyl-2-oxobutanoate hydroxymethyltransferase 2 OS=Zymomonas mobilis subsp. mobilis (strain ATCC 31821 / ZM4 / CP4) OX=264203 GN=panB2 PE=3 SV=1	panB2	-0.574071	0.0058567	0.686	0.81	0.853	1.084	1.202	1.211
Q5NR15	5-formyltetrahydrofolate cyclo-ligase OS=Zymomonas mobilis subsp. mobilis (strain ATCC 31821 / ZM4 / CP4) OX=264203 GN=ZMO0215 PE=3 SV=2	ZMO0215	-0.584782	0.027124	0.959	0.919	0.781	1.551	1.101	1.336
Q5NMD3	Imidazoleglycerol-phosphate dehydratase OS=Zymomonas mobilis subsp. mobilis (strain ATCC 31821 / ZM4 / CP4) OX=264203 GN=hisB PE=3 SV=2	hisB	-0.586031	0.0162962	0.676	0.859	0.714	1.115	0.991	1.27
Q5NPS1	YnbE family lipoprotein OS=Zymomonas mobilis subsp. mobilis (strain ATCC 31821 / ZM4 / CP4) OX=264203 GN=ZMO0665 PE=4 SV=1	ZMO0665	-0.586787			0.933	0.384			0.989
Q5NL74	Ribosome-binding ATPase YchF OS=Zymomonas mobilis subsp. mobilis (strain ATCC 31821 / ZM4 / CP4) OX=264203 GN=ychF PE=3 SV=1	ychF	-0.588608	0.022523	0.916	0.727	0.86	1.144	1.485	1.135
Q5NP71	Replicative DNA helicase OS=Zymomonas mobilis subsp. mobilis (strain ATCC 31821 / ZM4 / CP4) OX=264203 GN=dnaB PE=3 SV=1	dnaB	-0.591881	0.0168008	0.799	0.96	0.668	1.206	1.266	1.186
Q5NMQ2	GTPase Era OS=Zymomonas mobilis subsp. mobilis (strain ATCC 31821 / ZM4 / CP4) OX=264203 GN=era PE=3 SV=1	era	-0.595592	0.060723	0.698	1.058	0.633	1.207	1.08	1.323
Q5NMZ1	7-carboxy-7-deazaguanine synthase OS=Zymomonas mobilis subsp. mobilis (strain ATCC 31821 / ZM4 / CP4) OX=264203 GN=queE PE=3 SV=1	queE	-0.602746	0.22052	1.151	0.909	0.52	1.283		1.329
Q5NPS5	Chaperone protein DnaJ OS=Zymomonas mobilis subsp. mobilis (strain ATCC 31821 / ZM4 / CP4) OX=264203 GN=dnaJ PE=3 SV=1	dnaJ	-0.602799	0.0029819	0.811	0.787	0.76	1.141	1.342	1.098
Q5NQV7	S-adenosylmethionine synthase OS=Zymomonas mobilis subsp. mobilis (strain ATCC 31821 / ZM4 / CP4) OX=264203 GN=metK PE=3 SV=1	metK	-0.605463	0.00076457	0.839	0.763	0.797	1.282	1.134	1.234
Q5NQI1	Peptidase S74 domain-containing protein OS=Zymomonas mobilis subsp. mobilis (strain ATCC 31821 / ZM4 / CP4) OX=264203 GN=ZMO0399 PE=4 SV=1	ZMO0399	-0.610568	0.140558	0.561	0.873	1.079	0.946	1.492	1.399
Q5NRF7	CBS domain-containing protein OS=Zymomonas mobilis subsp. mobilis (strain ATCC 31821 / ZM4 / CP4) OX=264203 GN=ZMO0073 PE=4 SV=1	ZMO0073	-0.612139	0.095156	0.912	0.576	0.896	1.049	1.541	1.054
Q5NNU9	RNA polymerase-binding transcription factor DksA OS=Zymomonas mobilis subsp. mobilis (strain ATCC 31821 / ZM4 / CP4) OX=264203 GN=dksA PE=3 SV=1	dksA	-0.617787	0.0187825	0.721	0.723	0.917	1.396	1.07	1.157
Q9RNZ1	Bifunctional enzyme IspD/IspF OS=Zymomonas mobilis subsp. mobilis (strain ATCC 31821 / ZM4 / CP4) OX=264203 GN=ispDF PE=3 SV=3	ispDF	-0.619957	0.00139664	0.83	0.82	0.753	1.191	1.342	1.16
Q5NNP5	NUDIX hydrolase OS=Zymomonas mobilis subsp. mobilis (strain ATCC 31821 / ZM4 / CP4) OX=264203 GN=ZMO1041 PE=4 SV=2	ZMO1041	-0.627341	0.055776	0.704	0.643	1.113	1.177	1.311	1.312
Q5NLX7	ATP-dependent zinc metalloprotease FtsH OS=Zymomonas mobilis subsp. mobilis (strain ATCC 31821 / ZM4 / CP4) OX=264203 GN=ftsH PE=3 SV=2	ftsH	-0.628141	0.0075992	0.743	0.865	0.707	1.14	1.344	1.094
H2VFM5	N-carbamoylputrescine amidase OS=Zymomonas mobilis subsp. mobilis (strain ATCC 31821 / ZM4 / CP4) OX=264203 GN=ZMO1370 PE=4 SV=1	ZMO1370	-0.629146	0.00188114	0.811	0.77	0.777	1.122	1.355	1.17
Q5NL77	DUF177 domain-containing protein OS=Zymomonas mobilis subsp. mobilis (strain ATCC 31821 / ZM4 / CP4) OX=264203 GN=ZMO1909 PE=4 SV=1	ZMO1909	-0.629226	0.011337	0.71	0.706	0.927	1.313	1.142	1.169
Q5NLV5	Uncharacterized transporter ZMO1681 OS=Zymomonas mobilis subsp. mobilis (strain ATCC 31821 / ZM4 / CP4) OX=264203 GN=ZMO1681 PE=3 SV=2	ZMO1681	-0.636599	0.0001414	0.757	0.746	0.729	1.093	1.172	1.205
Q5NLT1	Thioredoxin domain protein OS=Zymomonas mobilis subsp. mobilis (strain ATCC 31821 / ZM4 / CP4) OX=264203 GN=ZMO1705 PE=4 SV=1	ZMO1705	-0.638148	0.0087362	0.827	0.762	0.994	1.257	1.476	1.287
Q5NNY8	ATP-dependent Clp protease proteolytic subunit OS=Zymomonas mobilis subsp. mobilis (strain ATCC 31821 / ZM4 / CP4) OX=264203 GN=clpP PE=3 SV=1	clpP	-0.64085	0.0037185	0.739	0.825	0.934	1.284	1.24	1.371
Q5NQU5	NodT family RND efflux system outer membrane lipoprotein OS=Zymomonas mobilis subsp. mobilis (strain ATCC 31821 / ZM4 / CP4) OX=264203 GN=ZMO0285 PE=3 SV=2	ZMO0285	-0.641057	0.115156	0.614	0.882	0.774	1.018	1.626	0.896
Q5NNM9	GCN5-related N-acetyltransferase OS=Zymomonas mobilis subsp. mobilis (strain ATCC 31821 / ZM4 / CP4) OX=264203 GN=ZMO1057 PE=4 SV=1	ZMO1057	-0.643607	0.5636	0.735	0.567	1.012	1.343	0.42	1.852
Q5NM04	Succinyl-diaminopimelate desuccinylase OS=Zymomonas mobilis subsp. mobilis (strain ATCC 31821 / ZM4 / CP4) OX=264203 GN=dapE PE=3 SV=1	dapE	-0.649093	0.0051412	0.875	0.736	0.941	1.32	1.256	1.426
Q5NR86	L-aspartate oxidase OS=Zymomonas mobilis subsp. mobilis (strain ATCC 31821 / ZM4 / CP4) OX=264203 GN=nadB PE=3 SV=1	nadB	-0.662462	0.0193245	0.706	0.767	0.792	0.985	1.453	1.147
Q5NNJ3	Hydrolase, TatD family OS=Zymomonas mobilis subsp. mobilis (strain ATCC 31821 / ZM4 / CP4) OX=264203 GN=ZMO1093 PE=4 SV=1	ZMO1093	-0.663298	0.032479	0.716	0.798	0.768	1.145	1.514	0.955
Q5NRL0	LUD domain-containing protein OS=Zymomonas mobilis subsp. mobilis (strain ATCC 31821 / ZM4 / CP4) OX=264203 GN=ZMO0020 PE=4 SV=2	ZMO0020	-0.664173	0.071064	0.758	0.856	0.837	1.32	0.912	1.652
Q5NRM7	Adenylyl-sulfate kinase OS=Zymomonas mobilis subsp. mobilis (strain ATCC 31821 / ZM4 / CP4) OX=264203 GN=cysC PE=3 SV=1	cysC	-0.664342	0.053884	0.82	0.841	0.82	1.054	1.521	1.357
Q5NLX3	Ribosomal silencing factor RsfS OS=Zymomonas mobilis subsp. mobilis (strain ATCC 31821 / ZM4 / CP4) OX=264203 GN=rsfS PE=1 SV=1	rsfS	-0.664964	0.16092	1.161	0.539	0.843	1.73	1.339	0.963
Q5NQC5	Ferredoxin OS=Zymomonas mobilis subsp. mobilis (strain ATCC 31821 / ZM4 / CP4) OX=264203 GN=ZMO0456 PE=4 SV=1	ZMO0456	-0.667425	0.063097	0.897	0.933	0.822	1.132		1.676
Q5NQ39	50S ribosomal protein L17 OS=Zymomonas mobilis subsp. mobilis (strain ATCC 31821 / ZM4 / CP4) OX=264203 GN=rplQ PE=3 SV=1	rplQ	-0.667605	0.0133392	0.698	0.859	0.812	1.367	1.042	1.354
Q5NP09	Leucyl/phenylalanyl-tRNA--protein transferase OS=Zymomonas mobilis subsp. mobilis (strain ATCC 31821 / ZM4 / CP4) OX=264203 GN=aat PE=3 SV=1	aat	-0.673463	0.029085	0.813	0.85	0.571	1.355	1.113	1.095
Q5NN65	Uncharacterized protein OS=Zymomonas mobilis subsp. mobilis (strain ATCC 31821 / ZM4 / CP4) OX=264203 GN=ZMO1221 PE=4 SV=1	ZMO1221	-0.674987	0.00184377	0.629	0.764	0.714	1.1	1.187	1.077
Q5NML5	N5-carboxyaminoimidazole ribonucleotide synthase OS=Zymomonas mobilis subsp. mobilis (strain ATCC 31821 / ZM4 / CP4) OX=264203 GN=purK PE=3 SV=1	purK	-0.676717	0.00114446	0.754	0.826	0.684	1.197	1.178	1.244
Q5NR40	RpiR family transcriptional regulator OS=Zymomonas mobilis subsp. mobilis (strain ATCC 31821 / ZM4 / CP4) OX=264203 GN=ZMO0190 PE=4 SV=1	ZMO0190	-0.679023	0.47254	0.818	0.817	1.304	0.809	2.328
Q5NLP5	Elongation factor 4 OS=Zymomonas mobilis subsp. mobilis (strain ATCC 31821 / ZM4 / CP4) OX=264203 GN=lepA PE=3 SV=1	lepA	-0.682471	0.0094024	0.74	0.883	0.751	1.257	1.458	1.095
Q5NPJ9	3-dehydroquinate dehydratase OS=Zymomonas mobilis subsp. mobilis (strain ATCC 31821 / ZM4 / CP4) OX=264203 GN=aroD PE=3 SV=1	aroD	-0.689803	0.046441	0.879	0.943	0.796	1.018	1.53	1.675
Q5NL63	Sulfatase OS=Zymomonas mobilis subsp. mobilis (strain ATCC 31821 / ZM4 / CP4) OX=264203 GN=ZMO1923 PE=4 SV=1	ZMO1923	-0.691017			0.772		0.659	2.485	0.595
Q5NNS2	Translation initiation factor IF-1 OS=Zymomonas mobilis subsp. mobilis (strain ATCC 31821 / ZM4 / CP4) OX=264203 GN=infA PE=3 SV=2	infA	-0.692545	0.093676	0.906	0.533	0.929	1.212	1.602	1.013
Q5NPL0	50S ribosomal protein L1 OS=Zymomonas mobilis subsp. mobilis (strain ATCC 31821 / ZM4 / CP4) OX=264203 GN=rplA PE=3 SV=1	rplA	-0.701287	0.050482	0.765	0.812	0.781	1.397	1.422	1.015
Q5NMP4	Uncharacterized protein OS=Zymomonas mobilis subsp. mobilis (strain ATCC 31821 / ZM4 / CP4) OX=264203 GN=ZMO1392 PE=4 SV=2	ZMO1392	-0.706889	0.0081849	0.797	0.613	0.839	1.184	1.185	1.302
Q8GF42	ParG family protein OS=Zymomonas mobilis subsp. mobilis (strain ATCC 31821 / ZM4 / CP4) OX=264203 GN=ZMO1_ZMOp39x025 PE=4 SV=1	ZMO1_ZMOp39x025	-0.71556		0.679			0.928	1.48	0.937
D2N0W6	Uncharacterized protein OS=Zymomonas mobilis subsp. mobilis (strain ATCC 31821 / ZM4 / CP4) OX=264203 GN=ZMO2014 PE=4 SV=1	ZMO2014	-0.716501	0.184524	0.456		1.106	1.227	1.46	1.163
Q5NNB6	Antibiotic biosynthesis monooxygenase OS=Zymomonas mobilis subsp. mobilis (strain ATCC 31821 / ZM4 / CP4) OX=264203 GN=ZMO1170 PE=4 SV=2	ZMO1170	-0.723014	0.050598	0.865	0.59	1.018	1.457	1.507	1.118
Q5NPR4	UvrABC system protein C OS=Zymomonas mobilis subsp. mobilis (strain ATCC 31821 / ZM4 / CP4) OX=264203 GN=uvrC PE=3 SV=1	uvrC	-0.739832			0.704		0.649	2.047	0.831
Q5NNS3	dTTP/UTP pyrophosphatase OS=Zymomonas mobilis subsp. mobilis (strain ATCC 31821 / ZM4 / CP4) OX=264203 GN=ZMO1013 PE=3 SV=1	ZMO1013	-0.742181	0.030842	0.751	0.614	0.844	1.361	0.946	1.388
Q5NQ28	Ribosome-binding factor A OS=Zymomonas mobilis subsp. mobilis (strain ATCC 31821 / ZM4 / CP4) OX=264203 GN=rbfA PE=3 SV=1	rbfA	-0.745197	0.0185352	0.819	0.704	0.679	1.246	0.976	1.469
Q9Z5U7	30S ribosomal protein S4 OS=Zymomonas mobilis subsp. mobilis (strain ATCC 31821 / ZM4 / CP4) OX=264203 GN=rpsD PE=3 SV=1	rpsD	-0.746895	0.044436	0.659	0.824	0.689	1.368	0.865	1.412
Q5NLN9	Methylenetetrahydrofolate reductase OS=Zymomonas mobilis subsp. mobilis (strain ATCC 31821 / ZM4 / CP4) OX=264203 GN=metF PE=3 SV=1	metF	-0.749738	0.059698	0.814	0.784	0.876	1.13	1.931	1.099
Q5NLV4	Aminotransferase OS=Zymomonas mobilis subsp. mobilis (strain ATCC 31821 / ZM4 / CP4) OX=264203 GN=aspB PE=3 SV=1	aspB	-0.766813	0.0083648	0.626	0.775	0.656	1.115	1.017	1.368
Q9RNY7	Lipoyl synthase OS=Zymomonas mobilis subsp. mobilis (strain ATCC 31821 / ZM4 / CP4) OX=264203 GN=lipA PE=3 SV=2	lipA	-0.767658	0.0022638	0.776	0.843	0.697	1.25	1.458	1.235
Q5NRJ2	Ribosome hibernation promoting factor OS=Zymomonas mobilis subsp. mobilis (strain ATCC 31821 / ZM4 / CP4) OX=264203 GN=hpf PE=3 SV=1	hpf	-0.770325	0.0057243	0.866	0.735	0.716	1.368	1.124	1.46
Q5NLS4	Peptidyl-prolyl cis-trans isomerase OS=Zymomonas mobilis subsp. mobilis (strain ATCC 31821 / ZM4 / CP4) OX=264203 GN=ZMO1712 PE=3 SV=1	ZMO1712	-0.777708	0.00137894	0.771	0.877	0.747	1.26	1.362	1.484
Q5NLT7	Exodeoxyribonuclease III Xth OS=Zymomonas mobilis subsp. mobilis (strain ATCC 31821 / ZM4 / CP4) OX=264203 GN=xthA2 PE=4 SV=2	xthA2	-0.777942	0.0061028	0.787	0.761	0.611	1.25	1.361	1.091
Q5NQ93	Uncharacterized protein OS=Zymomonas mobilis subsp. mobilis (strain ATCC 31821 / ZM4 / CP4) OX=264203 GN=ZMO0488 PE=4 SV=1	ZMO0488	-0.781005	0.33068	0.803	0.811	0.754	0.854	2.339	0.876
Q5NLU6	Chaperone DnaJ domain protein OS=Zymomonas mobilis subsp. mobilis (strain ATCC 31821 / ZM4 / CP4) OX=264203 GN=ZMO1690 PE=4 SV=1	ZMO1690	-0.790863	0.023358	0.751	0.669	0.792	1.184	1.63	1.013
Q5NNT2	Ribonuclease HII OS=Zymomonas mobilis subsp. mobilis (strain ATCC 31821 / ZM4 / CP4) OX=264203 GN=rnhB PE=3 SV=1	rnhB	-0.792941	0.073395	0.802	0.804	0.492	1.264	1.196	1.175
Q5NL76	50S ribosomal protein L25 OS=Zymomonas mobilis subsp. mobilis (strain ATCC 31821 / ZM4 / CP4) OX=264203 GN=rplY PE=3 SV=1	rplY	-0.799503	0.00134241	0.742	0.734	0.84	1.25	1.29	1.491
Q5NPP9	Acetolactate synthase large subunit OS=Zymomonas mobilis subsp. mobilis (strain ATCC 31821 / ZM4 / CP4) OX=264203 GN=budB PE=3 SV=1	budB	-0.803777	0.029001	0.774	0.582	0.72	1.262	1.454	0.908
Q5NPI5	Mov34/MPN/PAD-1 family protein OS=Zymomonas mobilis subsp. mobilis (strain ATCC 31821 / ZM4 / CP4) OX=264203 GN=ZMO0751 PE=4 SV=2	ZMO0751	-0.824173			0.597		1.146		0.968
Q5NQE8	Guanylate kinase OS=Zymomonas mobilis subsp. mobilis (strain ATCC 31821 / ZM4 / CP4) OX=264203 GN=gmk PE=3 SV=1	gmk	-0.824203	0.0503	0.897	0.542	0.823	1.404	1.596	1.005
Q5NNL0	30S ribosomal protein S16 OS=Zymomonas mobilis subsp. mobilis (strain ATCC 31821 / ZM4 / CP4) OX=264203 GN=rpsP PE=3 SV=1	rpsP	-0.825071	0.0115043	0.58	0.774	0.866	1.32	1.181	1.432
Q5NPG0	Methyltransferase type 12 OS=Zymomonas mobilis subsp. mobilis (strain ATCC 31821 / ZM4 / CP4) OX=264203 GN=pmtA PE=4 SV=1	pmtA	-0.835175	0.0029153	0.583	0.627	0.749	1.24	1.202	1.053
Q5NNH2	Phage SPO1 DNA polymerase-related protein OS=Zymomonas mobilis subsp. mobilis (strain ATCC 31821 / ZM4 / CP4) OX=264203 GN=ung1 PE=4 SV=1	ung1	-0.83709		0.686				1.572	0.879
Q5NMH8	Uncharacterized protein OS=Zymomonas mobilis subsp. mobilis (strain ATCC 31821 / ZM4 / CP4) OX=264203 GN=ZMO1458 PE=4 SV=1	ZMO1458	-0.840176	0.0065016	0.616	0.634	0.538	0.971	1.285	0.945
Q5NRE5	Methyl-accepting chemotaxis sensory transducer OS=Zymomonas mobilis subsp. mobilis (strain ATCC 31821 / ZM4 / CP4) OX=264203 GN=mcp PE=4 SV=1	mcp	-0.850715	0.00089549	0.663	0.775	0.683	1.248	1.389	1.188
P30799	2-hydroxyacid dehydrogenase homolog OS=Zymomonas mobilis subsp. mobilis (strain ATCC 31821 / ZM4 / CP4) OX=264203 GN=ddh PE=3 SV=3	ddh	-0.859585	0.042719	0.664	0.697	0.871	1.063	1.854	1.133
Q5NP62	Hopanoid biosynthesis associated radical SAM protein HpnH OS=Zymomonas mobilis subsp. mobilis (strain ATCC 31821 / ZM4 / CP4) OX=264203 GN=hpnH PE=4 SV=1	hpnH	-0.860131	0.000164864	0.707	0.742	0.748	1.254	1.434	1.3
Q5NPY3	Integrase family protein OS=Zymomonas mobilis subsp. mobilis (strain ATCC 31821 / ZM4 / CP4) OX=264203 GN=xerD PE=3 SV=1	xerD	-0.874161	0.043063	0.59	0.995	0.546	1.246	1.568	1.092
Q5NMJ1	Glycine--tRNA ligase alpha subunit OS=Zymomonas mobilis subsp. mobilis (strain ATCC 31821 / ZM4 / CP4) OX=264203 GN=glyQ PE=3 SV=1	glyQ	-0.890816	0.028685	0.787	0.572	0.795	1.322	1.364	1.308
Q5NNK9	Ribosome maturation factor RimM OS=Zymomonas mobilis subsp. mobilis (strain ATCC 31821 / ZM4 / CP4) OX=264203 GN=rimM PE=3 SV=1	rimM	-0.892174	0.00153555	0.695	0.624	0.632	1.04	1.276	1.305
Q5NMM1	Nfu/NifU-like scaffold protein OS=Zymomonas mobilis subsp. mobilis (strain ATCC 31821 / ZM4 / CP4) OX=264203 GN=ZMO1415 PE=4 SV=2	ZMO1415	-0.895143	0.00163924	0.768	0.583	0.696	1.256	1.316	1.235
Q5NRH0	Uncharacterized protein OS=Zymomonas mobilis subsp. mobilis (strain ATCC 31821 / ZM4 / CP4) OX=264203 GN=ZMO0060 PE=4 SV=2	ZMO0060	-0.909243	0.032376	0.848	0.795	0.481	1.467	1.092	1.43
Q5NQH3	GcrA cell cycle regulator OS=Zymomonas mobilis subsp. mobilis (strain ATCC 31821 / ZM4 / CP4) OX=264203 GN=ZMO0407 PE=4 SV=1	ZMO0407	-0.909848	0.0373	0.593	0.92	0.534	1.173	1.614	1.059
Q5NNW2	Hopanoid biosynthesis associated protein HpnK OS=Zymomonas mobilis subsp. mobilis (strain ATCC 31821 / ZM4 / CP4) OX=264203 GN=ZMO0974 PE=3 SV=1	ZMO0974	-0.912056	0.00148265	0.647	0.717	0.792	1.503	1.241	1.313
Q5NLB1	DUF1476 domain-containing protein OS=Zymomonas mobilis subsp. mobilis (strain ATCC 31821 / ZM4 / CP4) OX=264203 GN=ZMO1875 PE=4 SV=1	ZMO1875	-0.914947	0.0107446	0.686	0.641	0.804	1.662	1.252	1.104
Q5NQA8	6,7-dimethyl-8-ribityllumazine synthase OS=Zymomonas mobilis subsp. mobilis (strain ATCC 31821 / ZM4 / CP4) OX=264203 GN=ribH PE=3 SV=1	ribH	-0.918125	0.00023677	0.728	0.814	0.769	1.35	1.474	1.543
Q5NLM3	Uncharacterized protein OS=Zymomonas mobilis subsp. mobilis (strain ATCC 31821 / ZM4 / CP4) OX=264203 GN=ZMO1763 PE=4 SV=2	ZMO1763	-0.919282	0.0768	0.789	0.828	0.377	1.075	1.093	1.603
H2VFM0	Iron-containing alcohol dehydrogenase OS=Zymomonas mobilis subsp. mobilis (strain ATCC 31821 / ZM4 / CP4) OX=264203 GN=ZMO1771 PE=4 SV=1	ZMO1771	-0.919694	0.00086129	0.732	0.672	0.72	1.392	1.454	1.172
Q5NR81	tRNA (guanine-N(7)-)-methyltransferase OS=Zymomonas mobilis subsp. mobilis (strain ATCC 31821 / ZM4 / CP4) OX=264203 GN=trmB PE=3 SV=1	trmB	-0.922617	0.00047737	0.733	0.705	0.63	1.258	1.416	1.246
Q5NMX8	DNA polymerase III chi subunit HolC OS=Zymomonas mobilis subsp. mobilis (strain ATCC 31821 / ZM4 / CP4) OX=264203 GN=holC PE=4 SV=1	holC	-0.924051	0.24246	0.863	0.502		1.289	1.286	1.31
Q5NR29	Glutamine amidotransferase of anthranilate synthase OS=Zymomonas mobilis subsp. mobilis (strain ATCC 31821 / ZM4 / CP4) OX=264203 GN=trpG PE=4 SV=1	trpG	-0.92732	0.00055523	0.599	0.702	0.653	1.16	1.347	1.209
Q5NNT4	Phosphoglucosamine mutase OS=Zymomonas mobilis subsp. mobilis (strain ATCC 31821 / ZM4 / CP4) OX=264203 GN=glmM PE=3 SV=1	glmM	-0.927374	0.0144433	0.983	0.819	0.683	1.239	1.72	1.767
Q5NP59	Uncharacterized protein OS=Zymomonas mobilis subsp. mobilis (strain ATCC 31821 / ZM4 / CP4) OX=264203 GN=ZMO0877 PE=4 SV=1	ZMO0877	-0.928102	0.108341	0.874	0.655	0.6	0.963	2.113	0.975
Q5NM27	Uncharacterized protein OS=Zymomonas mobilis subsp. mobilis (strain ATCC 31821 / ZM4 / CP4) OX=264203 GN=ZMO1609 PE=4 SV=1	ZMO1609	-0.928121	0.052683	0.601	0.946	0.706	1.154	2.001	1.132
Q5NQK4	Lon protease OS=Zymomonas mobilis subsp. mobilis (strain ATCC 31821 / ZM4 / CP4) OX=264203 GN=lon1 PE=2 SV=1	lon1	-0.938481	0.044416	0.723	0.711	0.686	1.394	1.641	1.028
Q5NP22	Bifunctional protein FolD OS=Zymomonas mobilis subsp. mobilis (strain ATCC 31821 / ZM4 / CP4) OX=264203 GN=folD PE=3 SV=1	folD	-0.940669	0.091897	0.652	0.809	0.81	0.866	2.118	1.375
Q5NLN3	Ferredoxin--NADP(+) reductase Fpr OS=Zymomonas mobilis subsp. mobilis (strain ATCC 31821 / ZM4 / CP4) OX=264203 GN=fpr PE=4 SV=1	fpr	-0.944392	0.0002199	0.78	0.683	0.785	1.434	1.507	1.385
Q5NLT2	ATP-dependent protease La (LON) substrate-binding domain OS=Zymomonas mobilis subsp. mobilis (strain ATCC 31821 / ZM4 / CP4) OX=264203 GN=lon2 PE=4 SV=2	lon2	-0.954848	0.00096261	0.792	0.688	0.662	1.241	1.447	1.464
Q5NLB0	Uncharacterized protein OS=Zymomonas mobilis subsp. mobilis (strain ATCC 31821 / ZM4 / CP4) OX=264203 GN=ZMO1876 PE=4 SV=2	ZMO1876	-0.955543	0.063825	0.45	0.884	0.808	1.47	0.986	1.698
Q5NLR6	DNA-directed RNA polymerase subunit omega OS=Zymomonas mobilis subsp. mobilis (strain ATCC 31821 / ZM4 / CP4) OX=264203 GN=rpoZ PE=3 SV=1	rpoZ	-0.958787	0.0078386	0.665	0.693	0.808	1.407	1.414	1.389
O69015	Homoserine kinase OS=Zymomonas mobilis subsp. mobilis (strain ATCC 31821 / ZM4 / CP4) OX=264203 GN=thrB PE=3 SV=2	thrB	-0.965094	0.020101	0.584	0.638	0.786	0.994	1.675	1.251
Q5NQB2	Uncharacterized protein OS=Zymomonas mobilis subsp. mobilis (strain ATCC 31821 / ZM4 / CP4) OX=264203 GN=ZMO0469 PE=4 SV=1	ZMO0469	-0.967279	0.186341	0.685	0.519		0.853	1.85	0.828
Q5NR19	50S ribosomal protein L21 OS=Zymomonas mobilis subsp. mobilis (strain ATCC 31821 / ZM4 / CP4) OX=264203 GN=rplU PE=3 SV=2	rplU	-0.971955	0.48408	0.863	0.843	1.047	1.359	3.442	0.599
Q5NN08	3-oxoacyl-[acyl-carrier-protein] synthase 2 OS=Zymomonas mobilis subsp. mobilis (strain ATCC 31821 / ZM4 / CP4) OX=264203 GN=fabF PE=3 SV=2	fabF	-0.974301	0.0070999	0.587	0.76	0.692	1.173	1.637	1.196
Q5NNV7	TonB-dependent receptor OS=Zymomonas mobilis subsp. mobilis (strain ATCC 31821 / ZM4 / CP4) OX=264203 GN=ZMO0979 PE=3 SV=1	ZMO0979	-0.974805	0.0038847		0.599	0.614	1.219	1.305	1.052
Q5NRK8	Fe-S oxidoreductase OS=Zymomonas mobilis subsp. mobilis (strain ATCC 31821 / ZM4 / CP4) OX=264203 GN=ZMO0022 PE=4 SV=1	ZMO0022	-0.978505	0.0121752	0.722	0.703	0.705	1.451	1.204	1.542
Q5NQX0	Cytochrome c biogenesis ATP-binding export protein CcmA OS=Zymomonas mobilis subsp. mobilis (strain ATCC 31821 / ZM4 / CP4) OX=264203 GN=ccmA PE=3 SV=2	ccmA	-0.982665	0.61714	0.736		1.106	0.675	2.965
Q5NN54	Glycosyl transferase family 1 OS=Zymomonas mobilis subsp. mobilis (strain ATCC 31821 / ZM4 / CP4) OX=264203 GN=ZMO1232 PE=4 SV=2	ZMO1232	-0.986355	0.033581	0.61	0.683	0.566	0.999	1.742	0.942
D2N0W1	30S ribosomal protein S19 OS=Zymomonas mobilis subsp. mobilis (strain ATCC 31821 / ZM4 / CP4) OX=264203 GN=rpsS PE=3 SV=1	rpsS	-0.987603	0.068684	0.472	0.631	0.767	0.898	1.825	0.985
O50235	Carbamoyl-phosphate synthase small chain OS=Zymomonas mobilis subsp. mobilis (strain ATCC 31821 / ZM4 / CP4) OX=264203 GN=carA PE=3 SV=2	carA	-1.02094	0.0025246	0.612	0.796	0.61	1.267	1.301	1.527
Q5NNH0	Glutamate synthase small subunit OS=Zymomonas mobilis subsp. mobilis (strain ATCC 31821 / ZM4 / CP4) OX=264203 GN=gltD PE=4 SV=1	gltD	-1.02496	1.0164e-06	0.663	0.647	0.638	1.347	1.328	1.289
Q5NNQ2	Calcium-binding EF-hand-containing protein OS=Zymomonas mobilis subsp. mobilis (strain ATCC 31821 / ZM4 / CP4) OX=264203 GN=ZMO1034 PE=4 SV=1	ZMO1034	-1.02767	0.006318	0.557	0.675	0.834	1.558	1.437	1.217
Q9Z5T9	Flagellar P-ring protein OS=Zymomonas mobilis subsp. mobilis (strain ATCC 31821 / ZM4 / CP4) OX=264203 GN=flgI PE=3 SV=4	flgI	-1.03093	0.006922	0.555	0.822	0.746	1.384	1.286	1.668
Q5NNM6	Superoxide dismutase OS=Zymomonas mobilis subsp. mobilis (strain ATCC 31821 / ZM4 / CP4) OX=264203 GN=sod PE=3 SV=1	sod	-1.04128	0.0063242	0.868	0.544	0.638	1.352	1.366	1.501
Q5NKZ4	Carboxymethylenebutenolidase OS=Zymomonas mobilis subsp. mobilis (strain ATCC 31821 / ZM4 / CP4) OX=264203 GN=clcD2 PE=4 SV=1	clcD2	-1.05065	0.0123361	0.752	0.592	0.727	1.264	1.866	1.16
Q5NPZ8	Acetyl-coenzyme A carboxylase carboxyl transferase subunit beta OS=Zymomonas mobilis subsp. mobilis (strain ATCC 31821 / ZM4 / CP4) OX=264203 GN=accD PE=3 SV=1	accD	-1.05741	0.0114996	0.684	0.738	0.487	1.338	1.077	1.558
O50237	Transcription elongation factor GreA OS=Zymomonas mobilis subsp. mobilis (strain ATCC 31821 / ZM4 / CP4) OX=264203 GN=greA PE=3 SV=1	greA	-1.07271	0.0074024	0.787	0.488	0.737	1.491	1.357	1.384
Q5NLK6	Antibiotic biosynthesis monooxygenase OS=Zymomonas mobilis subsp. mobilis (strain ATCC 31821 / ZM4 / CP4) OX=264203 GN=ZMO1780 PE=4 SV=1	ZMO1780	-1.08391	0.071278	0.668	0.311	0.933	1.279	1.639	1.135
Q5NPT4	Flagellar secretion chaperone FliS OS=Zymomonas mobilis subsp. mobilis (strain ATCC 31821 / ZM4 / CP4) OX=264203 GN=fliS PE=3 SV=1	fliS	-1.09055	0.0043644	0.76	0.659	0.781	1.698	1.221	1.766
Q5NQW5	Uncharacterized protein OS=Zymomonas mobilis subsp. mobilis (strain ATCC 31821 / ZM4 / CP4) OX=264203 GN=ZMO0265 PE=4 SV=1	ZMO0265	-1.09466	0.00058181	0.591	0.572	0.636	1.396	1.334	1.112
Q5NQB9	CTP synthase OS=Zymomonas mobilis subsp. mobilis (strain ATCC 31821 / ZM4 / CP4) OX=264203 GN=pyrG PE=3 SV=1	pyrG	-1.09663	0.0092999	0.543	0.739	0.573	1.336	1.603	1.028
Q5NN31	Cytochrome c assembly protein OS=Zymomonas mobilis subsp. mobilis (strain ATCC 31821 / ZM4 / CP4) OX=264203 GN=ccmF PE=4 SV=1	ccmF	-1.09898	0.120117		0.671	0.533	0.966	1.613
Q5NMH0	Alpha/beta hydrolase fold protein OS=Zymomonas mobilis subsp. mobilis (strain ATCC 31821 / ZM4 / CP4) OX=264203 GN=ZMO1466 PE=4 SV=2	ZMO1466	-1.10085	0.00170172	0.661	0.616	0.691	1.183	1.645	1.393
Q5NMM6	Bacterioferritin OS=Zymomonas mobilis subsp. mobilis (strain ATCC 31821 / ZM4 / CP4) OX=264203 GN=bfr1 PE=3 SV=1	bfr1	-1.10222	0.00171919	0.619	0.655	0.585	1.133	1.574	1.284
Q5NL00	TonB-dependent receptor plug OS=Zymomonas mobilis subsp. mobilis (strain ATCC 31821 / ZM4 / CP4) OX=264203 GN=ZMO1986 PE=3 SV=1	ZMO1986	-1.13583	0.46676	0.398	0.792	0.142	1.476	1.27	0.181
Q5NLV1	D-3-phosphoglycerate dehydrogenase OS=Zymomonas mobilis subsp. mobilis (strain ATCC 31821 / ZM4 / CP4) OX=264203 GN=serA1 PE=3 SV=1	serA1	-1.14779	0.00081586	0.584	0.632	0.652	1.191	1.574	1.374
Q5NL71	ATP-dependent dethiobiotin synthetase BioD OS=Zymomonas mobilis subsp. mobilis (strain ATCC 31821 / ZM4 / CP4) OX=264203 GN=bioD PE=3 SV=2	bioD	-1.15229	0.123757	0.564	1.16	0.508	1.061	2.735	1.165
Q5NRD6	Biotin synthase OS=Zymomonas mobilis subsp. mobilis (strain ATCC 31821 / ZM4 / CP4) OX=264203 GN=bioB PE=3 SV=2	bioB	-1.15577	0.00080278	0.584	0.731	0.597	1.49	1.277	1.493
Q5NR21	50S ribosomal protein L27 OS=Zymomonas mobilis subsp. mobilis (strain ATCC 31821 / ZM4 / CP4) OX=264203 GN=rpmA PE=3 SV=1	rpmA	-1.16248	0.193103	0.455	0.441	0.4	1.143	0.425	1.333
Q5NQZ9	Uncharacterized protein OS=Zymomonas mobilis subsp. mobilis (strain ATCC 31821 / ZM4 / CP4) OX=264203 GN=ZMO0231 PE=4 SV=2	ZMO0231	-1.19136	0.062479	0.696	0.599	0.464	1.056	2.107	0.854
Q5NP40	Uncharacterized protein OS=Zymomonas mobilis subsp. mobilis (strain ATCC 31821 / ZM4 / CP4) OX=264203 GN=ZMO0896 PE=4 SV=1	ZMO0896	-1.19273	0.0040784	0.677	0.718	0.732	1.244	1.978	1.64
Q5NMX9	Fumarate hydratase class I OS=Zymomonas mobilis subsp. mobilis (strain ATCC 31821 / ZM4 / CP4) OX=264203 GN=fumA PE=3 SV=1	fumA	-1.21858	0.00072237	0.58	0.46	0.583	1.29	1.338	1.149
Q5NN57	GTP cyclohydrolase 1 OS=Zymomonas mobilis subsp. mobilis (strain ATCC 31821 / ZM4 / CP4) OX=264203 GN=folE PE=3 SV=2	folE	-1.22001	0.021057	0.52	0.642	0.571	1.148	1.929	0.96
Q5NLR1	ATP-dependent Clp protease adapter protein ClpS OS=Zymomonas mobilis subsp. mobilis (strain ATCC 31821 / ZM4 / CP4) OX=264203 GN=clpS PE=3 SV=2	clpS	-1.23984	0.0173839	0.584	0.751	0.379	1.614	1.114	1.32
Q5NPD8	NodT family RND efflux system outer membrane lipoprotein OS=Zymomonas mobilis subsp. mobilis (strain ATCC 31821 / ZM4 / CP4) OX=264203 GN=ZMO0798 PE=3 SV=1	ZMO0798	-1.24709	0.00055544	0.576	0.615	0.522	1.416	1.478	1.172
Q5NNR1	Anaerobic ribonucleoside-triphosphate reductase OS=Zymomonas mobilis subsp. mobilis (strain ATCC 31821 / ZM4 / CP4) OX=264203 GN=nrdD PE=4 SV=2	nrdD	-1.25047	0.0020968	0.693	0.595	0.624	1.214	1.781	1.554
Q5NRA8	Uncharacterized protein OS=Zymomonas mobilis subsp. mobilis (strain ATCC 31821 / ZM4 / CP4) OX=264203 GN=ZMO0122 PE=4 SV=2	ZMO0122	-1.27957	1.73669e-05	0.587	0.653	0.64	1.483	1.531	1.55
P48229	10 kDa chaperonin OS=Zymomonas mobilis subsp. mobilis (strain ATCC 31821 / ZM4 / CP4) OX=264203 GN=groS PE=3 SV=2	groS	-1.27963	0.00065534	0.61	0.5	0.489	1.217	1.453	1.212
H2VFQ7	Uncharacterized protein OS=Zymomonas mobilis subsp. mobilis (strain ATCC 31821 / ZM4 / CP4) OX=264203 GN=ZMO1373 PE=4 SV=1	ZMO1373	-1.29013	0.0121394	0.745	0.666	0.699	1.675	1.177	2.308
Q5NQ62	50S ribosomal protein L23 OS=Zymomonas mobilis subsp. mobilis (strain ATCC 31821 / ZM4 / CP4) OX=264203 GN=rplW PE=3 SV=1	rplW	-1.29624	0.17434	0.554	0.564	0.514	1.957	0.569	1.482
Q5NM49	Uncharacterized protein OS=Zymomonas mobilis subsp. mobilis (strain ATCC 31821 / ZM4 / CP4) OX=264203 GN=ZMO1587 PE=4 SV=1	ZMO1587	-1.30414				0.446	0.852	1.065	1.387
Q5NQE9	Arginase/agmatinase/formiminoglutamase OS=Zymomonas mobilis subsp. mobilis (strain ATCC 31821 / ZM4 / CP4) OX=264203 GN=rocF PE=3 SV=2	rocF	-1.30495	0.00027906	0.654	0.554	0.604	1.328	1.538	1.611
Q9X3X5	Deoxyuridine 5'-triphosphate nucleotidohydrolase OS=Zymomonas mobilis subsp. mobilis (strain ATCC 31821 / ZM4 / CP4) OX=264203 GN=dut PE=3 SV=3	dut	-1.32264	0.0156815	0.449	0.48	0.691	1.066	1.866	1.12
Q5NLX9	Uncharacterized protein OS=Zymomonas mobilis subsp. mobilis (strain ATCC 31821 / ZM4 / CP4) OX=264203 GN=ZMO1657 PE=4 SV=1	ZMO1657	-1.33215	0.00130395	0.463	0.646	0.635	1.449	1.578	1.364
Q5NLW6	Uncharacterized protein OS=Zymomonas mobilis subsp. mobilis (strain ATCC 31821 / ZM4 / CP4) OX=264203 GN=ZMO1670 PE=4 SV=2	ZMO1670	-1.33351	0.075138	0.473	0.595	0.693	1.96	0.691	1.787
Q5NNS4	Uncharacterized protein OS=Zymomonas mobilis subsp. mobilis (strain ATCC 31821 / ZM4 / CP4) OX=264203 GN=ZMO1012 PE=4 SV=1	ZMO1012	-1.33936	0.00114116	0.606	0.55	0.539	1.318	1.736	1.235
Q5NM34	Peptidase OS=Zymomonas mobilis subsp. mobilis (strain ATCC 31821 / ZM4 / CP4) OX=264203 GN=ZMO1602 PE=4 SV=1	ZMO1602	-1.3458	0.00088352	0.633	0.481	0.516	1.536	1.383	1.224
Q9X3W2	Uncharacterized RNA methyltransferase ZMO1179 OS=Zymomonas mobilis subsp. mobilis (strain ATCC 31821 / ZM4 / CP4) OX=264203 GN=ZMO1179 PE=3 SV=2	ZMO1179	-1.35226	0.047938	0.621	0.632	0.291	1.044	1.928	0.97
Q5NMD7	Phosphoribosyl-ATP pyrophosphatase OS=Zymomonas mobilis subsp. mobilis (strain ATCC 31821 / ZM4 / CP4) OX=264203 GN=hisE PE=3 SV=1	hisE	-1.36171	0.0092156	0.542	0.727	0.605	1.32	2.206	1.29
Q5NRK9	Iron-sulfur cluster-binding protein YkgF OS=Zymomonas mobilis subsp. mobilis (strain ATCC 31821 / ZM4 / CP4) OX=264203 GN=ykgF PE=4 SV=1	ykgF	-1.36439	0.0059372	0.614	0.599	0.508	1.201	1.986	1.244
H2VFM9	Agmatine deiminase OS=Zymomonas mobilis subsp. mobilis (strain ATCC 31821 / ZM4 / CP4) OX=264203 GN=ZMO1369 PE=3 SV=1	ZMO1369	-1.36855	0.0402	0.64	0.283	0.843	1.308	1.859	1.393
Q5NNU7	Heat shock protein Hsp20 OS=Zymomonas mobilis subsp. mobilis (strain ATCC 31821 / ZM4 / CP4) OX=264203 GN=ibpA PE=3 SV=1	ibpA	-1.36907	0.00035554	0.465	0.5	0.498	1.405	1.073	1.301
Q5NNK8	tRNA (guanine-N(1)-)-methyltransferase OS=Zymomonas mobilis subsp. mobilis (strain ATCC 31821 / ZM4 / CP4) OX=264203 GN=trmD PE=3 SV=1	trmD	-1.3876	0.028559		0.565	0.563	1.317	1.964	1.146
Q5NM88	Squalene-hopene cyclase OS=Zymomonas mobilis subsp. mobilis (strain ATCC 31821 / ZM4 / CP4) OX=264203 GN=shc2 PE=4 SV=1	shc2	-1.38785	0.00101664	0.425	0.6	0.468	1.428	1.232	1.247
Q5NR97	Sel1 domain protein repeat-containing protein OS=Zymomonas mobilis subsp. mobilis (strain ATCC 31821 / ZM4 / CP4) OX=264203 GN=ZMO0133 PE=4 SV=2	ZMO0133	-1.38788	0.00078494	0.606	0.441	0.595	1.498	1.427	1.372
Q5NNT6	5-methyltetrahydropteroyltriglutamate--homocysteine methyltransferase OS=Zymomonas mobilis subsp. mobilis (strain ATCC 31821 / ZM4 / CP4) OX=264203 GN=metE PE=3 SV=1	metE	-1.39846	0.000140778	0.564	0.607	0.492	1.486	1.378	1.52
Q5NNQ9	Anaerobic ribonucleoside-triphosphate reductase activating protein OS=Zymomonas mobilis subsp. mobilis (strain ATCC 31821 / ZM4 / CP4) OX=264203 GN=pflA1 PE=4 SV=1	pflA1	-1.41867	0.0085571		0.451	0.639	1.512	1.256	1.603
Q5NR75	Holliday junction ATP-dependent DNA helicase RuvA OS=Zymomonas mobilis subsp. mobilis (strain ATCC 31821 / ZM4 / CP4) OX=264203 GN=ruvA PE=3 SV=1	ruvA	-1.42803	0.023504	0.614	0.808	0.402	1.099	2.106	1.703
Q5NQA6	Riboflavin synthase alpha subunit OS=Zymomonas mobilis subsp. mobilis (strain ATCC 31821 / ZM4 / CP4) OX=264203 GN=ribC PE=4 SV=1	ribC	-1.43824	0.075081	0.424	0.352	0.882	0.926	2.463	1.104
Q5NLS3	30S ribosomal protein S21 OS=Zymomonas mobilis subsp. mobilis (strain ATCC 31821 / ZM4 / CP4) OX=264203 GN=rpsU PE=3 SV=1	rpsU	-1.4402	0.0139551	0.312	0.523	0.586	0.944	1.508	1.404
Q5NLB8	Biotin--[acetyl-CoA-carboxylase] ligase OS=Zymomonas mobilis subsp. mobilis (strain ATCC 31821 / ZM4 / CP4) OX=264203 GN=birA PE=4 SV=1	birA	-1.46022			0.444		1.006	1.79	0.869
Q5NLB9	Type III pantothenate kinase OS=Zymomonas mobilis subsp. mobilis (strain ATCC 31821 / ZM4 / CP4) OX=264203 GN=coaX PE=3 SV=1	coaX	-1.46561	0.068397	0.286	0.737		1.146	1.815	1.277
Q5NQY6	HU family DNA-binding protein OS=Zymomonas mobilis subsp. mobilis (strain ATCC 31821 / ZM4 / CP4) OX=264203 GN=ZMO0244 PE=3 SV=1	ZMO0244	-1.46758	0.0060215	0.418	0.646	0.476	1.573	1.052	1.634
Q5NPQ0	Signal transduction protein OS=Zymomonas mobilis subsp. mobilis (strain ATCC 31821 / ZM4 / CP4) OX=264203 GN=ZMO0686 PE=4 SV=1	ZMO0686	-1.48184	0.008037	0.402	0.561	0.506	1.346	1.794	0.963
Q5NN15	Siroheme synthase CysG OS=Zymomonas mobilis subsp. mobilis (strain ATCC 31821 / ZM4 / CP4) OX=264203 GN=cysG2 PE=3 SV=1	cysG2	-1.48638	0.0115608	0.5	0.375	0.74	1.286	1.934	1.305
P33990	Squalene--hopene cyclase OS=Zymomonas mobilis subsp. mobilis (strain ATCC 31821 / ZM4 / CP4) OX=264203 GN=shc PE=3 SV=2	shc	-1.51557	0.0032212	0.485	0.532	0.651	1.599	1.96	1.21
Q5NNL5	MiaB-like tRNA modifying enzyme OS=Zymomonas mobilis subsp. mobilis (strain ATCC 31821 / ZM4 / CP4) OX=264203 GN=ZMO1071 PE=4 SV=1	ZMO1071	-1.51676	0.0044563	0.314	0.429	0.311	1.254	0.757	1.005
Q5NL17	Sel1 domain protein repeat-containing protein OS=Zymomonas mobilis subsp. mobilis (strain ATCC 31821 / ZM4 / CP4) OX=264203 GN=ZMO1969 PE=4 SV=1	ZMO1969	-1.52496	0.0015186	0.373	0.471	0.498	1.533	1.259	1.07
Q5NM55	Antibiotic biosynthesis monooxygenase OS=Zymomonas mobilis subsp. mobilis (strain ATCC 31821 / ZM4 / CP4) OX=264203 GN=ZMO1581 PE=4 SV=1	ZMO1581	-1.57241	0.105897	0.819	0.149	0.61	1.708	0.842	2.143
Q5NPC9	Ribosomal protein S12 methylthiotransferase RimO OS=Zymomonas mobilis subsp. mobilis (strain ATCC 31821 / ZM4 / CP4) OX=264203 GN=rimO PE=3 SV=2	rimO	-1.58333	4.3468e-05	0.478	0.514	0.478	1.497	1.584	1.324
Q5NM60	Short-chain dehydrogenase/reductase SDR OS=Zymomonas mobilis subsp. mobilis (strain ATCC 31821 / ZM4 / CP4) OX=264203 GN=ZMO1576 PE=3 SV=1	ZMO1576	-1.59159	0.0020001	0.468	0.531	0.594	1.489	1.282	2.03
Q5NLV2	Phosphoserine aminotransferase OS=Zymomonas mobilis subsp. mobilis (strain ATCC 31821 / ZM4 / CP4) OX=264203 GN=serC PE=4 SV=1	serC	-1.61652	0.0050217	0.499	0.496	0.482	1.64	1.283	1.606
Q5NN60	30S ribosomal protein S18 OS=Zymomonas mobilis subsp. mobilis (strain ATCC 31821 / ZM4 / CP4) OX=264203 GN=rpsR PE=3 SV=1	rpsR	-1.62497	0.0079438	0.275	0.522	0.495	1.257	1.105	1.623
Q5NMD2	DUF1321 domain-containing protein OS=Zymomonas mobilis subsp. mobilis (strain ATCC 31821 / ZM4 / CP4) OX=264203 GN=ZMO1504 PE=4 SV=1	ZMO1504	-1.63154	0.070385	0.773	0.618	0.143	1.65	1.896	1.207
Q8GF26	Putative partitioning protein ParB OS=Zymomonas mobilis subsp. mobilis (strain ATCC 31821 / ZM4 / CP4) OX=264203 GN=ZMO1_ZMOp39x010 PE=4 SV=1	ZMO1_ZMOp39x010	-1.63186	0.0077761	0.788	0.362	0.555	1.618	1.628	2.038
Q5NR24	Glutamate 5-kinase OS=Zymomonas mobilis subsp. mobilis (strain ATCC 31821 / ZM4 / CP4) OX=264203 GN=proB PE=3 SV=1	proB	-1.63754	0.000162064	0.478	0.459	0.518	1.457	1.342	1.728
Q5NN35	Uncharacterized protein OS=Zymomonas mobilis subsp. mobilis (strain ATCC 31821 / ZM4 / CP4) OX=264203 GN=ZMO1251 PE=4 SV=1	ZMO1251	-1.67723	0.0051953	0.326	0.554	0.614	1.753	1.698	1.327
Q5NNX4	N-acetylglucosamine-6-phosphate deacetylase OS=Zymomonas mobilis subsp. mobilis (strain ATCC 31821 / ZM4 / CP4) OX=264203 GN=nagA PE=3 SV=1	nagA	-1.73891	0.040737	0.671	0.277	0.538	1.569	2.495	0.896
Q5NRF3	tRNA-2-methylthio-N(6)-dimethylallyladenosine synthase OS=Zymomonas mobilis subsp. mobilis (strain ATCC 31821 / ZM4 / CP4) OX=264203 GN=miaB PE=3 SV=1	miaB	-1.76212	6.4666e-05	0.431	0.508	0.505	1.638	1.763	1.497
Q5NM79	Amidophosphoribosyltransferase OS=Zymomonas mobilis subsp. mobilis (strain ATCC 31821 / ZM4 / CP4) OX=264203 GN=purF PE=3 SV=1	purF	-1.77645	3.6733e-05	0.394	0.443	0.457	1.569	1.494	1.37
Q5NNW3	Hopanoid biosynthesis associated radical SAM protein HpnJ OS=Zymomonas mobilis subsp. mobilis (strain ATCC 31821 / ZM4 / CP4) OX=264203 GN=ZMO0973 PE=4 SV=2	ZMO0973	-1.79812	3.4228e-06	0.454	0.441	0.426	1.449	1.639	1.506
Q5NM00	Import inner membrane translocase subunit Tim44 OS=Zymomonas mobilis subsp. mobilis (strain ATCC 31821 / ZM4 / CP4) OX=264203 GN=ZMO1636 PE=4 SV=1	ZMO1636	-1.81399	0.000102804	0.444	0.488	0.494	1.469	1.645	1.9
Q5NN70	Signal transduction histidine kinase OS=Zymomonas mobilis subsp. mobilis (strain ATCC 31821 / ZM4 / CP4) OX=264203 GN=ZMO1216 PE=4 SV=1	ZMO1216	-1.81746	0.029324	0.371	0.444	0.161	0.913	1.712	0.815
Q5NR10	Ferredoxin OS=Zymomonas mobilis subsp. mobilis (strain ATCC 31821 / ZM4 / CP4) OX=264203 GN=fdxA PE=4 SV=1	fdxA	-1.84135	0.0165386	0.517	0.474	0.303	1.91	0.855	1.872
Q5NNQ4	Dual-specificity RNA methyltransferase RlmN OS=Zymomonas mobilis subsp. mobilis (strain ATCC 31821 / ZM4 / CP4) OX=264203 GN=rlmN PE=3 SV=1	rlmN	-1.86748	0.00039863	0.366	0.402	0.474	1.77	1.467	1.295
P50970	Dihydrolipoyl dehydrogenase OS=Zymomonas mobilis subsp. mobilis (strain ATCC 31821 / ZM4 / CP4) OX=264203 GN=lpd PE=3 SV=3	lpd	-1.92655	0.0038574	0.349	0.514	0.386	1.33	2.203	1.215
Q5NNG5	MerR family transcriptional regulator OS=Zymomonas mobilis subsp. mobilis (strain ATCC 31821 / ZM4 / CP4) OX=264203 GN=ZMO1121 PE=4 SV=1	ZMO1121	-1.94574	8.4453e-05	0.385	0.423	0.472	1.536	1.847	1.548
Q5NQD8	Ribonucleoside-diphosphate reductase subunit beta OS=Zymomonas mobilis subsp. mobilis (strain ATCC 31821 / ZM4 / CP4) OX=264203 GN=nrdF PE=3 SV=1	nrdF	-2.17913	0.000121292	0.324	0.318	0.347	1.216	1.652	1.611
Q5NLJ2	Uncharacterized protein OS=Zymomonas mobilis subsp. mobilis (strain ATCC 31821 / ZM4 / CP4) OX=264203 GN=ZMO1794 PE=4 SV=1	ZMO1794	-2.49591	0.000135334	0.406	0.375	0.394	1.862	2.732	2.034
Q5NPU4	Uncharacterized protein OS=Zymomonas mobilis subsp. mobilis (strain ATCC 31821 / ZM4 / CP4) OX=264203 GN=ZMO0639 PE=4 SV=1	ZMO0639	-2.88628			0.177		1.222	1.255	1.449
Q5NNP7	Ribonucleoside-diphosphate reductase OS=Zymomonas mobilis subsp. mobilis (strain ATCC 31821 / ZM4 / CP4) OX=264203 GN=nrdA PE=3 SV=2	nrdA	-2.90269	0.000199537	0.255	0.226	0.23	1.345	2.245	1.727
Q5NMA6	KpsF/GutQ family protein OS=Zymomonas mobilis subsp. mobilis (strain ATCC 31821 / ZM4 / CP4) OX=264203 GN=ZMO1530 PE=3 SV=1	ZMO1530	-2.92333	8.4257e-05	0.283	0.251	0.193	1.868	2.003	1.644
Q5NMM4	Transcriptional regulator MucR family OS=Zymomonas mobilis subsp. mobilis (strain ATCC 31821 / ZM4 / CP4) OX=264203 GN=ZMO1412 PE=4 SV=1	ZMO1412	-3.28206	3.5475e-05	0.151	0.166	0.204	1.666	1.886	1.516
Q5NNA0	Lytic transglycosylase OS=Zymomonas mobilis subsp. mobilis (strain ATCC 31821 / ZM4 / CP4) OX=264203 GN=mltB PE=4 SV=2	mltB	-3.81313	0.0008358	0.086	0.153	0.206	2.146	2.569	1.54
Q5NM25	Uncharacterized protein OS=Zymomonas mobilis subsp. mobilis (strain ATCC 31821 / ZM4 / CP4) OX=264203 GN=ZMO1611 PE=4 SV=1	ZMO1611	-3.85745	0.056259	0.098		0.154	0.54	3.932	1.007
Q5NMN3	Peptidase M23 OS=Zymomonas mobilis subsp. mobilis (strain ATCC 31821 / ZM4 / CP4) OX=264203 GN=ZMO1403 PE=4 SV=1	ZMO1403	-3.85752	0.00097681	0.085	0.152	0.086	1.258	2.348	1.076
D9PNM5	Acyl carrier protein OS=Zymomonas mobilis subsp. mobilis (strain ATCC 31821 / ZM4 / CP4) OX=264203 GN=ZMO2012 PE=4 SV=1	ZMO2012	-3.85762	0.00070334	0.145	0.078	0.196	1.738	2.443	1.893
Q5NMP0	Uncharacterized protein OS=Zymomonas mobilis subsp. mobilis (strain ATCC 31821 / ZM4 / CP4) OX=264203 GN=ZMO1396 PE=4 SV=1	ZMO1396	-5.87788			0.024		1.479	1.354	1.401
D2N0X9	50S ribosomal protein L32 OS=Zymomonas mobilis subsp. mobilis (strain ATCC 31821 / ZM4 / CP4) OX=264203 GN=rpmF PE=3 SV=1	rpmF						1.124	2.154	0.749
D2YW21	Positive regulator of sigma E RseC/MucC OS=Zymomonas mobilis subsp. mobilis (strain ATCC 31821 / ZM4 / CP4) OX=264203 GN=rseC PE=4 SV=1	rseC				0.498	0.544
D2YW22	ABC transporter related protein OS=Zymomonas mobilis subsp. mobilis (strain ATCC 31821 / ZM4 / CP4) OX=264203 GN=ZMO1846 PE=4 SV=1	ZMO1846			0.74	0.741	0.976
D2YW31	Flagellar hook-basal body complex protein FliE OS=Zymomonas mobilis subsp. mobilis (strain ATCC 31821 / ZM4 / CP4) OX=264203 GN=fliE PE=3 SV=1	fliE								2.112
D2YW32	Uncharacterized protein OS=Zymomonas mobilis subsp. mobilis (strain ATCC 31821 / ZM4 / CP4) OX=264203 GN=ZMO1377 PE=4 SV=1	ZMO1377			0.907	0.951	0.679
D9PNM8	Ferredoxin III, nif-specific OS=Zymomonas mobilis subsp. mobilis (strain ATCC 31821 / ZM4 / CP4) OX=264203 GN=fdxB PE=4 SV=1	fdxB				0.365	0.929
H2VFS7	tRNA-specific adenosine deaminase OS=Zymomonas mobilis subsp. mobilis (strain ATCC 31821 / ZM4 / CP4) OX=264203 GN=tadA PE=3 SV=1	tadA							1.124
Q3V8G0	Flagellar biosynthesis protein FlhB OS=Zymomonas mobilis subsp. mobilis (strain ATCC 31821 / ZM4 / CP4) OX=264203 GN=flhB PE=4 SV=1	flhB			1.005	1.153	1.29
Q5NL03	SMP-30/Gluconolaconase/LRE domain protein OS=Zymomonas mobilis subsp. mobilis (strain ATCC 31821 / ZM4 / CP4) OX=264203 GN=ZMO1983 PE=4 SV=1	ZMO1983						1.057
Q5NL39	Endoribonuclease L-PSP OS=Zymomonas mobilis subsp. mobilis (strain ATCC 31821 / ZM4 / CP4) OX=264203 GN=ZMO1947 PE=4 SV=1	ZMO1947			1.095	0.762	2.139
Q5NLA2	Epoxyqueuosine reductase QueH OS=Zymomonas mobilis subsp. mobilis (strain ATCC 31821 / ZM4 / CP4) OX=264203 GN=queH PE=3 SV=2	queH							1.377
Q5NLE8	TOBE domain protein OS=Zymomonas mobilis subsp. mobilis (strain ATCC 31821 / ZM4 / CP4) OX=264203 GN=ZMO1838 PE=4 SV=1	ZMO1838					0.735
Q5NLF7	Nitrogen fixation protein OS=Zymomonas mobilis subsp. mobilis (strain ATCC 31821 / ZM4 / CP4) OX=264203 GN=ZMO1829 PE=4 SV=2	ZMO1829			0.56	0.564	0.502
Q5NLF9	Nitrogenase molybdenum-iron cofactor biosynthesis protein NifN OS=Zymomonas mobilis subsp. mobilis (strain ATCC 31821 / ZM4 / CP4) OX=264203 GN=nifN PE=3 SV=1	nifN				0.11	0.095
Q5NLG0	Nitrogenase MoFe cofactor biosynthesis protein NifE OS=Zymomonas mobilis subsp. mobilis (strain ATCC 31821 / ZM4 / CP4) OX=264203 GN=nifE PE=3 SV=1	nifE			0.366	0.161	0.156
Q5NLH1	TonB-dependent siderophore receptor OS=Zymomonas mobilis subsp. mobilis (strain ATCC 31821 / ZM4 / CP4) OX=264203 GN=ZMO1815 PE=3 SV=1	ZMO1815			0.677	1.129	0.654
Q5NLN4	Uncharacterized protein OS=Zymomonas mobilis subsp. mobilis (strain ATCC 31821 / ZM4 / CP4) OX=264203 GN=ZMO1752 PE=4 SV=1	ZMO1752							1.041	0.939
Q5NLS5	AI-2E family transporter OS=Zymomonas mobilis subsp. mobilis (strain ATCC 31821 / ZM4 / CP4) OX=264203 GN=ZMO1711 PE=4 SV=1	ZMO1711						1.068	0.706	0.924
Q5NLS7	Holo-[acyl-carrier-protein] synthase OS=Zymomonas mobilis subsp. mobilis (strain ATCC 31821 / ZM4 / CP4) OX=264203 GN=acpS PE=3 SV=1	acpS			1.261
Q5NLX6	Uncharacterized protein OS=Zymomonas mobilis subsp. mobilis (strain ATCC 31821 / ZM4 / CP4) OX=264203 GN=ZMO1660 PE=4 SV=1	ZMO1660						1.396	1.18	1.126
Q5NM02	Smr domain-containing protein OS=Zymomonas mobilis subsp. mobilis (strain ATCC 31821 / ZM4 / CP4) OX=264203 GN=ZMO1634 PE=4 SV=1	ZMO1634							1.085
Q5NM11	Ribonuclease P protein component OS=Zymomonas mobilis subsp. mobilis (strain ATCC 31821 / ZM4 / CP4) OX=264203 GN=rnpA PE=3 SV=1	rnpA						0.448	2.809	0.863
Q5NM29	Septum formation initiator OS=Zymomonas mobilis subsp. mobilis (strain ATCC 31821 / ZM4 / CP4) OX=264203 GN=ZMO1607 PE=4 SV=2	ZMO1607						0.997		1.042
Q5NM67	Pyruvate formate-lyase-activating enzyme OS=Zymomonas mobilis subsp. mobilis (strain ATCC 31821 / ZM4 / CP4) OX=264203 GN=pflA2 PE=3 SV=2	pflA2					0.887
Q5NMH9	Major facilitator superfamily MFS_1 OS=Zymomonas mobilis subsp. mobilis (strain ATCC 31821 / ZM4 / CP4) OX=264203 GN=ZMO1457 PE=4 SV=2	ZMO1457							0.974	0.902
Q5NMQ8	Ethanolamine transporter OS=Zymomonas mobilis subsp. mobilis (strain ATCC 31821 / ZM4 / CP4) OX=264203 GN=eutP PE=4 SV=1	eutP			0.885		0.86
Q5NN13	Amidohydrolase OS=Zymomonas mobilis subsp. mobilis (strain ATCC 31821 / ZM4 / CP4) OX=264203 GN=ZMO1273 PE=4 SV=2	ZMO1273						1.388	1.376	1.164
Q5NN30	Cytochrome c-type biogenesis protein CcmE OS=Zymomonas mobilis subsp. mobilis (strain ATCC 31821 / ZM4 / CP4) OX=264203 GN=ccmE PE=3 SV=1	ccmE						0.833	1.201	0.818
Q5NN71	NepR domain-containing protein OS=Zymomonas mobilis subsp. mobilis (strain ATCC 31821 / ZM4 / CP4) OX=264203 GN=ZMO1215 PE=4 SV=1	ZMO1215							1.113
Q5NN90	Major facilitator superfamily MFS_1 OS=Zymomonas mobilis subsp. mobilis (strain ATCC 31821 / ZM4 / CP4) OX=264203 GN=ZMO1196 PE=4 SV=1	ZMO1196			0.902	1.22	0.49
Q5NNA1	Uracil-DNA glycosylase superfamily OS=Zymomonas mobilis subsp. mobilis (strain ATCC 31821 / ZM4 / CP4) OX=264203 GN=ZMO1185 PE=4 SV=1	ZMO1185						0.794	3.141	0.538
Q5NNJ8	Endolytic peptidoglycan transglycosylase RlpA OS=Zymomonas mobilis subsp. mobilis (strain ATCC 31821 / ZM4 / CP4) OX=264203 GN=rlpA PE=3 SV=2	rlpA						1.131	0.99	0.667
Q5NNL7	Heat shock protein DnaJ domain protein OS=Zymomonas mobilis subsp. mobilis (strain ATCC 31821 / ZM4 / CP4) OX=264203 GN=ZMO1069 PE=4 SV=1	ZMO1069						1.013	0.773	0.833
Q5NNN8	Phosphate transport system permease protein OS=Zymomonas mobilis subsp. mobilis (strain ATCC 31821 / ZM4 / CP4) OX=264203 GN=pstC PE=3 SV=1	pstC				1.36	0.924
Q5NNT1	Methyltransferase OS=Zymomonas mobilis subsp. mobilis (strain ATCC 31821 / ZM4 / CP4) OX=264203 GN=ZMO1005 PE=3 SV=2	ZMO1005						1.092	1.316	0.769
Q5NP42	NERD (The nuclease-related domain) domain-containing protein OS=Zymomonas mobilis subsp. mobilis (strain ATCC 31821 / ZM4 / CP4) OX=264203 GN=ZMO0894 PE=4 SV=1	ZMO0894							1.771
Q5NP76	Ferredoxin OS=Zymomonas mobilis subsp. mobilis (strain ATCC 31821 / ZM4 / CP4) OX=264203 GN=ZMO0860 PE=4 SV=1	ZMO0860						0.939		1.258
Q5NPC4	Recombination protein RecR OS=Zymomonas mobilis subsp. mobilis (strain ATCC 31821 / ZM4 / CP4) OX=264203 GN=recR PE=3 SV=1	recR							1.102
Q5NPP8	Auxin Efflux Carrier OS=Zymomonas mobilis subsp. mobilis (strain ATCC 31821 / ZM4 / CP4) OX=264203 GN=ZMO0688 PE=4 SV=2	ZMO0688			0.979	0.934	1
Q5NQ29	Thymidine kinase OS=Zymomonas mobilis subsp. mobilis (strain ATCC 31821 / ZM4 / CP4) OX=264203 GN=tdk PE=3 SV=1	tdk							1.823	0.63
Q5NQ33	Signal transduction histidine kinase OS=Zymomonas mobilis subsp. mobilis (strain ATCC 31821 / ZM4 / CP4) OX=264203 GN=ZMO0548 PE=4 SV=1	ZMO0548			0.956		0.953
Q5NQ81	Uncharacterized protein OS=Zymomonas mobilis subsp. mobilis (strain ATCC 31821 / ZM4 / CP4) OX=264203 GN=ZMO0500 PE=4 SV=2	ZMO0500			1.445
Q5NQD3	Cell wall hydrolase SleB OS=Zymomonas mobilis subsp. mobilis (strain ATCC 31821 / ZM4 / CP4) OX=264203 GN=ZMO0448 PE=4 SV=2	ZMO0448						0.656	1.078
Q5NQK0	Uncharacterized protein OS=Zymomonas mobilis subsp. mobilis (strain ATCC 31821 / ZM4 / CP4) OX=264203 GN=ZMO0380 PE=4 SV=1	ZMO0380			0.914	0.958	1.956
Q5NQK2	Helix-turn-helix domain-containing protein OS=Zymomonas mobilis subsp. mobilis (strain ATCC 31821 / ZM4 / CP4) OX=264203 GN=ZMO0378 PE=4 SV=1	ZMO0378			0.83	0.939	1.303
Q5NQS8	Aryl-sulfate sulfotransferase OS=Zymomonas mobilis subsp. mobilis (strain ATCC 31821 / ZM4 / CP4) OX=264203 GN=ZMO0302 PE=4 SV=1	ZMO0302					0.644
Q5NQV3	LPS export ABC transporter LptC OS=Zymomonas mobilis subsp. mobilis (strain ATCC 31821 / ZM4 / CP4) OX=264203 GN=lptC PE=4 SV=1	lptC							1.217	0.767
Q5NQW2	Uncharacterized protein OS=Zymomonas mobilis subsp. mobilis (strain ATCC 31821 / ZM4 / CP4) OX=264203 GN=ZMO0268 PE=4 SV=1	ZMO0268						1.017	1.367	0.99
Q5NQW4	Uncharacterized protein OS=Zymomonas mobilis subsp. mobilis (strain ATCC 31821 / ZM4 / CP4) OX=264203 GN=ZMO0266 PE=4 SV=1	ZMO0266							0.814	1.186
Q5NR00	ABC transporter related protein OS=Zymomonas mobilis subsp. mobilis (strain ATCC 31821 / ZM4 / CP4) OX=264203 GN=fepC PE=4 SV=1	fepC						0.993	1.43	0.755
Q5NR17	AIDA autotransporter-like protein ShdA OS=Zymomonas mobilis subsp. mobilis (strain ATCC 31821 / ZM4 / CP4) OX=264203 GN=shdA PE=4 SV=2	shdA			0.596	0.946	0.592
Q5NR80	GCN5-related N-acetyltransferase OS=Zymomonas mobilis subsp. mobilis (strain ATCC 31821 / ZM4 / CP4) OX=264203 GN=ZMO0150 PE=4 SV=1	ZMO0150						0.958	1.354	0.838
Q5NRF0	Probable chemoreceptor glutamine deamidase CheD OS=Zymomonas mobilis subsp. mobilis (strain ATCC 31821 / ZM4 / CP4) OX=264203 GN=cheD PE=3 SV=2	cheD						1.047	1.376
Q5NRJ4	DUF1491 domain-containing protein OS=Zymomonas mobilis subsp. mobilis (strain ATCC 31821 / ZM4 / CP4) OX=264203 GN=ZMO0036 PE=4 SV=1	ZMO0036						1.256	0.657	1.276
Q5NRL9	Uncharacterized protein OS=Zymomonas mobilis subsp. mobilis (strain ATCC 31821 / ZM4 / CP4) OX=264203 GN=ZMO0011 PE=4 SV=2	ZMO0011			0.699	0.906	0.872
Q5NRM9	TonB-dependent receptor OS=Zymomonas mobilis subsp. mobilis (strain ATCC 31821 / ZM4 / CP4) OX=264203 GN=ZMO0001 PE=3 SV=1	ZMO0001			0.515	0.608
Q8GF29	Type I ABC transporter ATPase OS=Zymomonas mobilis subsp. mobilis (strain ATCC 31821 / ZM4 / CP4) OX=264203 GN=ZMO1_ZMOp39x013 PE=4 SV=1	ZMO1_ZMOp39x013				1.489
Q8GF53	Alpha/Beta hydrolase fold OS=Zymomonas mobilis subsp. mobilis (strain ATCC 31821 / ZM4 / CP4) OX=264203 GN=ZMO1_ZMOp39x031 PE=4 SV=1	ZMO1_ZMOp39x031						0.675	1.595	0.73
Q9RME6	Exodeoxyribonuclease 7 small subunit OS=Zymomonas mobilis subsp. mobilis (strain ATCC 31821 / ZM4 / CP4) OX=264203 GN=xseB PE=3 SV=1	xseB				1.18
Q9X5F1	Isoprenyl transferase OS=Zymomonas mobilis subsp. mobilis (strain ATCC 31821 / ZM4 / CP4) OX=264203 GN=uppS PE=3 SV=2	uppS						0.611	2.912	0.787
