# Supplementary material for: Genome-Wide Analyses of Proteome and Acetylome in Zymomonas mobilis Under N2-Fixing Condition
Source: Front Microbiol. 2021 Oct 7;12:740555. doi: 10.3389/fmicb.2021.740555 (PMC8600466; doi:10.3389/fmicb.2021.740555)
Supplement: Supplementary file 2 [file Table_2.XLSX]

## Sheet: Sheet1
Supplementary Table 2: All the observed acetylation sites (2935) under both the experimental conditions in Z. mobilis.
	PEP: Posterior Error Probability; Probability that the sequence is wrongly identified.
	Acetylation(P): Probability that the acetylation is at the indicated site.
Gene name	Protein accession	Localization probability	PEP	Position within protein	Amino acid	Peptide sequence with Acetylation(P)	Mass error [ppm]
rpsL	D2N0V9	1	6.23895e-10	30	K	VPAMEANPQK(1)R	-3.0716
rpsJ	D2N0W0	1	1.64924e-13	68	K	IEK(1)FTVNR	-3.0008
rpsJ	D2N0W0	1	0.000428315	31	K	LK(1)AFDHR	-2.4537
rpsJ	D2N0W0	1	0.00262367	79	K	GPHIDK(1)K	-3.9044
rpsS	D2N0W1	1	0.00206263	32	K	APIK(1)TWSR	-4.1254
rpsS	D2N0W1	1	0.00324866	87	K	TFPGHAADK(1)K	-3.1696
rpsS	D2N0W1	1	3.27183e-13	56	K	K(1)FVPVLVNEEMVGHK	-2.6771
ZMO2014	D2N0W6	1	0.000581942	137	K	AVVYLSTHK(1)K	-2.1081
ZMO2015	D2N0W7	1	9.53019e-31	186	K	NICVLTMTK(1)TR	-3.1451
ZMO2015	D2N0W7	1	1.14795e-33	177	K	STQVK(1)NICVLTMTK	-2.3781
ZMO2017	D2N0W9	1	9.83184e-05	76	K	K(1)HDVPYDEIYVGK	-1.3151
ZMO2026	D2N0X6	1	2.30355e-05	11	K	TESLDLDDHK(1)NDLPK	-0.36087
nusB	D2YW16	1	0.00770877	10	K	RPHK(1)NAR	-3.0268
trpS	D2YW18	1	0.000442968	330	K	TLDK(1)AYR	-4.918
trpS	D2YW18	1	0.00105555	326	K	AAVIAEK(1)TLDK	-2.7437
trpS	D2YW18	1	1.48963e-08	303	K	LSSFK(1)NDPAEIDR	-1.6429
trpS	D2YW18	1	6.03478e-22	231	K	AK(1)TDPDPIPENEEGLADRPEAK	-1.6643
trpS	D2YW18	1	1.72696e-05	205	K	MSK(1)SDPSDLSR	-3.1755
trpS	D2YW18	1	8.97371e-28	169	K	DIATK(1)FNNDYDDK	-1.7749
trpS	D2YW18	1	0.000259417	117	K	MTQFK(1)EK	-3.1486
ZMO0857	D2YW20	1	4.19094e-14	122	K	VTDGQISK(1)LIGTTR	-3.1017
ZMO0857	D2YW20	1	1.75629e-05	167	K	ELNAIIAK(1)VEK	-4.2306
ZMO0857	D2YW20	1	0.000878828	133	K	ETIAK(1)IR	-4.3263
ZMO0857	D2YW20	1	0.000700482	226	K	GFVDPFTK(1)K	-3.7399
ZMO1846	D2YW22	1	0.000216569	224	K	IIADGAPK(1)SVLTR	-2.9855
ZMO1861	D2YW28	1	0.000569463	4	K	MEYK(1)NSR	-0.85265
ZMO1861	D2YW28	1	7.98461e-07	220	K	FIVTK(1)ENPASEITK	-3.413
ZMO1772	D2YW36	1	9.02802e-40	171	K	ACGLK(1)VFTTVGNQEK	-2.7805
ZMO1_ZMOp39x009	D3G2F6	1	0.00186066	158	K	QHSGIEK(1)SFR	-2.6037
ZMO1_ZMOp39x009	D3G2F6	1	0.00791377	49	K	SLTIWSK(1)R	-3.689
ZMO1_ZMOp39x009	D3G2F6	1	6.42473e-06	10	K	PTVVVASPK(1)GGAGK	-3.2783
exbD	D9PNM7	1	1.06826e-09	116	K	YDVVDK(1)VLAECK	-0.49294
fdxB	D9PNM8	1	9.00797e-08	87	K	VCPTK(1)SQIHAAA	0.89951
ZMO0305	H2VFL6	1	6.68706e-08	64	K	EVTK(1)QFLELAK	-2.4934
ZMO0305	H2VFL6	1	6.63933e-84	31	K	EVGVEK(1)FTSPDFHSGK	-2.4637
flgG	H2VFL7	1	5.22224e-20	36	K	IIANNLANVNTTAFK(1)R	-1.3883
ZMO0335	H2VFL8	1	4.85571e-09	198	K	HVASAMTELSK(1)R	-3.1587
ZMO1771	H2VFM0	1	9.75779e-10	327	K	IDAAIEK(1)TR	-3.354
ZMO1771	H2VFM0	1	0.000289147	231	K	IGPELLK(1)DQK	-4.211
ZMO1771	H2VFM0	1	0.000452803	28	K	IAQLDTLLSK(1)DAR	-2.0333
ZMO1771	H2VFM0	1	0.00652191	224	K	TLIK(1)IGPELLK	-3.3359
flhG	H2VFM8	1	0.00193034	256	K	LNDYSLLK(1)K	-3.7572
ZMO1369	H2VFM9	1	5.00787e-08	128	K	DLAK(1)DTALPVLEK	-2.655
cydB	H2VFN0	1	0.000156454	332	K	IFHGK(1)VTSSDGYH	-1.1175
mscS3	H2VFN1	1	1.11881e-05	296	K	EETAK(1)IPLCQVAR	-2.1274
mscS3	H2VFN1	1	2.38956e-05	344	K	TQACINILK(1)R	-4.5117
modD	H2VFN2	1	0.00308163	128	K	MVTLAK(1)K	-5.291
trxB	H2VFN3	1	1.50073e-41	287	K	GIFACGDVMDK(1)HYR	-0.69423
gshA	H2VFN4	1	0.000421807	42	K	VGTEHEK(1)LVYK	-1.231
gshA	H2VFN4	1	0.00106449	166	K	IMTEYMPK(1)VGK	-4.4887
gshA	H2VFN4	1	0.00255196	317	K	LK(1)SYLEMR	-3.4765
ZMO1171	H2VFN5	1	0.0183979	325	K	AENK(1)ALFDR	-2.2787
ZMO1171	H2VFN5	1	7.70644e-08	168	K	GSVCGIIK(1)HIPGHGQAK	-2.8967
map	H2VFN6	1	3.54547e-05	8	K	TEYIHVK(1)EGDAAIR	-2.3695
map	H2VFN6	1	1.15188e-12	82	K	GYPK(1)SVCISANHVICHGIPGPK	-1.7304
map	H2VFN6	1	8.74549e-08	135	K	MFFVGDVPLK(1)AK	-1.7323
exoC	H2VFN7	1	9.70725e-21	4	K	SHK(1)FDPTVLR	-3.5005
exoC	H2VFN7	1	3.62228e-115	397	K	LTAADAK(1)INTIDGVR	-2.8212
exoC	H2VFN7	1	7.1556e-49	136	K	DIGELAAK(1)SDWEEGK	-2.4565
exoC	H2VFN7	1	1.41657e-29	118	K	MVLK(1)HNSFFGK	-0.13053
exoC	H2VFN7	1	7.08449e-29	125	K	HNSFFGK(1)DIR	-3.2561
exoC	H2VFN7	1	4.75821e-40	307	K	TGHSLIK(1)TLMK	-3.4104
exoC	H2VFN7	1	7.93068e-10	295	K	VAELGGK(1)PLMGR	-3.4729
exoC	H2VFN7	1	8.89968e-21	380	K	K(1)FQVIGEVLGR	-3.0296
nnrD	H2VFN9	1	6.68833e-28	243	K	LAAPTPADYK(1)YSR	-1.8746
nnrD	H2VFN9	1	2.58565e-07	159	K	LTALSK(1)AASLR	-3.8914
nnrD	H2VFN9	1	2.63083e-56	368	K	NIQQPTIITPHEGEFK(1)R	-2.4348
nnrD	H2VFN9	1	1.31494e-70	5	K	TISK(1)LETLPQHDR	-2.035
ZMO1143	H2VFP0	1	0.000381857	15	K	K(1)AHFDFYR	-3.0262
ZMO1604	H2VFP5	1	3.16174e-06	423	K	GDSSLTASDIK(1)QR	-0.44261
ltaE	H2VFP6	1	0.000441374	238	K	AGHLLSK(1)GR	-4.1651
ltaE	H2VFP6	1	0.000760376	120	K	ITPEALK(1)TR	-3.3673
ltaE	H2VFP6	1	0.00791377	267	K	SSNTVAK(1)R	-3.9876
ltaE	H2VFP6	1	7.00052e-13	226	K	ELAAHNK(1)R	-2.2477
pepN1	H2VFQ8	1	0.000146555	458	K	ASLK(1)WDGATK	-3.7512
pepN1	H2VFQ8	1	0.000211445	842	K	AEMMQDALK(1)R	-3.7742
pepN1	H2VFQ8	1	2.56481e-18	464	K	WDGATK(1)TSTLTLSQK	-1.4564
pepN1	H2VFQ8	1	1.52811e-69	345	K	DQSFSADLGSPAVK(1)R	-2.6347
pepN1	H2VFQ8	1	0.00791426	629	K	LDIVDPK(1)R	-3.746
pepN1	H2VFQ8	1	0.000139355	764	K	LAK(1)HPDFTLK	-3.1143
pepN1	H2VFQ8	1	1.13235e-13	587	K	GEQVDPK(1)TVINAVEK	-0.99901
pepN1	H2VFQ8	1	9.32415e-05	404	K	MMHQLLGAEK(1)FR	0.16177
ZMO0627	H2VFR0	1	9.33449e-28	56	K	SSVLAGAK(1)NIAVK	-2.7805
thiE1	H2VFR1	1	1.88276e-22	64	K	LK(1)GLNEHAIAR	-3.1841
ZMO0628	H2VFR2	1	2.01537e-27	93	K	LLSHNK(1)DIIGANYR	-2.3876
ZMO0628	H2VFR2	1	1.71327e-33	196	K	VK(1)HIGQLPYTLGSD	-1.9186
ZMO0298	H2VFR3	1	1.12398e-59	83	K	DIPIVTK(1)TSPAPQEAK	-1.4767
ZMO0298	H2VFR3	1	6.38997e-05	97	K	TK(1)ITEEK	-4.0918
ZMO0298	H2VFR3	1	0.00130881	160	K	LTQIK(1)GLGPK	-2.7611
ZMO0298	H2VFR3	1	4.76443e-10	92	K	TSPAPQEAK(1)TDK	-2.7241
ZMO0298	H2VFR3	1	2.32759e-42	105	K	SDK(1)ANTPSPTEK	-2.9001
racX	H2VFR4	1	1.39141e-06	139	K	MK(1)NQGLDVITPEDEDR	-3.7547
ZMO1844	H2VFR9	1	1.49496e-12	98	K	HVVVDK(1)PFTLTTEDAR	-2.2732
ZMO1844	H2VFR9	1	0.000163585	247	K	FTLHGEK(1)GSLIK	-2.0926
ubiB1	H2VFS0	1	0.000553413	191	K	LVVK(1)TFR	-3.9537
ubiB1	H2VFS0	1	2.56312e-27	262	K	LQEAGYDLK(1)SLATR	-1.5224
ubiB1	H2VFS0	1	0.00127084	20	K	ILSK(1)HGVLK	-2.3855
ZMO0840	H2VFS1	1	6.59042e-28	553	K	AVTK(1)SAHEATSER	-2.4794
ZMO0840	H2VFS1	1	9.67625e-05	586	K	LLTK(1)YPLLK	-4.0535
ZMO0840	H2VFS1	1	0.000894441	437	K	SEAELK(1)AYCK	-6.3301
ZMO0840	H2VFS1	1	0.00015575	626	K	K(1)HGFSTIQFTSR	-1.4138
ZMO1350	H2VFS2	1	6.24581e-36	198	K	ILQETEK(1)DHALCK	-2.3599
ZMO0313	H2VFS6	1	0.00305653	10	K	SQSEMGILK(1)R	-4.7491
uvrA	O31151	1	0.00299813	782	K	ETQEVK(1)FK	-3.3443
uvrA	O31151	1	0.00230451	198	K	K(1)HDIEVVVDR	3.0586
uvrA	O31151	1	2.98719e-06	16	K	EHNLK(1)NVSIDIPR	-2.0679
uvrA	O31151	1	0.000303165	739	K	FSFNVK(1)GGR	-4.9775
uvrA	O31151	1	1.06885e-39	940	K	VAETEGSYTGHYLK(1)R	-2.6891
uvrA	O31151	1	0.000882142	537	K	LLETLK(1)R	-5.8237
carA	O50235	1	1.76432e-20	97	K	FDSWLK(1)DHDR	-0.4193
carA	O50235	1	1.75089e-36	196	K	GPHVVAIDYGLK(1)HNILR	-1.0119
carB	O50236	1	0.00255191	910	K	VMAGEK(1)LR	-2.9403
carB	O50236	1	1.28228e-05	1020	K	YLQSK(1)GVPVER	-4.386
carB	O50236	1	0.000550126	873	K	GDK(1)VYLIEVNPR	-1.5525
carB	O50236	1	7.26662e-05	555	K	HSLNIRPVFK(1)R	-3.382
carB	O50236	1	0.000659985	367	K	FAFEK(1)FK	-3.9472
carB	O50236	1	1.36122e-17	315	K	SSALASK(1)ATGFPIAK	-1.7928
carB	O50236	1	0.00189894	499	K	AMGFSDK(1)R	-3.6569
carB	O50236	1	3.42626e-07	1110	K	SLQSYHSMK(1)HA	-2.4988
greA	O50237	1	8.93431e-31	116	K	YQIVGQTEANAK(1)GGR	-3.3258
greA	O50237	1	2.5642e-162	54	K	AHGDLSENAEYHAAK(1)ER	-1.803
pdhA	O66112	1	1.92479e-19	128	K	ASGISHGK(1)GGSMHMFSTEHK	-1.2816
pdhA	O66112	1	5.8517e-52	303	K	ENHDPLDNLK(1)K	-2.4551
pdhA	O66112	1	1.78396e-05	268	K	GPIILEMK(1)TYR	-3.6811
pdhB	O66113	1	0.000107045	330	K	MDDFVLPIGK(1)AR	-3.1864
pdhB	O66113	1	2.13597e-141	442	K	VTNADTPTPYAENLEK(1)K	-1.1492
pdhB	O66113	1	3.76964e-18	388	K	ETILQSLAK(1)TNR	-2.9704
ZMO0505	O66114	1	8.88003e-17	87	K	LSEAFSQGQVK(1)K	-2.8279
ZMO0505	O66114	1	0.00642227	116	K	ISSPK(1)SGWR	-12.499
ZMO0507	O66116	1	0.000134434	76	K	VACVK(1)IPYGR	-3.5544
pdhC	O66119	1	0.00385379	155	K	ASPLAK(1)R	-3.9546
pdhC	O66119	1	1.73213e-92	144	K	TENMTASYQEK(1)AGR	-2.577
pdhC	O66119	1	0.00114348	160	K	K(1)NHVDLK	-3.4243
pdhC	O66119	1	3.77287e-48	133	K	AISNAGYGNK(1)TENMTASYQEK	-0.53611
ZMO0511	O66120	1	2.68919e-29	7	K	SNQVTK(1)SDNSEPLAPAGEPAIR	-0.27524
thrB	O69015	1	9.24027e-08	128	K	ATGEMLGK(1)MHK	-1.3419
thrB	O69015	1	4.53128e-13	131	K	MHK(1)SLTHFSENRK	-2.2243
thrB	O69015	1	1.90477e-13	56	K	SYILTLYEK(1)R	-0.31377
pdc	P06672	1	0.030079	334	K	LAQK(1)VSK	-4.9697
pdc	P06672	1	0.000133848	211	K	DK(1)VAVLVGSK	-2.5045
pdc	P06672	1	8.32235e-21	153	K	IDHVIK(1)TALR	-3.4019
pdc	P06672	1	0.000887145	354	K	SLNAGELK(1)K	-2.5214
pdc	P06672	1	6.12244e-29	219	K	VAVLVGSK(1)LR	-3.7571
pdc	P06672	1	0.00155544	338	K	K(1)TGALDFFK	-3.9818
pdc	P06672	1	7.88495e-24	325	K	FPSVHLK(1)DYLTR	-3.2256
pdc	P06672	1	7.0382e-118	550	K	EDCTEELVK(1)WGK	-2.0792
pdc	P06672	1	6.43283e-24	513	K	AK(1)TGGELAEAIK	-2.4274
gap	P09316	1	0.00176789	118	K	K(1)VLISAPAK(1)GDVDR	-1.9211
gap	P09316	1	3.74845e-06	228	K	GK(1)LDGISIR	-3.336
gap	P09316	1	3.93629e-10	226	K	AVALVIPELK(1)GK	0.29615
gap	P09316	1	2.75602e-51	308	K	ETAVLEGK(1)LAR	-1.9451
gap	P09316	1	0.000153472	4	K	AVK(1)VAINGFGR	-3.818
gap	P09316	1	3.63381e-107	88	K	KIVVTAERDPANLPHK(1)K	-0.11633
gap	P09316	1	1.38354e-271	72	K	DSAHGTYPGTVTTEGNDMVIDGK(1)K	-2.3737
gap	P09316	1	1.37208e-67	335	K	MVDTAAQMAK(1)TL	-3.2255
gap	P09316	1	3.28586e-39	117	K	ASAHLTAGAK(1)K	-1.1138
gap	P09316	1	7.04806e-176	140	K	TVVYGVNHK(1)DLTADDK	0.35517
gap	P09316	1	1.78233e-57	126	K	VLISAPAK(1)GDVDR	1.3128
pgk	P09404	1	1.69869e-06	274	K	EFK(1)ANPPIR	-3.0898
pgk	P09404	1	6.81299e-27	271	K	IHLPSDVVVAK(1)EFK	-2.718
pgk	P09404	1	5.35593e-17	309	K	AVAALTEVLK(1)ASK	-2.847
pgk	P09404	1	4.59452e-15	78	K	IK(1)DALAGVLGR	-2.7393
pgk	P09404	1	1.16997e-82	244	K	SLCEHELK(1)DTVK	1.1424
pgk	P09404	1	3.04621e-182	13	K	TLDDIGDVK(1)GK	-2.7395
pgk	P09404	1	9.61097e-104	65	K	PK(1)GQPNPEMSLAR	0.77268
pgk	P09404	1	7.47694e-40	96	K	PVHFINDIK(1)GEAAAK	0.2756
pgk	P09404	1	9.03557e-243	126	K	FYAGEEK(1)NDPALAAEVAK	-0.88489
pgk	P09404	1	1.03503e-07	248	K	DTVK(1)GIFAAAEK	-2.9816
pgk	P09404	1	4.70261e-05	51	K	AAIPTVNELAEK(1)GAK	-2.6218
pgk	P09404	1	5.54574e-42	202	K	VSTK(1)LDVLTNLVSK	-2.6428
pgk	P09404	1	4.31966e-43	163	K	AHVSTEGLAHK(1)LPAFAGR	-4.5867
pgk	P09404	1	0.00132756	393	K	ELPGVK(1)ALEA	-2.7931
pgk	P09404	1	1.32517e-24	256	K	GIFAAAEK(1)TGCK	0.4173
pgk	P09404	1	1.04288e-11	260	K	TGCK(1)IHLPSDVVVAK	-2.2739
lolD	P0DJA1	1	9.88289e-06	21	K	AFK(1)QGEHEIQILR	-2.0865
lolD	P0DJA1	1	4.1138e-08	145	K	LK(1)HYPSQLSGGEQQR	-0.93629
adhB	P0DJA2	1	1.6857e-20	225	K	AASMIAK(1)NLK	-2.5244
adhB	P0DJA2	1	2.37543e-39	228	K	NLK(1)TACDNGK(1)DMPAR	0.65255
adhB	P0DJA2	1	2.01361e-06	160	K	HVK(1)MAIVDR	-1.6994
adhB	P0DJA2	1	1.19766e-08	347	K	K(1)EDVPLLADHALK	-2.6934
adhB	P0DJA2	1	0.00011496	125	K	DYEGIDK(1)SK	-2.6023
adhB	P0DJA2	1	2.73971e-207	44	K	NALIVSDAFMNK(1)SGVVK	-2.0582
adhB	P0DJA2	1	5.08872e-99	235	K	TACDNGK(1)DMPAR	-1.7784
sacB	P0DJA3	1	2.87609e-14	4	K	MLNK(1)AGIAEPSLWTR	-2.5738
sacB	P0DJA3	1	0.001084	77	K	TK(1)YGWHNR	-2.4068
grp	P0DJA5	1	3.80335e-07	52	K	LLEADGVIK(1)NR	-3.9808
sacA	P0DJA7	1	6.05293e-05	440	K	SCPLPNTSK(1)VR	-3.2383
sacA	P0DJA7	1	5.46795e-07	7	K	MESPSYK(1)NLIK	-4.0014
sacA	P0DJA7	1	0.00150932	255	K	ASGYK(1)NR	-3.5166
sacA	P0DJA7	1	1.05288e-42	188	K	TDDEK(1)HQGIGHVALYR	-1.8473
sacA	P0DJA7	1	9.23433e-63	223	K	TLLGDNSQLPLGK(1)R	-2.87
proS	P0DJA8	1	0.00237954	273	K	EAQAGDK(1)LR	-0.121
proS	P0DJA8	1	0.000928743	417	K	GVVELK(1)NR	-3.9778
proS	P0DJA8	1	0.00608045	55	K	RIEK(1)IIR	-4.5709
phoC	P14924	1	1.27586e-45	152	K	RPFVDTDQPICTEK(1)DR	-2.1335
phoC	P14924	1	0.014522	132	K	AK(1)NNWNR	-3.6718
adhA	P20368	1	7.28093e-06	225	K	IIQEK(1)VGGAHATVVTAVAK	-3.7813
adhA	P20368	1	1.25483e-31	310	K	RK(1)VEEINQIFDEMEHGK	-0.27209
adhA	P20368	1	1.00214e-33	75	K	QVGEGVTSLK(1)VGDR	-3.2515
adhA	P20368	1	4.19893e-10	220	K	NEDAAK(1)IIQEK	-3.6211
adhA	P20368	1	0.00185811	2	K	MK(1)AAVITK	-4.6644
adhA	P20368	1	4.46122e-51	15	K	DHTIEVK(1)DTK	-2.0683
adhA	P20368	1	1.31497e-58	8	K	AAVITK(1)DHTIEVK	0.45975
adhA	P20368	1	0.00918936	18	K	DTK(1)LRPLK	-3.3884
adhA	P20368	1	4.84267e-259	214	K	ELGADMVINPK(1)NEDAAK	-1.8364
glf	P21906	1	0.000918903	252	K	AGFDK(1)AMDK	-2.9049
glf	P21906	1	2.93504e-05	228	K	HSEASK(1)ILAR	-2.7368
glf	P21906	1	0.00255216	458	K	FVPETK(1)GR	-3.3946
glf	P21906	1	1.04361e-13	245	K	LEPQADPNLTIQK(1)IK	-2.4744
glf	P21906	1	0.00997993	247	K	IK(1)AGFDK	-4.5679
zwf	P21907	1	0.000180592	60	K	DFAEK(1)ALDR	-2.8979
zwf	P21907	1	5.97593e-11	453	K	EGWK(1)ANSMKPK	-2.7246
zwf	P21907	1	0.0025519	76	K	LNDDAK(1)AK	-4.6552
zwf	P21907	1	4.73587e-39	167	K	VFSEK(1)QVYR	-2.7241
glk	P21908	1	0.00116388	296	K	VMSK(1)IPVK	-3.0804
glk	P21908	1	1.9173e-05	176	K	LEDK(1)ILAR	-4.8952
edd	P21909	1	4.96785e-40	203	K	QLYAQGK(1)IGQK	-3.6401
edd	P21909	1	7.38953e-09	282	K	GDDYRPLGK(1)IIDEK	-3.5239
edd	P21909	1	4.0917e-12	273	K	VAELGWK(1)GDDYRPLGK	-3.3252
edd	P21909	1	4.65934e-21	94	K	YPEQMK(1)VFAR	-4.1295
edd	P21909	1	3.75137e-32	442	K	ASAVDPK(1)FWTIEAPVR	-0.93946
edd	P21909	1	6.4791e-11	435	K	AMYK(1)ASAVDPK	-2.836
edd	P21909	1	1.08594e-30	377	K	DVTTIAK(1)GGIEEYAK	-2.3845
edd	P21909	1	3.22445e-65	520	K	MSGATGK(1)VPVALHVSPEALGGGAIGK	-1.4825
edd	P21909	1	2.30141e-09	464	K	AFK(1)AGELNK	-2.3879
edd	P21909	1	1.12662e-102	461	K	VFSDQDDVQK(1)AFK	-0.55464
edd	P21909	1	5.71611e-05	24	K	K(1)AYLDLIQYER	-2.7267
edd	P21909	1	4.70117e-28	10	K	TDLHSTVEK(1)VTAR	-1.5224
pgi	P28718	1	6.34324e-46	185	K	FNPHK(1)TLIAVASK	-1.8086
pgi	P28718	1	8.82846e-24	7	K	IANK(1)AAIDAAWK	-2.5276
pgi	P28718	1	6.16446e-64	213	K	K(1)HGVEDPQGR	-2.1248
pgi	P28718	1	3.20733e-17	26	K	TLK(1)QLFEEDSNR	-2.4828
pgi	P28718	1	3.5767e-16	15	K	AAIDAAWK(1)QVSACSEK	-2.4008
pgi	P28718	1	1.22472e-32	52	K	FDFSK(1)NHLDSQK	-0.93548
pgi	P28718	1	4.56921e-08	59	K	NHLDSQK(1)LTAFK	-1.4098
pgi	P28718	1	7.12797e-24	45	K	LSGLVVETAK(1)LR	-3.5014
pgi	P28718	1	0.000229644	23	K	QVSACSEK(1)TLK	-3.0997
pgi	P28718	1	0.000385489	65	K	K(1)LLEACDFDAR	-3.1839
ligA	P28719	1	8.54156e-06	342	K	FALAHK(1)FPAEK	-1.8671
tgt	P28720	1	1.63404e-31	125	K	QSEEGVTFK(1)SHLDGSR	-1
ZMO1243	P30794	1	3.8947e-05	234	K	SNK(1)AESTPDIAVDR	-0.72434
ZMO1242	P30795	1	0.00310914	282	K	AQDK(1)LFR	-4.3656
gpmA	P30798	1	1.22766e-134	104	K	AETAAK(1)HGEEQVHIWR	2.1335
gpmA	P30798	1	3.46565e-71	63	K	AIK(1)TTNLILEAGK	0.7729
gpmA	P30798	1	7.50777e-43	142	K	YDGVK(1)IPETESLK	-2.6257
gpmA	P30798	1	2.92902e-42	192	K	HLSK(1)LSDEEIVK	-2.7837
gpmA	P30798	1	0.00255223	188	K	ALVK(1)HLSK	-2.1505
gpmA	P30798	1	7.03557e-51	129	K	GSK(1)FDLSGDRR	0.08938
gpmA	P30798	1	0.00208403	81	K	TLWVPTEK(1)DWR	-1.9685
gpmA	P30798	1	2.63699e-154	98	K	LNERHYGGLTGLNK(1)AETAAK	-2.9176
gpmA	P30798	1	7.7621e-07	150	K	IPETESLK(1)DTVAR	-0.30093
gpmA	P30798	1	3.22275e-08	126	K	SYDVPPPPMEK(1)GSK	-2.8567
ddh	P30799	1	0.000480948	243	K	GGLVDTK(1)AVIK	-3.3022
ddh	P30799	1	1.46928e-09	88	K	CAGYNNVDLDAAK(1)K	-3.7028
ddh	P30799	1	0.0109539	93	K	LNIK(1)VVR	-4.2229
ddh	P30799	1	0.000466528	227	K	K(1)GFYLVNTSR	-5.3448
ddh	P30799	1	9.11559e-25	9	K	VAIFSSK(1)NYDHHSIEK	-2.8042
ddh	P30799	1	0.0128347	247	K	AVIK(1)SLK	-6.076
eno	P33675	1	3.15036e-96	190	K	IGTEVFHTLK(1)K	2.877
eno	P33675	1	0.0005116	304	K	ILTEK(1)LGDK	-3.544
eno	P33675	1	1.58625e-82	259	K	DQNIYDLK(1)GEGR	-1.3756
eno	P33675	1	7.93206e-169	418	K	IEEELGSVAK(1)YAGR	2.1125
eno	P33675	1	1.06692e-152	322	K	VQLVGDDLFVTNVK(1)R	-2.3749
eno	P33675	1	8.60554e-21	402	K	IAK(1)YNQLMR	-1.4278
eno	P33675	1	0.000115286	103	K	LDGTPNK(1)GK	-4.0854
eno	P33675	1	0.00186011	62	K	WGGK(1)GVTK	-5.05
hisC	P34037	1	4.83527e-29	213	K	NTK(1)NVLVTR	-2.8153
hisC	P34037	1	2.59579e-26	277	K	AAVAALEDQAFIQNSFK(1)HNK	-1.4819
hisC	P34037	1	6.11239e-14	47	K	LSSNENPLGTSLK(1)AK	-2.7489
hisC	P34037	1	0.000305101	223	K	TFSK(1)IYGLAAER	-2.9201
groL	P48220	1	0.0344379	63	K	EIELK(1)DK	-2.8788
groL	P48220	1	1.34756e-42	42	K	NVVLDK(1)AFGAPR	-0.54222
groL	P48220	1	1.27418e-118	327	K	VSITK(1)ENTTIVDGAGDQSTIKDR	-2.7046
groL	P48220	1	1.88179e-15	105	K	EGMK(1)SVAAGMNPMDLK	-0.81489
groL	P48220	1	6.09446e-83	65	K	DK(1)FENMGAQMLR	-2.414
groL	P48220	1	9.71519e-36	364	K	SQIEATTSDYDREK(1)LQER	-1.6698
groL	P48220	1	1.55932e-27	126	K	GIDLAATK(1)VVESLR	-2.4118
groL	P48220	1	0.012705	272	K	GGLK(1)VAAVK	-5.9877
groL	P48220	1	4.05487e-79	476	K	LIDGNDDK(1)IGFNAQTEK	-1.925
groL	P48220	1	1.27578e-117	390	K	VGGATEVEVK(1)ER	0.93643
groL	P48220	1	0.000325561	168	K	IAEAMEK(1)VGK	-3.8545
groL	P48220	1	0.000489495	277	K	VAAVK(1)APGFGDR	-4.0477
groL	P48220	1	0.00255189	34	K	VTLGPK(1)GR	-4.1665
groL	P48220	1	2.65646e-23	499	K	YEDLAATGVIDPTK(1)VVR	-2.6889
groL	P48220	1	4.40775e-126	321	K	LENVTLNMLGSAK(1)R	-2.5238
groL	P48220	1	7.78704e-46	117	K	SVAAGMNPMDLK(1)R	-2.9894
groL	P48220	1	1.47788e-18	171	K	VGK(1)EGVITVEEAK	-1.5357
groL	P48220	1	0	343	K	ENTTIVDGAGDQSTIK(1)DR	0.38749
groS	P48229	1	6.59632e-67	69	K	VLFGK(1)WSGTEVR	-0.63287
groS	P48229	1	5.41914e-07	60	K	VVPLDVK(1)AGDR	-4.0194
groS	P48229	1	2.88692e-61	34	K	EK(1)PQEGEVIAAGNGTHSEDGK	-1.9761
groS	P48229	1	2.06581e-62	20	K	VAAEEK(1)TAGGIIIPDTAK	-2.3776
rpoH	P50512	1	9.2745e-09	244	K	EK(1)HILTER	-2.5503
rpoH	P50512	1	0.00259023	138	K	K(1)LFFNLR	-3.4399
lpd	P50970	1	3.03214e-10	137	K	ILEAK(1)DIIIATGAR	-0.9917
lpd	P50970	1	2.2548e-29	99	K	LASGVK(1)TLLR	-4.1007
lpd	P50970	1	2.43394e-11	366	K	PQVASVGLTEEK(1)AR	-2.941
mraY	P56834	1	0.000406606	63	K	GQPIRDDGPK(1)THLAK	-1.9489
eda	Q00384	1	1.04917e-07	197	K	ITALAK(1)EASAFK	-3.124
eda	Q00384	1	0.001939	203	K	EASAFK(1)R	-2.7891
eda	Q00384	1	0.000245545	191	K	PDVAK(1)ITALAK	-3.4135
eda	Q00384	1	1.38306e-34	57	K	IMK(1)EVPGAVVGAGTVLNAK	-2.4846
eda	Q00384	1	4.06648e-54	54	K	TPCALEAIK(1)IMK	-1.9681
gnl	Q01578	1	0.000659985	50	K	ITK(1)FSPR	-5.2113
gnl	Q01578	1	6.27707e-11	139	K	VGPDGK(1)IWVADSGTR	-1.5084
gnl	Q01578	1	0.00344518	168	K	SVVVDNYK(1)GK	-1.9474
frk	Q03417	1	1.47313e-56	81	K	SPK(1)WGYITNTPK	-0.42509
frk	Q03417	1	0.00140678	52	K	SVEFFK(1)K	-2.2128
frk	Q03417	1	9.48508e-52	215	K	ALNEMEPAEFEK(1)AR	-1.9326
tyrC	Q04983	1	2.26105e-20	286	K	LALK(1)TDHDIRP	-2.6363
gfo	Q07982	1	3.81333e-08	123	K	AK(1)IVAAEYGVDPR	-1.7685
gfo	Q07982	1	0.00348152	221	K	AAVK(1)LIR	-5.0712
gfo	Q07982	1	0.000982455	203	K	K(1)LMIGYR	-5.2414
gfo	Q07982	1	2.55185e-30	181	K	HVMCEK(1)PMATSVADCQR	-1.0784
gfo	Q07982	1	0.000630513	198	K	MIDAAK(1)AANK	-4.9183
gfo	Q07982	1	3.52212e-08	121	K	IEALVSGNAEK(1)AK	-4.0415
gfo	Q07982	1	0.000570544	135	K	K(1)IYDYSNFDK	-2.2697
gfo	Q07982	1	9.01564e-11	144	K	IYDYSNFDK(1)IAK	-2.0516
gfo	Q07982	1	3.08192e-97	175	K	AGK(1)HVMCEK	-2.7412
uvrB	Q56998	1	0.00355379	212	K	LVALQYK(1)R	-5.0483
uvrB	Q56998	1	0.000357328	486	K	SLVTTLTK(1)R	-4.6435
uvrB	Q56998	1	0.00148173	620	K	AHNITPATVK(1)R	-3.5716
uvrB	Q56998	1	0.00174539	684	K	DVLHQLK(1)R	-4.4206
hemE	Q5NKY8	1	2.73367e-21	237	K	EK(1)HPNIPIIGFPK	-2.307
hemE	Q5NKY8	1	0.00017562	116	K	LDLLTK(1)LPNR	-3.1346
hemE	Q5NKY8	1	5.65202e-23	248	K	HPNIPIIGFPK(1)GAASR	-1.9404
rho	Q5NKZ0	1	5.81552e-05	155	K	LNLDISDPTNK(1)DK	-1.0804
rho	Q5NKZ0	1	1.7806e-51	407	K	DSK(1)TNEDFFASMNH	-2.7383
rho	Q5NKZ0	1	8.53408e-24	184	K	VGK(1)TVLLQNIAR	-3.3132
rho	Q5NKZ0	1	0.000342466	362	K	IFPAMDVGK(1)SGTR	-2.6921
rho	Q5NKZ0	1	0.00113402	4	K	MHLK(1)DLK	-3.9089
qor	Q5NKZ3	1	0.00599547	83	K	GFK(1)AGDR	-4.1546
qor	Q5NKZ3	1	7.44616e-40	94	K	VAVFTSK(1)PGAYATHR	-2.2187
qor	Q5NKZ3	1	0.000314386	29	K	MK(1)PEAGQVLLR	-3.4784
qor	Q5NKZ3	1	0.000345585	300	K	NILK(1)VEINQR	-6.3558
clcD2	Q5NKZ4	1	4.33683e-08	28	K	HQIPAYYALPDHK(1)PK	-2.2747
clcD2	Q5NKZ4	1	4.74699e-07	216	K	RAEK(1)SAELADQR	-4.118
clcD2	Q5NKZ4	1	0.0241807	14	K	IAIPSVDK(1)R	-2.8611
ZMO1984	Q5NL02	1	0.0225453	12	K	TGLK(1)VSR	-5.5022
ZMO1984	Q5NL02	1	8.46058e-10	121	K	LK(1)TDHIDLYQMR	-2.804
mnmG	Q5NL05	1	0.00170068	289	K	IMK(1)FGDR	-3.9587
mnmG	Q5NL05	1	0.00255188	202	K	LK(1)TGTPAR	-4.4772
rsmG	Q5NL06	1	0.0263886	72	K	KEAAFNK(1)K	-4.1222
ZMO1975	Q5NL11	1	2.82348e-51	164	K	TK(1)ESSLAFCQK	-3.3483
ZMO1975	Q5NL11	1	0.00037499	10	K	IYSASETK(1)R	-2.8599
ZMO1974	Q5NL12	1	0.00528196	273	K	LK(1)SDLFEK	-4.868
panC	Q5NL15	1	1.29279e-12	207	K	AAAVILSQSLK(1)K	-3.0521
panC	Q5NL15	1	0.000397101	232	K	QLIEDDIK(1)SEAR	-2.1943
panB2	Q5NL16	1	7.26353e-06	238	K	K(1)FAHLGDDIK	-3.2332
panB2	Q5NL16	1	1.08399e-07	272	K	SFPAEDNIYRPK(1)S	-1.554
panB2	Q5NL16	1	0.00100961	247	K	FAHLGDDIK(1)K	-2.807
ZMO1969	Q5NL17	1	5.79675e-18	45	K	LALK(1)YAHGDSSNIDK	-1.7396
gltX2	Q5NL22	1	0.027438	384	K	RPLK(1)LEEK	-3.981
gltX2	Q5NL22	1	0.00120671	334	K	LTDLVK(1)PR	-4.3063
gltX2	Q5NL22	1	0.000452912	436	K	MGK(1)VAQPLR	-1.332
gltX2	Q5NL22	1	1.5272e-23	433	K	ALHDVAEQADLK(1)MGK	-1.2013
gltA	Q5NL23	1	0.0186638	350	K	K(1)DSYFIER	-3.9773
gltA	Q5NL23	1	0.00079142	311	K	LYK(1)NYDPR	-0.59954
gltA	Q5NL23	1	9.03568e-24	322	K	VLAK(1)TAAAILDK	-3.3488
ZMO1962	Q5NL24	1	0.000151337	46	K	SGALNK(1)IIHLAR	-2.3137
ZMO1962	Q5NL24	1	0.00012036	263	K	IDHSFK(1)PSIHR	-4.4894
ZMO1961	Q5NL25	1	0.000157544	125	K	TSFLQK(1)NCHK	-3.597
ZMO1959	Q5NL27	1	2.03383e-34	453	K	EIGHVFEQNIDK(1)HR	-1.827
ZMO1959	Q5NL27	1	2.42397e-05	562	K	MASDHLAK(1)ISHHLAK	0.33468
ZMO1959	Q5NL27	1	3.64929e-10	789	K	ATPVLK(1)SEIENIQK	-2.6254
ZMO1959	Q5NL27	1	0.000450855	959	K	EYEK(1)NTDFR	-3.3023
ZMO1959	Q5NL27	1	0.0025523	909	K	SK(1)TIDITR	-3.0225
ZMO1959	Q5NL27	1	1.27413e-08	838	K	VK(1)SGLSSIDVVAEK	-3.1675
recN	Q5NL30	1	2.40954e-10	506	K	AAQHWLIQK(1)HHPQSSAK	-3.7017
recN	Q5NL30	1	0.000876224	100	K	IVK(1)ADGGSR	-4.2723
mdh	Q5NL31	1	0.00196106	359	K	LAQPLSK(1)LK	-6.4762
mdh	Q5NL31	1	0.000240276	63	K	CYQQYK(1)EQK	-4.5518
mdh	Q5NL31	1	0.000922212	66	K	EQK(1)TDLDR	-3.4014
mdh	Q5NL31	1	0.0079145	256	K	NALPLLK(1)K	-5.1914
mdh	Q5NL31	1	2.29022e-18	26	K	NPLLNK(1)GSAFSAEER	-1.6406
mdh	Q5NL31	1	7.85973e-08	380	K	QSK(1)ATVLIGVSGQK	-3.7594
ZMO1949	Q5NL37	1	3.13221e-06	126	K	VFVSGATYGGK(1)R	-3.2452
ZMO1948	Q5NL38	1	0.00494412	78	K	QQFGTK(1)AR	-4.8316
ZMO1945	Q5NL41	1	2.2479e-06	128	K	MTQGAPK(1)YR	-2.1143
ZMO1945	Q5NL41	1	0.000766962	92	K	YPDK(1)ANATLLR	-2.5625
ZMO1934	Q5NL52	1	2.72151e-09	563	K	VLAVVGLHPNSFK(1)PHTNTK	-1.5588
ZMO1934	Q5NL52	1	0.000144161	64	K	LINK(1)LGYAPSR	-3.3887
ZMO1934	Q5NL52	1	4.27777e-09	48	K	DKEVQLK(1)SEER	-2.6226
ZMO1933	Q5NL53	1	8.4553e-08	71	K	GQQPTYSEDGIPVVNSK(1)HVK	-1.5602
ZMO1933	Q5NL53	1	0.000239103	199	K	LYATSFEK(1)R	-3.4823
sppA	Q5NL59	1	0.00255189	494	K	HLPLEK(1)VR	-3.1682
sppA	Q5NL59	1	0.00029672	202	K	FK(1)SFVEPFTR	-3.4535
ZMO1925	Q5NL61	1	8.30617e-35	472	K	FGK(1)DEAAGYPTLCK	-2.7041
ZMO1925	Q5NL61	1	0.012076	63	K	IPGLK(1)ER	-4.3803
ZMO1925	Q5NL61	1	0.00791493	198	K	IIDPFLK(1)K	-2.9358
ZMO1924	Q5NL62	1	3.3899e-39	312	K	FITDGPVLNPSPLK(1)K	-2.0275
kpsS	Q5NL64	1	6.64861e-09	456	K	LVTAVASHK(1)R	-4.2872
kpsS	Q5NL64	1	2.94845e-07	51	K	LGQALTK(1)HGYTVYK	-3.2491
ZMO1919	Q5NL67	1	7.57685e-07	136	K	GAPTLLIVDPK(1)TDK	-2.6481
bioD	Q5NL71	1	2.0768e-21	345	K	IITK(1)HDISFPSLK	-0.61765
gshB	Q5NL73	1	2.02602e-34	252	K	EK(1)EICQILGPELAK	-1.3275
gshB	Q5NL73	1	3.63783e-163	250	K	SNLGVGGTAEAASLTEK(1)EK	-2.3999
gshB	Q5NL73	1	6.30168e-115	110	K	ITNK(1)TLVVNNPAAVR	-1.9547
ychF	Q5NL74	1	0.00014634	185	K	LTQPK(1)DVDEER	-2.0316
ychF	Q5NL74	1	0.0256257	150	K	RVPNLQK(1)K	-3.3828
pth	Q5NL75	1	0.00331589	39	K	SFAPWK(1)R	-4.4355
pth	Q5NL75	1	0.000919708	138	K	LGIGHPGEK(1)SR	-3.2433
rplY	Q5NL76	1	3.96078e-29	10	K	SDTLNLLAK(1)K	-3.4448
rplY	Q5NL76	1	1.68719e-12	78	K	LPTIPK(1)DVQFHPVTDR	-0.33569
mutS	Q5NL79	1	0.0148909	595	K	HPVVENALVK(1)SGER	-2.2592
mutS	Q5NL79	1	1.08465e-12	610	K	FVANNTNLDPK(1)NR	-2.3548
mutS	Q5NL79	1	0.00235378	462	K	TGINTLK(1)IR	-6.3089
mutS	Q5NL79	1	1.3287e-10	91	K	VAIADQVETPAEAK(1)K	-2.9246
infC	Q5NL80	1	3.2052e-14	77	K	YK(1)YEAQK	-2.9383
infC	Q5NL80	1	0.00201812	75	K	FLDVGK(1)YK	-2.7192
infC	Q5NL80	1	5.2624e-42	160	K	VQADTQEIAK(1)VEQHPR	-2.3161
infC	Q5NL80	1	2.08978e-11	113	K	LRPNIDQHDYDTK(1)MK	-1.3817
infC	Q5NL80	1	0.00854004	82	K	YKYEAQK(1)K	-2.8079
gpsA	Q5NL81	1	0.0450272	266	K	NFTFGK(1)K	-5.4369
tsaD	Q5NL82	1	0.00171711	244	K	AYQSGIYK(1)R	-1.8235
ZMO1901	Q5NL85	1	1.17294e-37	346	K	NTDSLDTEEK(1)HPTSIPDNHQR	-2.8349
fabH	Q5NL87	1	1.91495e-05	185	K	GIQTVK(1)LHADGR	-2.6373
fabH	Q5NL87	1	1.92403e-41	17	K	SAIIGTGSVLPK(1)TR	-2.2977
fabH	Q5NL87	1	3.80498e-51	193	K	YK(1)DLLCSDGGVSTTGTVGK	-0.31677
yajC	Q5NL88	1	0.00255208	92	K	GIK(1)ISVVK	-5.2899
yajC	Q5NL88	1	0.000339394	77	K	VLK(1)VSDR	-4.0483
secD	Q5NL89	1	4.11398e-40	221	K	LVDDSVK(1)SADLAQGK	-1.6204
thrC	Q5NL95	1	6.47053e-07	402	K	ETDLPK(1)DVPVVTLATAHPAK	-0.4772
thrC	Q5NL95	1	6.43805e-97	427	K	ITGK(1)NAPLPHR	-2.16
thrC	Q5NL95	1	2.01899e-05	362	K	QQAATIFSSK(1)R	-3.0133
thrC	Q5NL95	1	1.46868e-15	416	K	DVPVVTLATAHPAK(1)FPDAVSR	-1.8718
ZMO1889	Q5NL97	1	4.30875e-84	158	K	SVASAK(1)NNAELSGLTDKPIR	-2.1102
ZMO1889	Q5NL97	1	0.00161325	231	K	LLDQK(1)SK	-5.4899
ZMO1889	Q5NL97	1	0.000772007	151	K	VTHVDASK(1)K	-1.93
entB	Q5NL99	1	1.68644e-05	38	K	ALSVGK(1)TLAEK	-3.4506
entB	Q5NL99	1	0.00281305	102	K	QSGDMVITK(1)R	-3.2811
entB	Q5NL99	1	0.000709581	43	K	TLAEK(1)FR	-4.4337
ZMO1885	Q5NLA1	1	5.80928e-70	271	K	EGAVDGTFGK(1)TDQPK	-2.687
ZMO1885	Q5NLA1	1	0.00637586	134	K	K(1)PYDVAR	-3.6078
ZMO1885	Q5NLA1	1	0.000826822	156	K	LLDDYEK(1)AAR	-3.9683
ZMO1885	Q5NLA1	1	1.28347e-05	206	K	LLK(1)DVTER	-3.1429
ZMO1885	Q5NLA1	1	4.03194e-14	16	K	FGAFTAK(1)NR	-3.1526
ZMO1885	Q5NLA1	1	2.90548e-14	218	K	VIATIGK(1)ER	-2.7706
ZMO1885	Q5NLA1	1	5.63027e-05	331	K	RFFEK(1)APLTK	-3.1191
hemB	Q5NLA7	1	1.54847e-64	312	K	AVLETLTCFK(1)R	-1.7395
hemB	Q5NLA7	1	1.77205e-40	223	K	DAVGSAGIFK(1)ADK	-3.4121
valS	Q5NLA8	1	0.00016137	875	K	LNNFTGEITK(1)LK	-1.5284
valS	Q5NLA8	1	0.000882142	782	K	FDPFIK(1)R	-4.6415
valS	Q5NLA8	1	0.00014001	855	K	AK(1)AEVVAENR	-4.078
valS	Q5NLA8	1	6.64046e-13	285	K	ITPGHDFNDFEVGK(1)R	-3.2851
valS	Q5NLA8	1	6.39588e-42	5	K	TIDK(1)TFDPAAIESR	-2.4322
ZMO1877	Q5NLA9	1	0.0189169	106	K	TLQQIELGK(1)R	-4.8112
ZMO1875	Q5NLB1	1	0.000729272	110	K	AMLDQK(1)SVEAK	-1.0048
nadA	Q5NLB5	1	0.000850155	289	K	LYLALK(1)NK	-3.3197
nadA	Q5NLB5	1	2.59584e-06	300	K	APEVTLDEK(1)TR	-3.2463
nadC	Q5NLB6	1	0.00352341	190	K	LLEK(1)YATR	-2.9528
ZMO1869	Q5NLB7	1	3.02183e-12	72	K	GK(1)TTHAADAYQCGTGR	-2.4304
ZMO1866	Q5NLC0	1	0.000659985	128	K	FK(1)LGSFR	-5.6758
ZMO1866	Q5NLC0	1	1.7422e-05	349	K	IQNALAAK(1)GIR	-2.4484
ZMO1866	Q5NLC0	1	0.0013365	106	K	SK(1)LQEER	-3.7944
ZMO1866	Q5NLC0	1	1.02858e-05	423	K	LAPK(1)GPVFVSHENTGR	-3.3068
fldA	Q5NLD5	1	7.72324e-13	58	K	IALDMAK(1)R	-2.1906
ZMO1848	Q5NLD8	1	0.00249357	325	K	QETTDFYK(1)R	-3.5733
ZMO1845	Q5NLE1	1	2.97845e-09	85	K	TSDIK(1)GLVLR	-2.2953
ZMO1845	Q5NLE1	1	0.000924276	53	K	VK(1)GAGQTLK	-3.8514
ZMO1845	Q5NLE1	1	0.00255211	66	K	GTVIK(1)NIR	-4.4209
nifA	Q5NLH0	1	0.00255659	4	K	PSK(1)QFAYK	-3.4209
nifA	Q5NLH0	1	0.00435679	45	K	TVTLIK(1)R	-5.991
nifB	Q5NLG9	1	1.43402e-09	83	K	K(1)YDCANESRPGVVSER	-1.0573
ZMO1829	Q5NLF7	1	5.19989e-21	106	K	LVVLAK(1)SMR	-4.5713
ZMO1829	Q5NLF7	1	0.00169124	135	K	AVDNAIK(1)IIK	-2.9424
nifB	Q5NLG9	1	1.09156e-23	49	K	VK(1)DHPCYSEEAHQYFAR	-2.2865
nifD	Q5NLG2	1	5.79324e-27	25	K	LIEEVLEAYPAK(1)AK	-0.80261
nifD	Q5NLG2	1	1.65166e-08	32	K	RQK(1)HLTVAK	-3.3091
nifD	Q5NLG2	1	3.91436e-09	436	K	EK(1)YAVQK	-3.4719
nifD	Q5NLG2	1	1.82776e-05	441	K	YAVQK(1)AGIPFR	-3.8007
nifD	Q5NLG2	1	5.61126e-39	277	K	AK(1)MNLIHCYR	-4.3063
nifD	Q5NLG2	1	0.000977075	184	K	ISGK(1)TIVPVR	-3.4568
nifD	Q5NLG2	1	1.66118e-25	38	K	HLTVAK(1)APDTEADPGALSECSVK	-2.0714
nifD	Q5NLG2	1	0.000627158	137	K	DIVFGGDK(1)K	-3.4141
nifD	Q5NLG2	1	6.84229e-09	327	K	IAENFDDK(1)IK	-1.7744
nifD	Q5NLG2	1	1.09438e-05	59	K	SNIK(1)SIPGVMTIR	-3.4209
nifD	Q5NLG2	1	0.000994756	434	K	FIEAIRPDLVGSGIK(1)EK	-0.52422
nifD	Q5NLG2	1	0.00494129	349	K	YQPLADAVIAK(1)YR	-2.3495
nifD	Q5NLG2	1	1.28817e-58	338	K	VIAK(1)YQPLADAVIAK	-1.6925
nifD	Q5NLG2	1	4.14114e-50	76	K	GCAYAGSK(1)GVVWGPVK	-2.4815
nifD	Q5NLG2	1	7.66255e-93	55	K	APDTEADPGALSECSVK(1)SNIK	-1.3584
nifH	Q5NLG3	1	0.00187796	83	K	LGYK(1)DIK	-3.2524
nifH	Q5NLG3	1	2.58055e-65	207	K	RLNSK(1)LIHFVPR	-3.78
nifH	Q5NLG3	1	2.01537e-27	43	K	ILIVGCDPK(1)ADSTR	-2.6417
nifH	Q5NLG3	1	8.67848e-59	202	K	QTDREYELAEALAK(1)R	-2.6615
nifH	Q5NLG3	1	2.25024e-08	171	K	GILK(1)YAGTGGVR	-2.2894
nifH	Q5NLG3	1	3.41178e-13	12	K	QIAFYGK(1)GGIGK	-3.465
nifK	Q5NLG1	1	0.00185822	27	K	EMLSAK(1)SK	-4.6008
nifK	Q5NLG1	1	8.60492e-18	333	K	ISELTGK(1)AIPAELEK	-1.8934
nifK	Q5NLG1	1	7.1703e-50	400	K	K(1)MQALFDSAPFGQDCK	-2.441
nifK	Q5NLG1	1	0.000475689	341	K	AIPAELEK(1)ER	-2.4338
nifK	Q5NLG1	1	1.81413e-05	420	K	AWGGK(1)DLWHMR	-3.5177
nifK	Q5NLG1	1	1.17753e-53	448	K	YLEK(1)DTDTPLVR	-2.0204
nifK	Q5NLG1	1	0.000333732	38	K	SKLENMPEADK(1)VK	-2.8338
nifK	Q5NLG1	1	0.00175523	209	K	GILENFWK(1)DK	-1.2791
nifK	Q5NLG1	1	0.00189873	495	K	FFDEMDK(1)K	-3.1602
nifK	Q5NLG1	1	7.77593e-46	395	K	HCLATNGSK(1)AWEK	-2.6925
nifK	Q5NLG1	1	2.44684e-23	444	K	VDMLIGNSYGK(1)YLEK	-2.2829
ZMO1822	Q5NLG4	1	0.000482239	527	K	EIGAK(1)YNLWHDR	-1.6333
ZMO1822	Q5NLG4	1	4.7207e-23	387	K	LSTTYATYPGK(1)NASAAEK	-2.4288
ZMO1822	Q5NLG4	1	7.99275e-15	594	K	TK(1)NLASAVPAYVGK	-2.1609
ZMO1822	Q5NLG4	1	2.92283e-22	626	K	SFGK(1)HFGIGGGMNYVGNR	-2.6347
ZMO1821	Q5NLG5	1	0.00680884	46	K	GLADFFGK(1)K	-4.0659
fixU	Q5NLG6	1	0.00145404	18	K	GLSVYVPK(1)K	-4.7002
nifK	Q5NLG1	1	6.06811e-35	29	K	SK(1)LENMPEADKVK	-1.3459
nifS2	Q5NLF2	1	4.91188e-05	271	K	DK(1)LEQGLLALDSK	-1.2913
nifS2	Q5NLF2	1	1.87467e-11	117	K	DIK(1)IHYIGVDAK	-4.0751
nifV	H2VFP9	1	0.00179093	323	K	EIVLGK(1)HSGR	-3.522
nifW	Q5NLF0	1	4.60948e-05	84	K	LFK(1)VHQEAVKPVK	-1.9518
nifX	Q5NLF8	1	1.70561e-17	131	K	LPAEESIASIIK(1)R	-2.0535
rnfA	Q5NLH2	1	0.00677988	94	K	K(1)FSPTLFR	-2.8357
rnfC	Q5NLH4	1	0.0275688	218	K	NKPEALAIMK(1)K	-4.2944
rnfC	Q5NLH4	1	0.00406544	396	K	RDK(1)LEEVEK	-2.1386
rnfG	Q5NLH6	1	0.0018005	164	K	ETPGLGDK(1)IEANK	-2.9518
rnfG	Q5NLH6	1	4.84084e-10	169	K	IEANK(1)SNWILR	-2.791
rfnH	Q5NLH8	1	0.000456277	9	K	ISVAYAK(1)PER	-3.5878
ZMO1806	Q5NLI0	1	0.000305294	61	K	IGK(1)NAYFEPR	-3.6518
ZMO1806	Q5NLI0	1	7.39066e-24	47	K	LSNLYNDSFGEAPAK(1)R	-2.2283
cbbZ	Q5NLI1	1	0.000558534	214	K	SVTDFLEQK(1)AK	-3.1857
ihfB	Q5NLI5	1	0.000141744	69	K	TGEK(1)VEVEAK	-2.9895
ihfB	Q5NLI5	1	0.00105251	75	K	VEVEAK(1)R	-3.296
ZMO1800	Q5NLI6	1	3.45842e-10	130	K	SGDLDK(1)DLLEK	-4.6682
rpsA	Q5NLI8	1	7.20106e-16	286	K	YPVGAK(1)FMGR	-3.5775
rpsA	Q5NLI8	1	1.67115e-17	433	K	AVVLDVDPEK(1)ER	-1.9911
rpsA	Q5NLI8	1	8.04823e-10	66	K	EFAAPGQK(1)AELK	-3.3117
cmk	Q5NLI9	1	1.78961e-12	88	K	LASEISVFPK(1)VR	-2.6774
aroA	Q5NLJ0	1	9.47425e-18	28	K	VHVPGDK(1)SISHR	-2.8815
ZMO1793	Q5NLJ3	1	3.8937e-07	161	K	SSELPSSLSYK(1)K	-3.6344
ilvD	Q5NLJ4	1	5.69099e-06	448	K	TAGVDESILK(1)FTGK	-3.4462
ilvD	Q5NLJ4	1	8.26189e-07	390	K	AAPGGVPTQK(1)AFSQSSR	-1.86
ilvD	Q5NLJ4	1	9.75217e-14	318	K	VAPAK(1)NDVHMEDVHR	-1.1436
ilvD	Q5NLJ4	1	0.00024803	313	K	HVPCLCK(1)VAPAK	-4.1418
ilvD	Q5NLJ4	1	1.5629e-05	407	K	YEALDTDREK(1)GVIR	-2.7022
ZMO1787	Q5NLJ9	1	6.17118e-05	9	K	IEK(1)YLSATGMTPTR	-6.4896
ZMO1780	Q5NLK6	1	5.12721e-06	92	K	GGK(1)SQVLEVSDIL	-2.6069
ZMO1780	Q5NLK6	1	9.67206e-34	36	K	VK(1)AEPGNITFKPYR	-3.0412
ZMO1780	Q5NLK6	1	3.10367e-13	45	K	AEPGNITFK(1)PYR	-2.8953
ZMO1780	Q5NLK6	1	0.000479261	89	K	MLETAAK(1)GGK	-2.6541
ZMO1780	Q5NLK6	1	0.000641372	82	K	AFNK(1)MLETAAK	-3.8699
ZMO1779	Q5NLK7	1	2.30034e-92	128	K	ILVNQVQGGASEVTK(1)LK	-2.1587
ZMO1779	Q5NLK7	1	0	101	K	SDDAFQK(1)HITSDHTVSFNK	1.7784
pepN2	Q5NLL0	1	0.0017255	652	K	LK(1)PQLTR	-3.8315
pepN2	Q5NLL0	1	0.00293545	310	K	AVLFDPK(1)R	-3.4083
pepN2	Q5NLL0	1	4.11375e-14	867	K	HLVEPALK(1)R	-3.4278
pepN2	Q5NLL0	1	1.23296e-06	232	K	AVK(1)VGDTEIGIITR	-0.50503
pepN2	Q5NLL0	1	0.000162413	799	K	EK(1)VNAFIEETAR	-1.2817
pepN2	Q5NLL0	1	2.04727e-41	569	K	TLYAPQHFK(1)DLSDK	-1.7255
pepN2	Q5NLL0	1	6.68588e-40	835	K	TYAQK(1)YLPQR	-3.4892
ZMO1773	Q5NLL3	1	7.72324e-13	98	K	VCEASLK(1)R	-2.2042
ZMO1773	Q5NLL3	1	3.29112e-19	182	K	K(1)HHMPVMAYSPVEQGR	-2.4365
ZMO1773	Q5NLL3	1	1.28278e-05	234	K	HPDIMAIPK(1)AGHVAHVK	-1.6112
ZMO1773	Q5NLL3	1	0.000450855	5	K	YVK(1)LPDGTK	-1.8302
galU	Q5NLL9	1	7.49661e-86	83	K	GK(1)TGMLDLLEGTR	-2.4529
galU	Q5NLL9	1	1.5577e-10	179	K	YGIVDPGK(1)TDGEVTEVK	-1.9837
rsmI	Q5NLM5	1	3.99584e-05	271	K	SAALVAK(1)QTGLSR	-4.2707
rsmI	Q5NLM5	1	4.08707e-20	66	K	LLQHIGIK(1)R	-3.1119
rsmI	Q5NLM5	1	0.00385379	43	K	AADILK(1)R	-4.6039
rsmI	Q5NLM5	1	8.16846e-86	264	K	DHSVGK(1)SAALVAK	-1.2128
ZMO1760	Q5NLM6	1	9.61629e-15	125	K	ITCYDSAK(1)GAAEAVNK	-2.3824
ZMO1760	Q5NLM6	1	0.000225879	195	K	VVK(1)YALDHK	-2.5194
gntK	Q5NLM9	1	1.34114e-82	158	K	NDPDTIVDIVK(1)K	0.088593
gntK	Q5NLM9	1	1.77631e-15	93	K	DLLNDK(1)HDVHFVYLK	-2.298
gntK	Q5NLM9	1	4.84827e-70	83	K	AAGHDVVFACSALK(1)K	1.506
gntK	Q5NLM9	1	1.00585e-71	40	K	HLHCDFQDADDFHPQANK(1)DK	-2.0797
ssdA	Q5NLN2	1	9.38052e-06	334	K	LVCGGK(1)AIEGK	-2.7105
ssdA	Q5NLN2	1	0.00192918	339	K	AIEGK(1)GAFMK	-1.9143
ssdA	Q5NLN2	1	3.20979e-05	283	K	RAELFTEK(1)LK	-2.8653
ssdA	Q5NLN2	1	1.85355e-05	250	K	LIDK(1)AAYGR	-3.0066
ssdA	Q5NLN2	1	6.95342e-141	267	K	LFNAGQVCCAAK(1)R	0.26004
ssdA	Q5NLN2	1	1.54487e-250	15	K	AYESVNPATGETVK(1)K	0.12929
ssdA	Q5NLN2	1	9.88772e-05	352	K	AGILTDIK(1)R	-3.6571
ssdA	Q5NLN2	1	3.05168e-82	37	K	AATVFK(1)NDWSQR	-3.1645
ssdA	Q5NLN2	1	4.45236e-09	101	K	NGEK(1)FLAPQK	-3.7582
ssdA	Q5NLN2	1	3.37998e-08	275	K	RFIIVGQK(1)R	-3.2141
ssdA	Q5NLN2	1	0.00283357	16	K	K(1)YPDFSDK	-3.2925
ssdA	Q5NLN2	1	0.00018211	23	K	YPDFSDK(1)QVK	-3.4742
ssdA	Q5NLN2	1	0.00035696	76	K	LLTIDMGK(1)K	-4.6391
ssdA	Q5NLN2	1	0.00132223	65	K	SDVDK(1)YAK	-2.8564
ssdA	Q5NLN2	1	5.15793e-09	54	K	VLHK(1)AAEIFR	-2.7589
fpr	Q5NLN3	1	5.01162e-07	99	K	VENGPLTSHLQK(1)IK	-2.3535
fpr	Q5NLN3	1	3.30102e-06	101	K	IK(1)EGDEIYLGR	-3.2912
fpr	Q5NLN3	1	9.09532e-07	125	K	KPTGTLVADTLLPGK(1)R	-2.8355
fpr	Q5NLN3	1	0.000284332	29	K	VQWVK(1)HWNDR	-0.60341
ZMO1750	Q5NLN6	1	0.00047654	95	K	GNIILK(1)YGRPFEK	-2.2029
metF	Q5NLN9	1	0.00381093	51	K	LAPLK(1)PR	-4.7877
metH1	Q5NLP0	1	0.000188123	42	K	GK(1)YELGHDQK	-3.5984
apaH2	Q5NLP3	1	3.58339e-05	157	K	SK(1)HVTLEFADK	-2.8407
lepA	Q5NLP5	1	5.2163e-08	529	K	HLFK(1)IPIQAAIGGK	-1.4068
ZMO1740	Q5NLP6	1	0.00124949	67	K	PMTIK(1)LK	-5.0011
ZMO1739	Q5NLP7	1	6.21619e-06	357	K	K(1)HTMSASTGVGLPNIR	0.14952
ZMO1738	Q5NLP8	1	0.0067391	166	K	IINIK(1)DR	-3.8273
ZMO1738	Q5NLP8	1	0.0025522	161	K	YEK(1)IINIK	-3.706
ZMO1734	Q5NLQ2	1	1.4892e-05	128	K	YHLDHLK(1)IIHTR	-1.9603
ZMO1734	Q5NLQ2	1	0.000487972	189	K	FSLLPEK(1)PR	-2.4053
oxyR	Q5NLQ3	1	0.000187535	92	K	AAGK(1)PLCGELR	-5.2413
ahpC	Q5NLQ4	1	0.000350224	179	K	GEEVLDPK(1)A	-2.4096
ahpC	Q5NLQ4	1	3.44445e-70	106	K	LENADFPWIADNSK(1)K	-1.8591
ahpC	Q5NLQ4	1	4.20715e-32	7	K	MLTVGDK(1)FPALK	-2.695
cysE	Q5NLQ6	1	5.23267e-14	157	K	DVEK(1)NAVMVGIPAR	-2.0164
ZMO1727	Q5NLQ9	1	6.65643e-43	362	K	VAVAPGVGYGEK(1)GEGYVR	-2.9788
ZMO1727	Q5NLQ9	1	0.00379609	255	K	IGFAVGNK(1)K	-4.7436
ZMO1727	Q5NLQ9	1	0.000549095	76	K	K(1)AQAAYYQR	-3.9797
clpS	Q5NLR1	1	6.28099e-36	106	K	QHQHPLQCTLEK(1)A	-3.0314
ZMO1723	Q5NLR3	1	0.000304644	79	K	AVFVEK(1)AVPDDQR	-3.2788
adhC	Q5NLR4	1	0.00149518	318	K	GSAFGGVK(1)GR	-2.8332
adhC	Q5NLR4	1	1.7448e-33	102	K	SCLSGK(1)TNLCTAIR	-3.0453
adhC	Q5NLR4	1	2.38503e-17	361	K	AFDLMHEGK(1)SIR	-2.0091
gloA3	Q5NLR5	1	7.33287e-30	46	K	FAYGK(1)DGEEGR	-1.8767
gloA3	Q5NLR5	1	6.2098e-59	16	K	SSILTHLTIGSNDLK(1)K	-1.9522
rpoZ	Q5NLR6	1	4.0929e-121	12	K	VTVEDCIDK(1)VHNR	-0.70252
ZMO1718	Q5NLR8	1	0.000891162	75	K	LAPDLQEGK(1)TR	-3.8781
ZMO1717	Q5NLR9	1	5.28571e-51	221	K	YYPAK(1)STSGDPVVSSGVQR	-2.9733
ZMO1717	Q5NLR9	1	1.76432e-20	41	K	VYK(1)HATTDLK	-2.277
ZMO1717	Q5NLR9	1	2.30239e-17	48	K	HATTDLK(1)VFDVK	1.2685
exbB	Q5NLS0	1	0.000399052	204	K	RNK(1)TIAER	-2.5229
exbB	Q5NLS0	1	7.92704e-10	78	K	K(1)LEENTAYR	-2.7021
exbD1	Q5NLS1	1	0.000714293	97	K	LK(1)SEIDR	-4.0462
exbD1	Q5NLS1	1	0.00659477	58	K	TK(1)PEDVSLSVR	-4.6728
ZMO1712	Q5NLS4	1	0.00341965	59	K	FLADNEHHK(1)GVQK	-4.0505
ZMO1712	Q5NLS4	1	5.29776e-08	50	K	LAQSPEK(1)FLADNEHHK	-1.1325
ZMO1712	Q5NLS4	1	0.0006423	71	K	TPSGLQYK(1)IIK	-4.5457
ZMO1712	Q5NLS4	1	0.000136829	5	K	SSDK(1)ASSLASIGR	-4.0741
acpS	Q5NLS7	1	0.00223401	53	K	AAFFAK(1)R	-5.7312
pdxJ	Q5NLS8	1	0.00914083	246	K	AEDK(1)VDFLVK	-2.7538
pdxJ	Q5NLS8	1	2.53109e-07	98	K	PHAVCLVPEK(1)R	-1.8514
pyrE	Q5NLS9	1	1.99752e-24	135	K	ETIHAIEK(1)AGGK	-2.0306
ZMO1705	Q5NLT1	1	2.64973e-05	197	K	DK(1)PEIHR	-3.9137
ZMO1705	Q5NLT1	1	0.00648	181	K	ALILAGDIK(1)K	-3.6888
ZMO1705	Q5NLT1	1	3.05978e-36	227	K	AK(1)VENYPDDDEAR	-2.1055
ZMO1703	Q5NLT3	1	0.00133467	44	K	MLEK(1)GYDGR	-2.1675
ftsK	Q5NLT4	1	1.27079e-05	203	K	TAAK(1)SSQPVSSSR	-2.8322
ftsK	Q5NLT4	1	8.32973e-13	386	K	TVIGIELPNPK(1)R	-5.7565
ftsK	Q5NLT4	1	1.16763e-05	719	K	LEGQPDGDHDPETK(1)R	-0.54765
ribA	Q5NLT8	1	0.000115178	271	K	GIGLINK(1)LR	-3.5442
ribA	Q5NLT8	1	3.09623e-14	356	K	IKPNPHNQAYLETK(1)R	-0.30707
ribA	Q5NLT8	1	8.54135e-46	324	K	LLTNNPDK(1)VEGLK	-1.9115
ribA	Q5NLT8	1	1.52714e-10	344	K	IK(1)PNPHNQAYLETK	-2.2468
ribA	Q5NLT8	1	7.64266e-19	329	K	LLTNNPDKVEGLK(1)K	-2.56
ZMO1696	Q5NLU0	1	1.37094e-57	278	K	SMFK(1)TADLSEQHR	-2.0673
ZMO1696	Q5NLU0	1	0.000773325	48	K	AVSVNPVDTK(1)VR	-3.6495
ZMO1694	Q5NLU2	1	0.000254453	709	K	HK(1)WVQGIPR	-2.5813
ZMO1694	Q5NLU2	1	6.04791e-07	280	K	GSFSYGYLTSGK(1)SR	-2.6601
ZMO1694	Q5NLU2	1	5.44453e-09	388	K	DYIGGLHFK(1)R	-1.2256
aroC	Q5NLU3	1	0.000501572	190	K	WEK(1)IVDEAR	-1.6748
aroC	Q5NLU3	1	6.16796e-08	322	K	EGEAVEVVTK(1)GR	-5.0086
fabI	Q5NLU4	1	0.00602037	8	K	AGLMDGK(1)R	-3.8658
fabI	Q5NLU4	1	2.5116e-28	217	K	WNQLNTPLK(1)R	-3.2139
ZMO1690	Q5NLU6	1	2.65303e-11	149	K	LK(1)VPFVDAATLHPQR	-2.3045
ZMO1690	Q5NLU6	1	0.000115116	298	K	QFVQK(1)WGGK	-3.2693
ZMO1690	Q5NLU6	1	9.44512e-60	29	K	K(1)YHPDHNKDNPQAAAR	-0.051529
ZMO1690	Q5NLU6	1	0.000817211	20	K	NADEAAIK(1)K	-2.8094
pyrC2	Q5NLU7	1	0.000253357	71	K	EPGLEGK(1)EDLESGSR	-0.99287
pyrC2	Q5NLU7	1	0.000109338	364	K	LFGLLNK(1)GR	-5.4316
ygfZ	Q5NLU8	1	7.51608e-27	221	K	LAVIK(1)TDHPLDDDK	-2.8859
ygfZ	Q5NLU8	1	8.17544e-07	230	K	TDHPLDDDK(1)CR	-2.6873
purA	Q5NLU9	1	0.00293545	212	K	ILADEQK(1)K	-1.2669
purA	Q5NLU9	1	0.000406166	347	K	ICTGYK(1)IGDK	-0.90494
hisZ	Q5NLV0	1	0.000327732	112	K	LAYGGTVMK(1)LR	-6.7878
hisZ	Q5NLV0	1	1.32014e-58	369	K	HQCTDILTGGHIK(1)PL	-2.8409
hisZ	Q5NLV0	1	0.00255212	241	K	LEALK(1)TIR	-7.105
hisZ	Q5NLV0	1	9.79924e-08	183	K	LADTTLPIDASK(1)K	-2.3231
hisZ	Q5NLV0	1	1.28817e-31	295	K	GGSYTIIHQDK(1)R	-2.5456
serA1	Q5NLV1	1	3.39448e-15	127	K	QIPEANASTQASK(1)WEK	-2.0594
serA1	Q5NLV1	1	0.000151736	63	K	DIIAEAK(1)NLK	-4.151
serA1	Q5NLV1	1	0.000157544	9	K	VLISDK(1)MDPR	-3.7344
serA1	Q5NLV1	1	0.000641372	511	K	MAK(1)VAELSGVR	-3.5483
serA1	Q5NLV1	1	0.000184137	56	K	VTK(1)DIIAEAK	-1.8592
serA1	Q5NLV1	1	0.00231513	522	K	EVK(1)SLHFL	-5.3694
serA1	Q5NLV1	1	2.51872e-07	37	K	GVEVDQITGLSPEELK(1)K	-1.7755
serC	Q5NLV2	1	1.13542e-53	312	K	SNTSPCLK(1)FSDK	-2.1619
serC	Q5NLV2	1	4.29379e-12	326	K	AVAGLDDTAK(1)AALVK	1.3182
serC	Q5NLV2	1	3.94408e-08	279	K	CNK(1)NAATLDTWVEK	0.47861
serC	Q5NLV2	1	2.85517e-14	115	K	QLK(1)INPTVLK	-4.5409
serC	Q5NLV2	1	3.20424e-14	316	K	FSDK(1)AVAGLDDTAK	-1.7138
aspB	Q5NLV4	1	1.42544e-13	345	K	LLQALPNEK(1)K	-3.5067
aspB	Q5NLV4	1	0.00255207	412	K	ATIK(1)NVIR	-4.8741
aspB	Q5NLV4	1	3.87852e-07	330	K	LGVIGTHK(1)NNVMDR	-3.245
aspB	Q5NLV4	1	0.00152032	7	K	TTDYSK(1)YK	-3.4776
aspB	Q5NLV4	1	0.00181798	267	K	MNDASLK(1)K	-3.3122
aspB	Q5NLV4	1	2.93552e-06	9	K	YK(1)NLSPFELK	-2.1039
aspB	Q5NLV4	1	1.45763e-10	96	K	HK(1)AGIFFLGR	-2.9634
ZMO1681	Q5NLV5	1	8.48579e-06	310	K	HDVLLTNK(1)AFVGK	-1.6248
mutY	Q5NLV9	1	2.09114e-05	35	K	TEAQQNK(1)VDPYR	-2.9084
ZMO1675	Q5NLW1	1	1.68603e-05	159	K	IQNADK(1)ADLQR	-2.412
ZMO1673	Q5NLW3	1	0.00255205	205	K	EIALK(1)HGK	-4.8147
ZMO1673	Q5NLW3	1	0.000441546	90	K	VNCFVALDK(1)SIR	-2.834
ubiB2	Q5NLW7	1	0.00041358	136	K	LGSEDHELK(1)K	-2.8633
ubiB2	Q5NLW7	1	0.0079145	183	K	AAIELSK(1)R	-3.9583
ctpA	Q5NLW9	1	8.06695e-05	59	K	SSYVDK(1)VDDQK	-2.2553
ctpA	Q5NLW9	1	0.000482239	53	K	VFEQVK(1)SSYVDK	-3.6018
proA	Q5NLX5	1	3.06211e-56	166	K	GGSEAIHSNK(1)ALYQTMR	-0.96503
proA	Q5NLX5	1	0.00233068	259	K	VVVNAK(1)MR	-6.2308
proA	Q5NLX5	1	0.00255205	216	K	GGK(1)SLVAR	-3.1987
ZMO1660	Q5NLX6	1	1.52521e-26	79	K	AQLK(1)HSPK	-1.8913
ZMO1660	Q5NLX6	1	3.93729e-26	126	K	EDRDHISVNEAYIQGMNK(1)R	-1.3624
ftsH	Q5NLX7	1	8.38227e-05	356	K	LK(1)ILQVHMK	-0.7244
ftsH	Q5NLX7	1	0.00444289	363	K	ILQVHMK(1)K	-2.0753
ftsH	Q5NLX7	1	0.000325005	110	K	LQSK(1)NVTFR	-4.077
ftsH	Q5NLX7	1	0.000206776	435	K	SVIMTEEEK(1)R	-1.9819
ZMO1657	Q5NLX9	1	1.38494e-39	257	K	SFISK(1)YPSHSR	-0.63789
ZMO1657	Q5NLX9	1	0.00255199	343	K	VNDSLK(1)DR	-2.6432
ZMO1656	Q5NLY0	1	0.0324516	259	K	ALPASTLPK(1)R	-3.8887
ZMO1656	Q5NLY0	1	3.8354e-07	30	K	AAAENIGDILK(1)K	-2.8778
ZMO1656	Q5NLY0	1	3.92195e-26	2	K	MK(1)GEDYNDK	-3.1448
ZMO1655	Q5NLY1	1	1.51834e-05	89	K	EDSQILVK(1)SAPK	-4.3185
lysC	Q5NLY3	1	7.8248e-31	350	K	NDNVCK(1)VSIVGVGMR	-3.0191
lysC	Q5NLY3	1	5.60891e-05	344	K	ALK(1)NDNVCK	-2.754
lysC	Q5NLY3	1	4.12357e-11	7	K	IVMK(1)FGGTSVAGLER	-2.8788
lysC	Q5NLY3	1	1.65938e-24	374	K	SHPGVAATMFDALAK(1)R	-3.2638
lysC	Q5NLY3	1	0.00175034	91	K	SMGVK(1)AR	-4.9557
lysC	Q5NLY3	1	0.00255211	341	K	IGFQK(1)ALK	-5.5647
lysC	Q5NLY3	1	2.24515e-20	268	K	QIITGIAYDK(1)SEAK	-2.3042
ZMO1652	Q5NLY4	1	2.33112e-12	269	K	ALK(1)NATTENFIAK	-2.7169
ZMO1652	Q5NLY4	1	5.46856e-108	237	K	FVCATECIAHPK(1)FK	-0.62766
ZMO1652	Q5NLY4	1	0.000505049	239	K	FK(1)QAFIR	-5.0812
ZMO1652	Q5NLY4	1	6.26808e-07	26	K	ILEQGHQK(1)LDR	-2.9279
ZMO1652	Q5NLY4	1	5.12234e-99	279	K	NATTENFIAK(1)QR	-2.6024
ptsP	Q5NLY5	1	0.000123613	389	K	VK(1)EIHQGVR	-1.9281
ptsP	Q5NLY5	1	0.00275695	557	K	ALLK(1)VQAR	-5.0555
ZMO1650	Q5NLY6	1	7.63644e-07	278	K	DK(1)FLSQETIDR	-2.5107
mfd	Q5NLZ0	1	1.86389e-17	422	K	LTGLLQDHGLK(1)R	-3.1808
ZMO1644	Q5NLZ2	1	5.68286e-05	508	K	FSLLQQHFGK(1)K	-2.7099
tyrS	Q5NLZ3	1	5.4416e-49	25	K	GYIHQITDAK(1)SLDEK	-3.6179
tyrS	Q5NLZ3	1	5.08756e-52	308	K	ILANEATK(1)LAHGEK	-2.0202
tyrS	Q5NLZ3	1	4.31976e-06	324	K	AAEEAAATAK(1)K	-3.3705
tyrS	Q5NLZ3	1	0.000945729	87	K	IGDPSFK(1)DEAR	-4.0642
tyrS	Q5NLZ3	1	5.8434e-05	160	K	MLSFDSVK(1)LR	-3.0937
tyrS	Q5NLZ3	1	1.5708e-19	299	K	LAALEGSEINEAK(1)K	-2.3356
tyrS	Q5NLZ3	1	0.00422861	107	K	ANIASIK(1)R	-2.7242
anmK	Q5NLZ4	1	1.53652e-18	207	K	AK(1)TGLDYDESGLIASK	-2.2955
dapE	Q5NM04	1	0.000598584	274	K	GAELVDSLK(1)K	-4.4402
dapE	Q5NM04	1	0.000662672	354	K	VDEK(1)ASVEDIR	-2.8424
dapE	Q5NM04	1	0.000115329	283	K	VAAIDPK(1)AR	-2.7211
dapE	Q5NM04	1	0.000290509	176	K	LGDTVK(1)NGR	-3.9559
rpoD	Q5NM13	1	0.000416363	271	K	FAK(1)IADLYR	-3.4719
rpoD	Q5NM13	1	0.00255217	476	K	AVDK(1)FEYR	-3.5989
rpoD	Q5NM13	1	1.23141e-13	28	K	K(1)FITQAK	-2.1189
rpoD	Q5NM13	1	0.00260545	142	K	EGEIAIAK(1)R	-4.9095
rpoD	Q5NM13	1	0.000550505	425	K	IVTMVQK(1)GER	-2.5213
rpoD	Q5NM13	1	1.73826e-12	434	K	IAK(1)TEMVEANLR	-3.8422
rpoD	Q5NM13	1	0.00331589	34	K	FITQAK(1)K	-4.6494
rpoD	Q5NM13	1	0.00791433	450	K	LVISIAK(1)K	-5.2338
rpoD	Q5NM13	1	0.000115025	551	K	LSMPLEK(1)VR	-4.1888
ZMO1620	Q5NM16	1	0.000933882	7	K	SDVNLK(1)NEK	-3.8687
ZMO1619	Q5NM17	1	0.00190771	21	K	DSEK(1)TAALR	-3.8887
ZMO1619	Q5NM17	1	0.000974589	129	K	VMGLIK(1)ER	-5.7295
ZMO1619	Q5NM17	1	9.43901e-14	140	K	YATQMDMSK(1)AGPMVK	-2.0938
ZMO1619	Q5NM17	1	0.000175104	15	K	AGLITAMK(1)AR	-3.0131
ZMO1611	Q5NM25	1	4.9082e-09	6	K	MLHTSK(1)INQK	-2.9336
ZMO1611	Q5NM25	1	0.000134076	50	K	SGVQAGK(1)NVVDR	-2.4696
ZMO1611	Q5NM25	1	5.9323e-05	43	K	SLVK(1)SGVQAGK	-3.3005
ZMO1609	Q5NM27	1	2.45985e-10	27	K	NAENQAEK(1)ATHEAK	-1.7789
ZMO1609	Q5NM27	1	2.93133e-09	67	K	DFAEK(1)EENK	-2.2966
ZMO1609	Q5NM27	1	0	33	K	ATHEAK(1)HEGHHIGQQISETASHLAEK	-1.3374
ZMO1609	Q5NM27	1	5.1957e-22	53	K	HEGHHIGQQISETASHLAEK(1)AK	-0.78471
ZMO1609	Q5NM27	1	6.74785e-79	85	K	LHHLFQDHSPFHGK(1)IHEIGDEGR	-0.036193
ZMO1609	Q5NM27	1	7.78914e-36	71	K	EENK(1)LHHLFQDHSPFHGK	-0.3471
ZMO1609	Q5NM27	1	0.000286668	136	K	HISK(1)LSK	-3.6595
ZMO1609	Q5NM27	1	3.40933e-71	151	K	LADITK(1)SGHSIIR	0.27835
ZMO1609	Q5NM27	1	0.0125055	132	K	ASK(1)HISK	-1.3163
ZMO1609	Q5NM27	1	6.72128e-13	19	K	TVANVASAANDLQK(1)NAENQAEK	0.95738
ZMO1609	Q5NM27	1	8.27949e-116	62	K	SHLSEAK(1)DFAEK	-2.242
ZMO1609	Q5NM27	1	2.9455e-32	96	K	HK(1)AIEAVNNVAK	-2.0927
ZMO1609	Q5NM27	1	3.917e-14	55	K	AK(1)SHLSEAK	-2.3432
ZMO1609	Q5NM27	1	0	5	K	AENK(1)TVANVASAANDLQK	-0.48157
ZMO1603	Q5NM33	1	0.000781454	85	K	AVVAMAETLK(1)K	-5.0608
ZMO1599	Q5NM37	1	4.94792e-05	451	K	NMAPVDHFLVK(1)ER	-2.5522
ZMO1593	Q5NM43	1	7.37006e-05	450	K	QQTHGK(1)HSLDDFAK	-3.234
alr	Q5NM44	1	0.00206176	277	K	AFFEK(1)GHAR	-1.7277
ZMO1590	Q5NM46	1	4.1553e-05	214	K	IADK(1)IAFLHEGR	-2.8533
ZMO1589	Q5NM47	1	8.30483e-05	229	K	MANK(1)TAYITVR	-4.8845
ZMO1589	Q5NM47	1	0.00222646	26	K	THLTGLK(1)R	-3.9271
bfr2	Q5NM50	1	6.85013e-11	6	K	SADPK(1)IIEHLNR	-1.8578
gyrB2	Q5NM53	1	0.000126512	309	K	TLNNYADK(1)SGLLK	-2.8189
gyrB2	Q5NM53	1	0.0015571	216	K	LQLTDK(1)R	-2.3634
gyrB2	Q5NM53	1	0.000115255	496	K	DEFNIAK(1)LR	-3.6008
gyrB2	Q5NM53	1	0.00255205	347	K	FSSQTK(1)DK	-4.4114
gyrB2	Q5NM53	1	8.5597e-05	341	K	LPDPK(1)FSSQTK	-3.7227
ZMO1581	Q5NM55	1	0.000402313	50	K	K(1)GHFVFIER	-2.3114
ZMO1581	Q5NM55	1	1.66692e-80	67	K	WADNAAIGK(1)HGGTPHFQQLVK	-1.6397
ZMO1581	Q5NM55	1	2.45846e-67	40	K	AEEGNIK(1)YDVHK	-0.24016
ZMO1581	Q5NM55	1	1.1242e-20	45	K	YDVHK(1)DLQR	-1.8301
ZMO1581	Q5NM55	1	0.000415186	23	K	AGHEAEVEK(1)IIK	-5.015
ZMO1581	Q5NM55	1	1.45763e-10	26	K	IIK(1)TAVPPAR	-2.9134
ZMO1579	Q5NM57	1	0.000210117	229	K	EIINK(1)AALQR	-1.6895
ZMO1576	Q5NM60	1	1.61109e-22	72	K	TDVTDRESVK(1)NLVDTAVK	-4.5954
ZMO1576	Q5NM60	1	1.18173e-36	134	K	SQK(1)FGHIINVSSVAGHK	-2.8761
ZMO1576	Q5NM60	1	0.000114862	175	K	AEVK(1)SYNLR	-5.1959
ZMO1576	Q5NM60	1	1.77314e-17	80	K	NLVDTAVK(1)TYGR	-2.9922
ZMO1576	Q5NM60	1	4.29959e-27	62	K	GGQALAIK(1)TDVTDR	-2.3748
ZMO1574	Q5NM62	1	0.000490775	116	K	IK(1)GFLQK	-5.3832
ZMO1574	Q5NM62	1	0.0107982	253	K	K(1)YIEEGR	3.5768
ZMO1573	Q5NM63	1	1.41021e-08	200	K	LPVEMQEK(1)IIGR	-4.0784
ZMO1573	Q5NM63	1	0.000115013	85	K	ELHPFK(1)ELK	-3.0156
cydA	Q5NM65	1	0.00110814	315	K	VPGLK(1)DYPR	-4.8413
cydA	Q5NM65	1	3.21855e-85	474	K	GATQLAQDLSGK(1)R	-3.2104
pfl	Q5NM66	1	0.00255212	401	K	GFK(1)DYCAK	-3.2115
pfl	Q5NM66	1	3.06676e-06	217	K	VALYGVDCLIEDK(1)K	-1.5049
pfl	Q5NM66	1	1.84587e-05	443	K	IGK(1)QMQFFGAR	-2.526
pfl	Q5NM66	1	0.0055381	141	K	K(1)GLEAYGFK	-3.4123
ZMO1568	Q5NM68	1	7.30464e-17	741	K	FTQEAFLK(1)HPEIR	-2.2227
purF	Q5NM79	1	0.00028542	403	K	DAGAK(1)EIHLR	-2.5923
purF	Q5NM79	1	0.000634806	392	K	GTTSVK(1)IIR	-3.4716
purF	Q5NM79	1	0.00897399	362	K	HLGVK(1)LK	-3.8862
purF	Q5NM79	1	1.22177e-05	265	K	GLQSIHPFK(1)K	-3.2
bolA1	Q5NM87	1	4.71182e-34	39	K	LEAAFSPETLVIEDDSNK(1)HAGHAGHPHR	-0.65644
bolA1	Q5NM87	1	2.06572e-05	77	K	MVHK(1)ALSDLLPDR	-2.7938
shc2	Q5NM88	1	0.000273096	164	K	SLGYSADNPVLK(1)K	-2.1711
cobS	Q5NM92	1	0.000665907	95	K	LK(1)WPTMR	-2.7254
cobS	Q5NM92	1	5.35543e-107	83	K	VMVQGYHGTGK(1)SSHIEQIAAR	-1.5412
cobS	Q5NM92	1	9.8333e-14	248	K	RPDYDSEEGK(1)K	-2.0214
cobT	Q5NM93	1	0.00280023	461	K	AWK(1)GGNSR	-3.8434
cobT	Q5NM93	1	1.58066e-09	139	K	TPLSQIK(1)IR	-4.2542
cobT	Q5NM93	1	8.03882e-06	76	K	GVTDAFALK(1)AK	-3.9232
cobT	Q5NM93	1	5.53095e-13	78	K	AK(1)WHNPLLHAEK	-3.8307
ssb	Q5NM94	1	5.54301e-79	88	K	K(1)WQDQSGQDR	-1.0639
feoB	Q5NM95	1	0.000637099	481	K	AMIFLK(1)R	-6.1259
feoB	Q5NM95	1	6.69263e-38	227	K	EVTK(1)VVHKPK	-3.0662
feoB	Q5NM95	1	0.00255216	378	K	SIEDPK(1)SR	-2.9323
feoA	Q5NM96	1	0.00189884	9	K	LNEMPLK(1)K	-2.4813
ZMO1536	Q5NMA0	1	0.000387669	308	K	EK(1)YESYFVR	-1.9501
ZMO1536	Q5NMA0	1	5.94083e-05	238	K	VIDLLSENSDK(1)SSQK	-3.005
ZMO1536	Q5NMA0	1	0.00255205	67	K	YIGK(1)TEER	-3.079
ZMO1536	Q5NMA0	1	0.000177063	3	K	HK(1)NNPLILR	-3.0781
ZMO1536	Q5NMA0	1	0.00791427	493	K	K(1)LCSILYR	-4.578
purQ	Q5NMA4	1	0.000324019	185	K	NIAGVLNK(1)K	-4.9854
purS	Q5NMA5	1	8.79778e-19	10	K	ANVHVTLK(1)NGVLDPQGK	-0.09246
purS	Q5NMA5	1	6.58034e-14	19	K	NGVLDPQGK(1)AIHHALER	-2.3838
ZMO1530	Q5NMA6	1	1.36871e-34	69	K	IIVSGIGK(1)SGHVGR	-1.7101
ZMO1529	Q5NMA7	1	1.55249e-12	15	K	MQEETDGQNMPHPDK(1)K	-0.92748
ZMO1522	Q5NMB4	1	0.00255217	808	K	DK(1)YGSLWR	-3.6936
ZMO1522	Q5NMB4	1	2.62549e-71	919	K	FVGGTK(1)SDAGSTANPYSSAK	-1.2254
ZMO1522	Q5NMB4	1	1.21753e-12	933	K	SDAGSTANPYSSAK(1)SSFDK	-1.2801
ZMO1520	Q5NMB6	1	1.37087e-23	13	K	DQPAK(1)VEYFDGHFR	-1.8891
prs	Q5NMB7	1	3.36202e-06	191	K	RLDNAPLAIVDK(1)R	-4.0512
cbbF3	Q5NMB8	1	3.10259e-40	45	K	ADHSPVTK(1)ADR	-3.1722
cbbF3	Q5NMB8	1	1.18403e-31	37	K	APLTIDLK(1)ADHSPVTK	-1.7981
rpmI	Q5NMC0	1	6.39836e-15	39	K	LISHNAK(1)YIR	-2.6879
rplT	Q5NMC1	1	2.90065e-07	22	K	ILDQAK(1)GYYGR	-5.9693
pheS	Q5NMC2	1	0.00028607	330	K	LAMLK(1)YGMDDLR	-1.1545
pheT	Q5NMC3	1	0.0425251	782	K	IVAAAAK(1)K	-5.0974
pheT	Q5NMC3	1	0.00255227	189	K	LK(1)PLAIPR	-2.6411
pheT	Q5NMC3	1	1.30021e-05	273	K	PLHVYDAGAIK(1)GK	-2.2498
ZMO1512	Q5NMC4	1	1.79206e-06	240	K	YFNAESLETK(1)R	-2.5925
ZMO1512	Q5NMC4	1	0.0129918	244	K	YSK(1)IATR	-3.9246
ZMO1511	Q5NMC5	1	1.8024e-39	62	K	GNASQLHEK(1)YK	-2.8463
prfA	Q5NMC7	1	0.000174628	176	K	LK(1)FESGVHR	-3.7908
hisS	Q5NMC8	1	0.00400334	4	K	IK(1)TPQPIR	-3.6756
hisS	Q5NMC8	1	0.0249513	120	K	YERPQK(1)GR	-0.7643
hisS	Q5NMC8	1	5.50858e-15	346	K	NPAISILSK(1)LR	-1.9296
hisS	Q5NMC8	1	4.774e-28	29	K	FNHVVNK(1)FDEIRK	-5.3904
ppa	Q5NMC9	1	0.00287519	36	K	K(1)SGALFVDR	-5.0751
hisH	Q5NMD4	1	0.0077515	83	K	AVLEK(1)GR	-4.6724
hisA	Q5NMD5	1	7.01497e-06	217	K	HTK(1)DGIEGVICGR	-2.2659
ZMO1497	Q5NMD9	1	0.0016747	7	K	VK(1)PLDAILETAK	-3.7911
ppc	Q5NME0	1	1.32055e-14	498	K	EAGLYQGGAK(1)PK	-2.1146
ppc	Q5NME0	1	5.74165e-10	296	K	LADK(1)SGDDAAIR	-2.9628
ppc	Q5NME0	1	0.00130594	369	K	LAEGSFK(1)ALIR	-3.4108
ppc	Q5NME0	1	0.000820612	139	K	RK(1)SMLDHYNR	-3.2005
ppc	Q5NME0	1	0.000778431	714	K	K(1)SDRIEDLR	-2.1711
argB	Q5NME2	1	1.742e-38	77	K	AIGIHPVVVHGGGPQIGK(1)MLK	-2.3126
argB	Q5NME2	1	0.000848787	31	K	YAGK(1)IFVVK	-4.3384
ZMO1491	Q5NME5	1	5.27103e-05	170	K	K(1)MFQEWDATLR	-1.3866
kdsB	Q5NME7	1	0.00123031	179	K	SVIPHLSK(1)ADR	-3.0563
kdsA	Q5NME8	1	0.00106031	89	K	ILEK(1)VQR	-4.6316
kdsA	Q5NME8	1	2.71864e-18	144	K	QTDLIEAAAASGRPVNIK(1)K	-2.1997
kdsA	Q5NME8	1	5.99977e-05	66	K	SSFDK(1)ANR	-3.209
kdsA	Q5NME8	1	1.58985e-30	160	K	GQFLAPGDMANVVAK(1)AR	-4.2374
ZMO1485	Q5NMF1	1	4.76443e-10	228	K	EVAEALELK(1)SEK	-3.5494
ZMO1485	Q5NMF1	1	2.67444e-27	206	K	QAFTDHPYCGLK(1)K	-1.193
ZMO1485	Q5NMF1	1	0.00231592	361	K	RK(1)TELEVYGR	-2.9872
ZMO1484	Q5NMF2	1	6.05417e-06	827	K	HNFQAK(1)AFEK	-2.3942
ZMO1484	Q5NMF2	1	0.00241983	589	K	IVDPQSLK(1)K	-3.4394
ZMO1484	Q5NMF2	1	2.82946e-07	601	K	AFMEMSNLSSK(1)R	-2.5307
sucC	Q5NMF5	1	0.00255212	149	K	EK(1)PEAIHR	-3.6513
sucC	Q5NMF5	1	0.000870606	306	K	EK(1)VAAAFR	-3.22
sucC	Q5NMF5	1	0.00120404	79	K	LVSDIAAVK(1)K	-3.8345
etfB	Q5NMF6	1	6.67895e-24	152	K	LTIADNK(1)IEVTR	-3.0399
etfB	Q5NMF6	1	2.09758e-23	231	K	QAGEK(1)VESVEEFAAK	-2.3631
etfB	Q5NMF6	1	0.00121333	8	K	VIVPVK(1)R	-4.7761
etfB	Q5NMF6	1	8.80008e-10	241	K	VESVEEFAAK(1)LK	-2.9302
etfB	Q5NMF6	1	1.12438e-09	219	K	TLK(1)VEEPPVR	-3.8946
etfB	Q5NMF6	1	5.28519e-98	73	K	AQDQLK(1)TGMAIGADR	-2.2989
etfB	Q5NMF6	1	6.34322e-10	193	K	FVSLPNIIK(1)AR	-2.9662
etfB	Q5NMF6	1	3.60196e-126	20	K	VK(1)TDGSGIDLSNLK	-1.5272
etfA	Q5NMF7	1	2.18114e-26	142	K	RPIYAGNAIATVQSADSK(1)K	-1.7644
pgl	Q5NMF8	1	0.000332011	119	K	AADQK(1)LASYK	-3.5374
pgl	Q5NMF8	1	2.25332e-10	209	K	TVLTDALK(1)EGASSR	-3.677
ZMO1477	Q5NMF9	1	0.00290995	224	K	SK(1)LDCSVDMDGK	4.9463
typA	Q5NMG5	1	0.00185822	252	K	ASK(1)IMAFR	-4.1295
typA	Q5NMG5	1	0.000202235	549	K	SSGK(1)DDAIR	-2.8769
typA	Q5NMG5	1	1.8065e-06	470	K	LFEK(1)YGPYK	-3.4392
typA	Q5NMG5	1	0.00182604	475	K	YGPYK(1)GPISGR	-3.0288
typA	Q5NMG5	1	2.28423e-08	48	K	AMDSGDLEK(1)ER	-0.41173
typA	Q5NMG5	1	2.90847e-05	324	K	EGTK(1)VTSR	-3.8472
typA	Q5NMG5	1	1.44183e-49	352	K	VTESDEK(1)DSFEVAGR	-2.7383
typA	Q5NMG5	1	0.000478353	66	K	CTSIEWNGK(1)R	-1.94
typA	Q5NMG5	1	2.08094e-25	196	K	IVSHVNAPK(1)VDADAPFR	-2.058
typA	Q5NMG5	1	0.00255205	539	K	AK(1)QLTNMR	-3.2929
ZMO1468	Q5NMG8	1	5.39154e-51	131	K	EIVK(1)NYSEQK	-2.7737
ZMO1468	Q5NMG8	1	0.0025522	795	K	IIGK(1)SFFK	-5.5044
ZMO1468	Q5NMG8	1	6.78946e-50	502	K	GINDQFAIGNIK(1)SMDR	-3.4042
ZMO1468	Q5NMG8	1	0.00160798	91	K	VGK(1)FTFQTVK	-2.6057
ZMO1468	Q5NMG8	1	0.000475832	773	K	NK(1)LHNNPELFFK	-3.2911
ZMO1468	Q5NMG8	1	0.000193494	79	K	HFLIK(1)DEPSR	-6.5361
ZMO1468	Q5NMG8	1	8.99574e-29	143	K	YVFYTK(1)TPPR	-3.4032
ZMO1468	Q5NMG8	1	0.00255196	672	K	HTFIFK(1)EK	-2.5173
ZMO1468	Q5NMG8	1	2.39147e-05	255	K	K(1)FLPQDISHR	-2.4779
ZMO1468	Q5NMG8	1	4.80257e-10	515	K	TFDYIK(1)NNIDK	-1.8916
ZMO1468	Q5NMG8	1	0.000936484	738	K	PVEK(1)FQSK	-5.0291
ZMO1468	Q5NMG8	1	3.56905e-08	210	K	DVNK(1)NYNFDLYR	-0.78167
ZMO1468	Q5NMG8	1	8.19408e-13	783	K	LHNNPELFFK(1)DAK	-1.2582
ZMO1468	Q5NMG8	1	0.000272126	509	K	YFK(1)TFDYIK	-2.5535
ZMO1468	Q5NMG8	1	3.70114e-08	396	K	K(1)YLFEDQK	-4.0185
ZMO1468	Q5NMG8	1	0.00330166	98	K	FTFQTVK(1)K	-5.8783
ZMO1468	Q5NMG8	1	8.85689e-86	173	K	NTSDTLQVDATK(1)K	-3.0498
ZMO1468	Q5NMG8	1	0.0010793	666	K	DFQK(1)HTFIFK	-0.81411
ZMO1468	Q5NMG8	1	0.00032901	62	K	NEIK(1)NFK	-4.0959
ZMO1467	Q5NMG9	1	0.000193021	7	K	VYK(1)NNNSSIR	-2.698
ZMO1466	Q5NMH0	1	0.000909056	3	K	AK(1)TIPMR	-4.1241
ZMO1466	Q5NMH0	1	2.13412e-11	17	K	WQTLADTPK(1)TVEALK	-3.4307
sseA	Q5NMH6	1	0.0190912	240	K	IDPLFK(1)K	-5.1399
sseA	Q5NMH6	1	4.03344e-05	209	K	RGHIPK(1)SICIPAR	-2.0491
sseA	Q5NMH6	1	1.0098e-06	50	K	LSDDAK(1)GWQSK	-3.5419
sseA	Q5NMH6	1	0.00037499	232	K	FLPVSELK(1)K	-3.5751
sseA	Q5NMH6	1	0.0077515	24	K	NAPEK(1)LR	-5.4957
sseA	Q5NMH6	1	3.12812e-80	55	K	GWQSK(1)HIPQAR	-2.9008
ZMO1457	Q5NMH9	1	0.000191093	420	K	ETGWK(1)HSQK	-3.7473
ZMO1455	Q5NMI1	1	1.74616e-05	38	K	NLFFDK(1)ASGAK	-3.9554
ZMO1455	Q5NMI1	1	2.7273e-07	165	K	IALESGASK(1)ASVCR	-4.2434
ZMO1455	Q5NMI1	1	0.000900909	184	K	STLIDTLK(1)R	-6.4562
phrB	Q5NMI6	1	4.58511e-83	68	K	EK(1)GGQLHLFEGDAEK	-2.3294
mtlD	Q5NMI7	1	7.78096e-08	35	K	SK(1)VTAGIAHIGVGNFHR	-4.4564
mtlD	Q5NMI7	1	5.38424e-06	8	K	TATAESK(1)TAIK	-3.0387
mtlD	Q5NMI7	1	2.48175e-13	439	K	GHK(1)FTPIEPHISK	-2.5408
mtlD	Q5NMI7	1	0.00212501	24	K	ALANLDPK(1)R	-3.6204
mtlD	Q5NMI7	1	3.70736e-12	449	K	FTPIEPHISK(1)EER	-1.8308
mtlD	Q5NMI7	1	5.46169e-17	307	K	VGAEFTQNVAPYEHMK(1)GR	-2.3546
glyQ	Q5NMJ1	1	6.74161e-14	219	K	WFK(1)EASQECK	-2.5897
glyQ	Q5NMJ1	1	0.000149886	226	K	EASQECK(1)ALLER	-4.3201
glyS	Q5NMJ2	1	1.04326e-14	643	K	VIVNHDK(1)AGIR	-1.8788
glyS	Q5NMJ2	1	0.000336737	32	K	LAELLSAK(1)LK	-2.0149
glyS	Q5NMJ2	1	0.000301211	220	K	VQK(1)ITDEAR	-2.3043
glyS	Q5NMJ2	1	0.00136489	42	K	LKEAGINPTK(1)IEK	-2.0976
glyS	Q5NMJ2	1	0.0176339	137	K	TFPWPK(1)SMR	-3.6368
glyS	Q5NMJ2	1	3.52237e-15	281	K	TNQK(1)YFACTDR	-3.148
glyS	Q5NMJ2	1	5.32633e-13	93	K	STGLTK(1)EELELR	-2.0603
glyS	Q5NMJ2	1	0.000900076	45	K	IEK(1)YATPR	-2.8791
glyS	Q5NMJ2	1	9.26641e-17	62	K	DLPAK(1)TEAVQEER	-3.2607
ZMO1442	Q5NMJ4	1	0.00054346	27	K	QPITEILQSSK(1)IR	-2.4357
ZMO1442	Q5NMJ4	1	5.33773e-13	191	K	WTVYK(1)NNPVTEGR	-0.91187
ZMO1442	Q5NMJ4	1	2.14211e-20	172	K	K(1)QELHAAYAR	-0.45002
ZMO1442	Q5NMJ4	1	0.000937956	186	K	ELTGK(1)WTVYK	-5.3387
ZMO1441	Q5NMJ5	1	0.000543911	243	K	FYFK(1)PEDGNR	-2.4127
ZMO1441	Q5NMJ5	1	1.54745e-79	159	K	SGTHLK(1)TYNR	-2.7096
ZMO1441	Q5NMJ5	1	0.00255223	286	K	AADWK(1)IEK	-3.8421
ZMO1441	Q5NMJ5	1	0.0018026	71	K	LK(1)AGGFLSPR	-4.8585
ZMO1438	Q5NMJ8	1	1.54648e-41	131	K	LYDEQLSSLSCVK(1)K	-1.5695
ZMO1438	Q5NMJ8	1	7.52823e-15	43	K	VHALEK(1)SGAIQGYR	-2.0507
leuS	Q5NMK1	1	5.24792e-15	484	K	HPTWK(1)NVTCPK	-2.8642
leuS	Q5NMK1	1	3.9454e-10	720	K	AIAK(1)IHDLVNAIEK	-2.8671
leuS	Q5NMK1	1	0.00187696	220	K	DLDQWPEK(1)VR	-6.0247
leuS	Q5NMK1	1	6.41178e-07	22	K	K(1)WEESGCFHAK	-2.9741
leuS	Q5NMK1	1	1.94062e-42	308	K	MGTAAEDIETAEK(1)K	-3.3345
leuS	Q5NMK1	1	8.73799e-27	692	K	VAAIASEEASAGIDK(1)DLQHR	-1.9947
leuS	Q5NMK1	1	0.000882142	366	K	YNLPVK(1)R	-4.3543
leuS	Q5NMK1	1	1.03808e-23	522	K	FASQPDDK(1)PFDK	-1.2181
leuS	Q5NMK1	1	2.09114e-05	730	K	IHDLVNAIEK(1)AK	-1.8219
ZMO1430	Q5NMK6	1	1.93817e-14	339	K	VTVDPK(1)TAQTQAPSR	-1.6842
thiE2	Q5NML1	1	0.000171686	132	K	SHPGK(1)PFLGR	-3.1618
clpB	Q5NML2	1	1.1109e-05	559	K	EK(1)LIHMEDWLGK	0.64343
clpB	Q5NML2	1	2.94845e-07	11	K	AK(1)GFIQSAQTVAIR	-2.9067
clpB	Q5NML2	1	0.00255216	130	K	ILK(1)DSGLK	-3.5553
clpB	Q5NML2	1	3.83084e-23	165	K	TADTATAEDRYDALK(1)K	-2.2219
clpB	Q5NML2	1	0.00081399	328	K	YVEK(1)DPALQR	-2.6597
clpB	Q5NML2	1	0.0017554	263	K	LK(1)GVLDEVK	-4.9691
clpB	Q5NML2	1	2.29342e-21	579	K	VIGQEDAVK(1)AVSR	-2.165
clpB	Q5NML2	1	0.0017255	481	K	EK(1)LDQAR	-3.3639
clpB	Q5NML2	1	4.32619e-127	641	K	IDMSEYMEK(1)HAVAR	-1.4044
clpB	Q5NML2	1	0.000356306	466	K	WK(1)NEQDK	-3.6867
clpB	Q5NML2	1	2.39224e-80	359	K	EK(1)YEAHHGVR	-2.2555
clpB	Q5NML2	1	0.000523783	426	K	IIQLK(1)IER	-4.6438
clpB	Q5NML2	1	1.95747e-36	253	K	VLMGLDMGSLIAGAK(1)YR	-4.3923
clpB	Q5NML2	1	1.24637e-79	303	K	SDGAMDAGNLLK(1)PALAR	-2.9361
clpB	Q5NML2	1	2.01598e-09	569	K	LIHMEDWLGK(1)R	-2.09
clpB	Q5NML2	1	2.0207e-98	202	K	TK(1)NNPVLIGEPGVGK	-1.9192
ZMO1423	Q5NML3	1	0.000547345	906	K	ALTPSELDK(1)TAR	-2.0249
ZMO1423	Q5NML3	1	0.00201902	291	K	VALSK(1)IYR	-5.0717
ZMO1422	Q5NML4	1	0.00255226	697	K	ITK(1)ADIIR	-5.2158
ZMO1422	Q5NML4	1	3.54594e-13	704	K	FK(1)NQWLRPDK	-3.4233
ZMO1422	Q5NML4	1	0.000986157	250	K	AK(1)TLVTR	-4.0051
ZMO1422	Q5NML4	1	0.00791404	178	K	GVVQNEK(1)R	-3.9782
ZMO1422	Q5NML4	1	1.03503e-07	816	K	ESK(1)GWSYGVHSR	-2.7008
purK	Q5NML5	1	0.00063087	356	K	MGHVTK(1)LIK	-3.2217
purK	Q5NML5	1	0.000115042	118	K	NYASDLK(1)IR	-4.2936
purK	Q5NML5	1	4.64434e-06	342	K	RNNYLHVYGK(1)GTAR	-1.8124
purK	Q5NML5	1	1.80686e-05	111	K	LTEK(1)NYASDLK	-2.8047
purK	Q5NML5	1	9.24452e-06	62	K	SFVGAYDDGEK(1)LK	-2.7518
purK	Q5NML5	1	6.66668e-19	316	K	VEMK(1)NLIGAQVNTWEK	-2.286
ZMO1415	Q5NMM1	1	0.00686762	178	K	HFVPEIK(1)EVR	-1.7209
ZMO1415	Q5NMM1	1	1.73025e-17	15	K	TPNPATLK(1)FLLHR	-2.2683
ZMO1412	Q5NMM4	1	2.20286e-58	69	K	ASVK(1)PDYIICLEDGKK	1.6195
ZMO1412	Q5NMM4	1	2.42032e-58	80	K	ASVKPDYIICLEDGK(1)K	-0.74245
fur	Q5NMM5	1	2.84885e-05	122	K	LGYK(1)LVDHR	-1.3476
fur	Q5NMM5	1	3.17162e-76	13	K	QINIETLCAQK(1)GLR	-3.3218
bfr1	Q5NMM6	1	5.00383e-138	53	K	SNSIDEMK(1)HADK	-2.6972
bfr1	Q5NMM6	1	1.42812e-133	111	K	EAIQCCEK(1)HSDFGTR	1.338
cbbF2	Q5NMM7	1	1.62997e-15	135	K	MCHASK(1)GQGAFVDGER	-3.173
pepX	Q5NMM8	1	0.00729941	591	K	SQDYVDAK(1)R	-2.8949
asd	Q5NMM9	1	2.21509e-12	188	K	AIFVGDPIEPK(1)K	-3.0004
asd	Q5NMM9	1	0.000673982	222	K	MVVETK(1)K	-3.7817
ZMO1406	Q5NMN0	1	4.80049e-60	6	K	AASLK(1)TAYFTADDGVK	-1.8052
ZMO1406	Q5NMN0	1	7.85924e-05	54	K	PGHADFLAK(1)SGFR	-3.3377
ZMO1405	Q5NMN1	1	0.000334569	95	K	LAPITPK(1)SR	-3.7294
ZMO1403	Q5NMN3	1	2.52266e-14	267	K	IMVHEGQAIK(1)R	-2.248
ZMO1400	Q5NMN6	1	0.000276893	371	K	SIATAIK(1)SEVNR	-5.3561
ZMO1400	Q5NMN6	1	1.05599e-05	122	K	TVEEWHEK(1)R	-2.1839
ZMO1400	Q5NMN6	1	0.00283075	5	K	ADLK(1)IYPIGTK	-4.0361
ZMO1396	Q5NMP0	1	1.35845e-06	182	K	MQEFK(1)NSLVPVK	-0.79925
ZMO1396	Q5NMP0	1	0.000678371	176	K	GSLFTLAEK(1)R	-1.1341
ZMO1392	Q5NMP4	1	4.75899e-08	38	K	GGQK(1)PAILVHVEGLK	-1.2071
ZMO1392	Q5NMP4	1	3.50352e-08	49	K	GGQKPAILVHVEGLK(1)NR	-1.0672
ZMO1392	Q5NMP4	1	4.11115e-08	65	K	VQAYDADQK(1)VYFEK	-2.1834
ZMO1391	Q5NMP5	1	1.70949e-05	281	K	GVHLK(1)QDDEIR	-2.5075
ZMO1391	Q5NMP5	1	1.54573e-13	130	K	GDLDSHIVK(1)R	-2.7669
dsbD	Q5NMP7	1	1.0889e-05	92	K	IK(1)TSAIQYPIPEK	-2.9287
ZMO1387	Q5NMP9	1	1.16341e-12	128	K	SQGHSQSIIK(1)TGR	-2.7201
ZMO1387	Q5NMP9	1	0.00192218	22	K	SIELMLTK(1)K	-4.0082
ZMO1386	Q5NMQ0	1	0.00901433	226	K	FLELK(1)YK	-3.4707
ZMO1385	Q5NMQ1	1	4.64387e-42	375	K	QTVDVLSDEIEK(1)SR	-2.7004
ZMO1385	Q5NMQ1	1	2.08957e-07	338	K	QAASATIPLDVLK(1)R	-1.98
ZMO1385	Q5NMQ1	1	0.01081	41	K	ADGLVPLDDGK(1)K	-2.9816
ZMO1385	Q5NMQ1	1	9.6891e-06	220	K	SHELDISDPAK(1)AK	-0.90704
era	Q5NMQ2	1	0.0109562	265	K	EIGSK(1)AR	-5.6711
ZMO1382	Q5NMQ4	1	2.05745e-08	361	K	LQDK(1)HESVGDVR	-1.8897
ZMO1374	Q5NMR2	1	0.00115254	60	K	QVEEK(1)TGQFGK	-4.2511
ZMO1374	Q5NMR2	1	0.0123585	66	K	TGQFGK(1)K	-5.5968
ZMO1374	Q5NMR2	1	2.01804e-29	285	K	SSCHSIEK(1)SR	-2.2934
hemN2	Q5NMS2	1	1.12013e-05	268	K	LIDESALPQTK(1)ER	-2.8088
hemN2	Q5NMS2	1	0.000240276	48	K	IK(1)NVAPDSR	-2.9523
motB3	Q5NMT2	1	0.0125744	317	K	RADSVK(1)AYLVGK	-3.3312
motB3	Q5NMT2	1	1.59237e-35	85	K	SSNNK(1)NFSVSGPNGGSSR	-2.6467
motB3	Q5NMT2	1	1.16795e-85	80	K	VEGEAAYK(1)SSNNK	-2.6019
dkgA	Q5NMU2	1	0.000356163	206	K	LLQDDTIK(1)K	-2.6514
dkgA	Q5NMU2	1	1.18246e-52	198	K	ASK(1)LLQDDTIK	-3.4561
dkgA	Q5NMU2	1	7.31246e-11	214	K	LGK(1)SIPQVILR	-2.6001
dkgA	Q5NMU2	1	0.000922591	78	K	IVSK(1)LPGR	-3.8463
mscS2	Q5NMV5	1	4.31386e-75	890	K	KLEAANTHSDDAVK(1)TGQK	-1.6721
mscS2	Q5NMV5	1	0.0012365	775	K	IMQK(1)TIDEMR	-3.2307
mscS2	Q5NMV5	1	2.31889e-121	916	K	EADTESHVAK(1)NSR	-1.9921
nadK	Q5NMV7	1	0.000887754	91	K	AK(1)QFTVYPLR	-3.6212
nadK	Q5NMV7	1	8.07551e-34	110	K	MDGQTVSGEQK(1)IYR	-2.8047
ZMO1328	Q5NMV8	1	7.9587e-40	173	K	ATMGALFTQK(1)IATAR	-1.3479
ZMO1328	Q5NMV8	1	0.000115289	88	K	DILHK(1)LSGK	-5.3138
ZMO1328	Q5NMV8	1	5.90394e-67	14	K	AITAFSNPLIK(1)R	-2.4494
ZMO1327	Q5NMV9	1	0.007927	13	K	VQITNK(1)R	-3.6349
ZMO1325	Q5NMW1	1	4.14162e-11	69	K	LILTPPSSVAAYK(1)GR	-2.4841
chvG	Q5NMW3	1	7.64186e-19	516	K	ATVEAHHGTIEVAK(1)R	-2.4052
chvG	Q5NMW3	1	0.00150752	72	K	LTGLQTGK(1)YK	-3.6187
chvG	Q5NMW3	1	5.38424e-06	259	K	TIVHPLK(1)SLAK	-3.2462
chvG	Q5NMW3	1	0.00596763	454	K	DK(1)DDVVIR	0.14955
chvI	Q5NMW4	1	0.00013283	127	K	FQEK(1)SEETPQNSHIIVR	-1.6041
chvI	Q5NMW4	1	4.82817e-05	206	K	TIDSHIK(1)R	-7.1796
guaB	Q5NMW5	1	8.25161e-124	453	K	AAMGYTGSATIPELQK(1)R	-2.0447
guaB	Q5NMW5	1	1.65565e-08	200	K	DIEK(1)SVAYPAATK	-2.4332
guaB	Q5NMW5	1	9.83176e-65	405	K	YFQQDVK(1)DQMK	-2.3761
ZMO1320	Q5NMW6	1	7.55895e-07	180	K	LPEGTK(1)VDQSPLWK	-2.3729
ZMO1320	Q5NMW6	1	0.000240849	37	K	LISQYFK(1)TR	-8.893
ZMO1319	Q5NMW7	1	0.000194367	67	K	NK(1)NAFIALGR	-1.0625
ZMO1319	Q5NMW7	1	0.00120582	192	K	APSTAK(1)NIIK	-3.9974
ZMO1319	Q5NMW7	1	0.000904476	126	K	AQQNLTK(1)IK	-3.5574
ZMO1315	Q5NMX1	1	0.00121072	98	K	QAFK(1)YAR	-3.5267
ZMO1315	Q5NMX1	1	4.157e-06	204	K	VTGHK(1)FHNIR	-3.0427
ZMO1315	Q5NMX1	1	0.00115754	192	K	IK(1)TALKEDK	-3.1373
pdxA	Q5NMX3	1	0.00288016	190	K	VTVEDLK(1)R	-4.2091
ZMO1312	Q5NMX4	1	2.09562e-20	27	K	LPQQMTVFGK(1)SNPNVHK	-3.3655
pepA2	Q5NMX7	1	0.00191457	25	K	APLVIPAK(1)K	-4.9184
pepA2	Q5NMX7	1	0.00237604	398	K	LADNLLK(1)AGQK	-4.2739
pepA2	Q5NMX7	1	1.19456e-114	428	K	LLESHIADMK(1)NVGPR	-0.59106
pepA2	Q5NMX7	1	0.000415505	26	K	K(1)GFTAADLSR	-5.3125
pepA2	Q5NMX7	1	1.3624e-85	445	K	YGGSITAAQFLK(1)R	-2.4885
pepA2	Q5NMX7	1	0.000767665	450	K	RFIEK(1)DVR	-3.9056
pepA2	Q5NMX7	1	1.23515e-98	474	K	AASFWDK(1)GATGFGVR	-2.2311
pepA2	Q5NMX7	1	1.02282e-39	164	K	TLYFSQINSETAEK(1)K	2.1051
pepA2	Q5NMX7	1	1.41761e-18	16	K	ALPLNIDFTTGNSDK(1)K	-1.7039
holC	Q5NMX8	1	7.52448e-05	126	K	SLK(1)NIDGECHYWK	-0.0044529
fumA	Q5NMX9	1	0.0185928	62	K	LSAIGK(1)R	-5.1318
ZMO1306	Q5NMY0	1	0.00237954	60	K	GK(1)GHPWVSR	-4.409
ZMO1305	Q5NMY1	1	0.000688433	67	K	VEALEAASK(1)K	-2.9274
ZMO1305	Q5NMY1	1	0.000145036	34	K	EAENVLK(1)DR	-6.3048
ZMO1305	Q5NMY1	1	0.000325005	56	K	DEFETLK(1)MR	-4.0869
proC2	Q5NMY3	1	0.00106925	119	K	HFFPK(1)AK	-3.5627
proC2	Q5NMY3	1	8.10738e-49	145	K	GVVALCADK(1)LTDEQRK	-1.3177
proC2	Q5NMY3	1	0.00267774	277	K	YMAEK(1)AK	-4.5181
ZMO1301	Q5NMY5	1	0.0101726	72	K	EEYLK(1)DR	-3.5579
ZMO1301	Q5NMY5	1	2.61182e-06	332	K	LFVEGK(1)YASPPR	-1.1953
ZMO1301	Q5NMY5	1	0.00289267	151	K	NFVDFYEK(1)K	-3.7073
ZMO1301	Q5NMY5	1	1.9412e-05	129	K	TGLEHSNSK(1)YTLR	-2.3479
bcbE	Q5NMY6	1	1.24463e-05	22	K	LPK(1)YMLPLDGK	-2.6452
bcbE	Q5NMY6	1	0.00494014	116	K	K(1)DFCFPK	-3.6374
bcbE	Q5NMY6	1	3.36668e-42	213	K	EGK(1)NIHYNLVEK	-1.8732
bcbE	Q5NMY6	1	4.58106e-28	224	K	EK(1)IIFCGTPSEYK	-2.1243
bcbE	Q5NMY6	1	3.62226e-10	222	K	NIHYNLVEK(1)EK	-2.4569
bcbE	Q5NMY6	1	0.00138936	15	K	FSK(1)AGYK	-3.2214
bcbG	Q5NMY7	1	0.0079141	246	K	K(1)YSTDHFK	-1.34
bcbG	Q5NMY7	1	0.000169913	42	K	LYDK(1)QISCLK	-1.5731
bcbG	Q5NMY7	1	0.00602037	200	K	GLNLYNK(1)R	-3.6714
bcbG	Q5NMY7	1	0.000222774	48	K	QISCLK(1)QDTK	-2.6029
ZMO1298	Q5NMY8	1	0.000538816	697	K	K(1)WIVGLHEIR	-1.8555
ZMO1298	Q5NMY8	1	0.00208955	370	K	TPTTFK(1)GVQR	-1.8555
ZMO1298	Q5NMY8	1	1.33046e-07	696	K	IIWGGQFTSGDK(1)K	-4.412
murQ	Q5NMZ2	1	0.000179741	242	K	LAK(1)VDQDKAEK	-2.8773
ZMO1291	Q5NMZ5	1	0.00255213	212	K	SFLGK(1)FNR	-4.4917
sldS	Q5NN00	1	9.70173e-05	142	K	GIVDNK(1)VVVYR	-6.5198
sldS	Q5NN00	1	5.70995e-06	82	K	ALFSK(1)LTDNNPK	-1.7142
sldL	Q5NN01	1	0.00255198	424	K	LTLSK(1)THK	-3.9139
sldL	Q5NN01	1	1.46273e-18	275	K	VTAVHYYDPDK(1)HSHK	-1.1633
sldC	Q5NN02	1	0.00791384	213	K	NFLMAEK(1)K	-5.984
ZMO1283	Q5NN03	1	1.37533e-16	6	K	SK(1)NDSVYQAAK	-3.1258
ZMO1283	Q5NN03	1	3.63115e-06	70	K	VLQAAHK(1)LNYHPNMAAR	-1.9609
acpP	Q5NN07	1	1.95466e-06	77	K	DAVSYIDEHK(1)A	-0.47959
fabF	Q5NN08	1	0.00526869	231	K	ASRPYDK(1)GR	-1.9071
fabF	Q5NN08	1	3.99619e-15	130	K	ESIICHEK(1)GPR	-1.7656
fabF	Q5NN08	1	4.39634e-49	334	K	LFGDDIK(1)NMSMSSTK	-2.9746
fabF	Q5NN08	1	0.00285991	70	K	VDSK(1)TIR	-4.0587
fabF	Q5NN08	1	7.28229e-07	122	K	IEK(1)ESIICHEK	-2.9581
tdcB	Q5NN11	1	0.000303148	25	K	IK(1)NAIIR	-3.4212
tdcB	Q5NN11	1	9.48677e-06	74	K	LLSLDK(1)VAR	-4.6557
tdcB	Q5NN11	1	3.16041e-40	349	K	MKDQAGQLYK(1)VAR	-2.6496
tdcB	Q5NN11	1	0.000281661	341	K	MK(1)DQAGQLYK	-2.1325
astD	Q5NN14	1	1.38213e-14	276	K	LIVEDGK(1)HQPLLDAIQR	-1.8527
cysG2	Q5NN15	1	1.01326e-42	90	K	TAQAISVCSESEGEK(1)NER	-2.7316
ZMO1270	Q5NN16	1	5.00264e-20	306	K	EHLWK(1)NSR	-2.5482
ZMO1270	Q5NN16	1	1.03641e-05	75	K	ALK(1)EFGAGTTGSR	-4.2008
ZMO1270	Q5NN16	1	0.00016463	95	K	VLNGTYQGHK(1)ACEEALK	-0.97296
ZMO1270	Q5NN16	1	0.000985615	41	K	VLSPTK(1)AIIK	-2.2122
ZMO1268	Q5NN18	1	0.000780305	292	K	WIK(1)SLTEEK	-4.4263
guaA	Q5NN19	1	3.75526e-20	137	K	VGEK(1)HQVWMSHADR	-2.5419
guaA	Q5NN19	1	0.00143173	427	K	K(1)ADAVYLEEIR	-2.583
guaA	Q5NN19	1	0.000357365	308	K	GVTDPETK(1)R	-3.6434
guaA	Q5NN19	1	0.000115042	419	K	IPGEVTK(1)ER	-1.0101
guaA	Q5NN19	1	0.002552	382	K	ELFK(1)DEVR	-3.7618
guaA	Q5NN19	1	5.41201e-18	285	K	EHYGIK(1)LVHVNAEDR	-1.0639
guaA	Q5NN19	1	0.00162434	218	K	QTK(1)IAEIR	-4.103
guaA	Q5NN19	1	2.88927e-08	300	K	FLAGLK(1)GVTDPETK	-3.3112
ZMO1265	Q5NN21	1	6.96464e-108	190	K	YSEAPATTLVTK(1)DR	-2.5448
ZMO1265	Q5NN21	1	1.19689e-14	214	K	TYYSHLLK(1)TEK	-4.4172
rspA	Q5NN22	1	0.00297404	145	K	K(1)EEYAEEALK	-4.7277
ZMO1251	Q5NN35	1	2.63432e-62	49	K	DK(1)TDTALHCVTDKDNDPR	-1.6036
ZMO1248	Q5NN38	1	3.92609e-63	160	K	DSNADDITLGNK(1)NH	-2.5209
rpmJ	Q5NN40	1	0.000115043	31	K	TYIINK(1)TVR	-3.7142
ZMO1235	Q5NN51	1	0.00086649	154	K	GK(1)CSHCLSH	-3.3923
ZMO1235	Q5NN51	1	9.76925e-05	139	K	ESAEK(1)NDFVAER	-1.9133
dxs1	Q5NN52	1	0.00255203	298	K	DK(1)YHAVQR	-3.3714
cpsB	Q5NN53	1	1.58066e-09	395	K	LSLQK(1)HFNR	-3.1043
cpsB	Q5NN53	1	9.08217e-07	381	K	FQVK(1)QIMVK	-4.4558
ZMO1232	Q5NN54	1	0.00846149	124	K	NIFTISK(1)K	-5.8517
folE	Q5NN57	1	0.00255201	124	K	VLK(1)GYAHR	-2.226
folE	Q5NN57	1	7.64567e-14	179	K	GVETPNVQTVTK(1)TLR	-1.5721
folE	Q5NN57	1	0.00569013	118	K	VVGLSK(1)LAR	-4.0834
folE	Q5NN57	1	1.60111e-05	46	K	WAGDDPDREGLIDTPK(1)R	-1.8376
ykfB	Q5NN58	1	1.97456e-12	152	K	VK(1)VDEHNPEDCIK	-2.2375
ykfB	Q5NN58	1	0.000277578	142	K	AAAK(1)LAYCPVIK	-2.4608
rplI	Q5NN59	1	2.87871e-12	123	K	PIK(1)SIGISEVR	-3.6612
rplI	Q5NN59	1	4.69691e-14	11	K	IEK(1)LGHIGDVVAVK	-1.754
rplI	Q5NN59	1	7.43836e-09	45	K	K(1)IFEANR	-3.5498
rplI	Q5NN59	1	1.25557e-07	141	K	VVLHPEVAVK(1)IK	-2.1238
rplI	Q5NN59	1	0.000835252	143	K	IK(1)VNVAR	-4.26
rplI	Q5NN59	1	2.0864e-56	113	K	VAK(1)NQIVLDRPIK	-1.6572
rpsR	Q5NN60	1	0.000479112	25	K	IDYK(1)DVR	-4.7121
rpsR	Q5NN60	1	0.0079148	51	K	ITAVSAK(1)K	-2.7931
rpsR	Q5NN60	1	0.00180564	17	K	SCPFAAK(1)DAPK	-2.2009
rpsF	Q5NN61	1	3.28669e-09	39	K	VVK(1)TEIWGLR	-3.3623
fabD	Q5NN63	1	1.97723e-08	287	K	VLAPMIK(1)R	-4.5343
ZMO1222	Q5NN64	1	0.000174455	164	K	AGMIGMSK(1)SLAR	-3.5324
ZMO1222	Q5NN64	1	6.27111e-40	202	K	EAAK(1)SQIPAGR	-1.9001
ZMO1216	Q5NN70	1	6.8282e-24	327	K	QVSK(1)AFYHVAVR	-1.8535
ZMO1216	Q5NN70	1	2.66025e-12	304	K	AIVDYGK(1)TGEIQK	-2.8381
ZMO1216	Q5NN70	1	2.58384e-19	362	K	VK(1)NNLQVVSSLLSIHSR	-1.3381
ZMO1214	Q5NN72	1	2.059e-51	393	K	NTYPSK(1)SEETVSPK	-2.2668
ZMO1214	Q5NN72	1	1.09791e-05	409	K	PAQEK(1)SATPSPR	-2.9755
ZMO1214	Q5NN72	1	6.56338e-175	442	K	LDSVESDFPK(1)NQAPR	-2.3025
gor	Q5NN75	1	0.00371088	77	K	FGWTLPEK(1)K	-4.4844
gor	Q5NN75	1	0.000456701	370	K	IYK(1)SNFRPMR	-1.7682
gor	Q5NN75	1	0.000750258	390	K	ALYK(1)MVVDGDSDK	-3.5248
gor	Q5NN75	1	0.00629988	78	K	K(1)FDWATLR	-3.2599
kup	Q5NN77	1	7.03692e-49	631	K	NSESATEFFK(1)LPSNR	-3.0782
trmH	Q5NN83	1	6.09614e-06	235	K	GVLSTLEK(1)PR	-4.6207
glyA	Q5NN85	1	3.0831e-62	254	K	GGMILTDDPALAK(1)K	-1.3729
glyA	Q5NN85	1	4.76181e-19	362	K	NGIPFDPLPPVK(1)TSGIR	-1.379
glyA	Q5NN85	1	9.28227e-05	67	K	YAEGYPGK(1)R	-2.1815
glyA	Q5NN85	1	1.6792e-23	289	K	AVAFGEALQPSFK(1)EYAK	-2.1628
glyA	Q5NN85	1	8.09639e-15	3	K	TK(1)ETASFFTDR	-2.4829
rpiB	Q5NN86	1	8.39876e-07	149	K	RIDK(1)LSNPQFNI	-1.9325
rpiB	Q5NN86	1	0.00297404	10	K	TSAVPSNTK(1)K	-4.0269
hemA	Q5NN88	1	0.00181155	30	K	NK(1)GHFPNAR	-3.2961
hemA	Q5NN88	1	1.73503e-15	307	K	ERDAQQK(1)HAALLK	-2.9007
thiF	Q5NN94	1	0.000164484	170	K	GYEASK(1)PCYR	-6.431
thiF	Q5NN94	1	0.000658257	230	K	LLLIDAK(1)DFR	-4.5638
dfp	Q5NN96	1	1.13904e-09	292	K	FNYSPSK(1)YK	-1.6036
fixC	Q5NNA2	1	4.7218e-09	93	K	VTESPHWVLTPK(1)K	-2.1795
fixC	Q5NNA2	1	3.63334e-72	471	K	LSSVYLSNTQHDENEPCHLK(1)LK	-1.3185
fixC	Q5NNA2	1	3.23677e-10	226	K	ELWEVLPEK(1)HVAGR	-1.4034
ZMO1176	Q5NNB0	1	0.00180677	217	K	ETGPK(1)ELR	-3.5234
astB	Q5NNB4	1	0.00255205	83	K	GDDK(1)TILK	-4.0177
astB	Q5NNB4	1	2.12345e-14	366	K	VPLSK(1)AALEAVDQR	-2.1578
astB	Q5NNB4	1	0.000488567	338	K	IISGNNPIK(1)K	-3.5731
astB	Q5NNB4	1	0.00141629	381	K	FILTPK(1)R	-4.9576
astB	Q5NNB4	1	0.000144161	48	K	QAALQGLEK(1)MK	-2.3838
asr	Q5NNC8	1	2.74257e-32	119	K	QNITK(1)VGLLGTR	-1.5434
asr	Q5NNC8	1	0.00298779	21	K	K(1)LVYGANNR	-2.8951
asr	Q5NNC8	1	0.000733211	55	K	LCEDK(1)DYTK	-2.5246
ZMO1149	Q5NND7	1	1.76422e-05	210	K	VHLK(1)AEHFQDR	-2.6846
ZMO1147	Q5NND9	1	1.26418e-85	98	K	INAFQSK(1)QQSAQR	-2.738
ZMO1147	Q5NND9	1	5.94178e-43	80	K	MQK(1)SGASMTVMQPK	-3.2276
rpmE	Q5NNE1	1	0.000346968	36	K	EGDTMK(1)LDIDPR	-0.012644
rpmE	Q5NNE1	1	0.00488987	73	K	FGALLK(1)K	-4.9778
rpmE	Q5NNE1	1	0.000161893	30	K	STWGK(1)EGDTMK	-1.472
rpmE	Q5NNE1	1	6.93009e-09	2	K	MK(1)QNIHPDYHFIK	-2.0738
ilvI	Q5NNE7	1	5.99386e-10	128	K	HCTK(1)HNYLVR	-3.5286
ilvI	Q5NNE7	1	1.37717e-05	302	K	VDSFSPHSK(1)K	-3.6088
serB	Q5NNE9	1	4.47885e-06	35	K	IGDQK(1)WLAPEK	-4.2819
serB	Q5NNE9	1	5.80928e-70	137	K	LLAGLK(1)TSVIQECVR	-3.0178
serB	Q5NNE9	1	1.17583e-12	127	K	GELNFDESLK(1)AR	-4.0379
serB	Q5NNE9	1	0.002552	131	K	TK(1)LLAGLK	-4.728
serB	Q5NNE9	1	1.0395e-114	219	K	K(1)EILQEECQR	-3.2876
serB	Q5NNE9	1	4.2719e-12	218	K	VLDPILGPETK(1)K	-2.8846
mauG	Q5NNF0	1	7.77417e-32	342	K	GHENAINEQEK(1)R	-1.8955
mauG	Q5NNF0	1	3.16332e-23	297	K	EAFTK(1)VYGGQANQER	-2.728
mauG	Q5NNF0	1	4.47243e-19	331	K	FDQYLK(1)GHENAINEQEK	-2.0359
ZMO1133	Q5NNF3	1	0.00110076	31	K	WEHLSK(1)GQNPK	-2.8199
ZMO1130	Q5NNF6	1	2.23151e-163	197	K	RDADPNEVVAEQK(1)SFGDLGR	-0.80685
ntrY	Q5NNG1	1	9.77405e-06	373	K	THLK(1)HNR	-3.9831
ZMO1124	Q5NNG2	1	0.00138936	269	K	MVK(1)VDVR	-4.5331
ZMO1124	Q5NNG2	1	1.27737e-20	450	K	LK(1)SLGLAEPR	-3.3287
ZMO1124	Q5NNG2	1	0.0073036	133	K	QENASLK(1)AK	-4.6414
ZMO1124	Q5NNG2	1	3.02566e-06	135	K	AK(1)IGHTEELTGNSSAINHVR	-1.9601
ZMO1121	Q5NNG5	1	0.000849886	111	K	GAVK(1)YLSSEGQK	-0.43388
gltB	Q5NNG9	1	2.13455e-09	1262	K	EK(1)TQLTYSVR	-2.8472
gltB	Q5NNG9	1	0.000357611	1507	K	LEYPLDDK(1)K	-3.0712
gltB	Q5NNG9	1	9.97902e-05	280	K	NWMK(1)SHEIK	-2.4162
gltB	Q5NNG9	1	0.000746797	1107	K	TDGGLK(1)TGR	-3.8551
gltB	Q5NNG9	1	1.06628e-36	1468	K	SMIADHAVK(1)TDSPWAHR	-2.4445
gltB	Q5NNG9	1	2.13791e-06	1160	K	QK(1)FIGTPER	-3.3923
gltB	Q5NNG9	1	1.67168e-31	914	K	IGAK(1)SVSGEGGEAPER	-2.9362
gltB	Q5NNG9	1	5.73097e-06	803	K	HQNAFAANK(1)K	-4.2668
gltB	Q5NNG9	1	5.40938e-05	988	K	VTDMIAK(1)LR	-5.4346
gltD	Q5NNH0	1	1.59869e-29	27	K	DK(1)DFNEIYR	-3.9985
gltD	Q5NNH0	1	0.0025522	198	K	LEK(1)DIVAR	-4.4432
gltD	Q5NNH0	1	3.48872e-10	13	K	MLSFVHLK(1)QAYPEK	-1.8667
gltD	Q5NNH0	1	0.000988696	19	K	QAYPEK(1)R	-3.6678
gltD	Q5NNH0	1	1.06643e-20	364	K	DHVQSVK(1)VR	-3.337
ndh	Q5NNH3	1	9.06407e-05	360	K	GEPLK(1)DFAYR	-3.5692
ndh	Q5NNH3	1	1.12996e-16	387	K	FAAIGDLSLSGK(1)K	-2.5893
ndh	Q5NNH3	1	1.22352e-10	90	K	K(1)NHEIILEPLVDEEGHK	-1.97
ndh	Q5NNH3	1	1.23028e-23	303	K	SNQIIVK(1)PTLQSTTDDR	-2.4282
ndh	Q5NNH3	1	1.36543e-05	73	K	YHGK(1)HWGYHYVR	-1.247
ndh	Q5NNH3	1	1.29132e-59	262	K	TNTMVVEAGEGFIK(1)TK	-2.6255
ZMO1109	Q5NNH7	1	3.2057e-71	375	K	SK(1)SGVDNDLTTLR	-3.2618
ZMO1109	Q5NNH7	1	8.549e-24	210	K	MQATNQAVPESWLK(1)R	-3.2947
ZMO1109	Q5NNH7	1	1.57995e-39	30	K	K(1)HEAEAAPQQAAK	-2.5423
ZMO1109	Q5NNH7	1	0.00236916	325	K	LK(1)VAAEK	-4.2921
ZMO1109	Q5NNH7	1	5.38164e-10	150	K	K(1)TEFDIEQALK	-2.4597
ZMO1107	Q5NNH9	1	0.000345279	159	K	DLPGVPVDTK(1)E	-3.7065
ZMO1107	Q5NNH9	1	0.000361714	32	K	K(1)AGLTAPPCLR	-5.7994
ZMO1105	Q5NNI1	1	3.82009e-05	640	K	VATGLPLLK(1)IDSR	-1.389
ZMO1105	Q5NNI1	1	5.52657e-09	45	K	GQHDPHLLK(1)NAYQR	-2.1908
ZMO1105	Q5NNI1	1	6.01034e-18	381	K	TSK(1)SGSEDTQIR	-2.309
ZMO1105	Q5NNI1	1	0.000511276	299	K	TQEETVK(1)IPR	-3.8808
ZMO1100	Q5NNI6	1	2.44002e-19	109	K	EEDTLLETGGGIK(1)K	-2.1775
ZMO1100	Q5NNI6	1	0.00081399	42	K	PK(1)PLVEVGGK	-4.0678
ZMO1100	Q5NNI6	1	0.000880006	244	K	AVK(1)VTDTILR	-2.3858
ZMO1100	Q5NNI6	1	4.44783e-08	88	K	HTAK(1)DFDLQISR	-0.75829
ZMO1100	Q5NNI6	1	0.000110761	31	K	TAMILAAGFGK(1)R	-4.5343
ZMO1097	Q5NNI9	1	0.000388572	95	K	TGGAPK(1)SQLK	-3.1464
rnr	Q5NNJ0	1	3.14259e-10	8	K	QK(1)NNNDLPTSK	-2.3242
rnr	Q5NNJ0	1	7.40648e-41	32	K	QILEFISSSSQPVGK(1)R	-1.7383
rnr	Q5NNJ0	1	2.68033e-08	585	K	SLVGAYHLESGK(1)PK	-1.9841
mazG	Q5NNJ1	1	8.31808e-05	227	K	HHGIDAEQALK(1)K	-4.6662
mazG	Q5NNJ1	1	3.77465e-08	10	K	SEK(1)SDFSSIDTLR	-2.9189
ZMO1093	Q5NNJ3	1	0.0025523	251	K	NFLK(1)LFDK	-2.5509
metG	Q5NNJ4	1	0.000941773	510	K	FVENDK(1)NNSEK	-3.6502
metG	Q5NNJ4	1	5.55493e-05	286	K	K(1)VFGHGFLLNR	-3.676
metG	Q5NNJ4	1	6.65925e-50	302	K	MSK(1)SVGNVVDPIDMAK	-2.9508
metG	Q5NNJ4	1	2.10844e-05	144	K	EEELVTDSK(1)GEK	-1.8633
metG	Q5NNJ4	1	9.82548e-05	368	K	SLSIIAK(1)NGAK	-5.1812
metG	Q5NNJ4	1	1.72792e-14	102	K	TTEAEHYK(1)ASQALWK	-2.0333
holB	Q5NNJ5	1	1.49994e-09	296	K	LAQAIHLWEK(1)AR	-2.6634
tmk	Q5NNJ6	1	0.00538876	174	K	TIDYHK(1)K	-2.9051
tmk	Q5NNJ6	1	0.000810139	40	K	LQK(1)SVIATR	-4.4381
dacC	Q5NNJ7	1	0.000197916	215	K	EFTWGK(1)TMGSGK	-4.0174
dacC	Q5NNJ7	1	7.46607e-20	99	K	LDQPITVQPETWK(1)K	-2.6501
dacC	Q5NNJ7	1	0.000377048	340	K	VK(1)VVYQGPIK	-2.2319
celA	Q5NNK0	1	1.91644e-08	36	K	AAEADNWTLFK(1)NR	-2.5984
bscB	Q5NNK2	1	2.1372e-162	756	K	LK(1)HASTTEVSENDESEE	-2.3187
rplS	Q5NNK7	1	0.000845217	57	K	SNK(1)AIGSSFTVR	-3.7657
rplS	Q5NNK7	1	7.5532e-15	19	K	LQEQK(1)SIPDFR	-3.5729
rplS	Q5NNK7	1	0.00035244	100	K	AK(1)LYYLR	-3.9568
rimM	Q5NNK9	1	0.00279413	27	K	LK(1)PFTEDAAQFK	-1.9273
ffh	Q5NNL1	1	2.9759e-10	271	K	PIK(1)FVGTSEK	-2.0265
ffh	Q5NNL1	1	0.00777654	334	K	GRFDFNDLK(1)K	-0.21716
ffh	Q5NNL1	1	0.00052817	437	K	LGGIK(1)GLMK	-5.5014
ffh	Q5NNL1	1	1.72553e-09	428	K	MHQEMSSAMK(1)R	-2.8131
ffh	Q5NNL1	1	1.59278e-12	386	K	MEAMIDSMTPK(1)ER	-2.1039
ffh	Q5NNL1	1	0.00424162	397	K	IRPELINAK(1)R	-3.3112
ffh	Q5NNL1	1	6.04587e-34	360	K	QIK(1)NAMANGQVDDR	-2.6307
ffh	Q5NNL1	1	6.57299e-08	66	K	AIGHNVLK(1)SVTPGQQVVK	-2.5513
ffh	Q5NNL1	1	0.000622462	54	K	DFVSK(1)ITEK	-3.537
dapF	Q5NNL4	1	1.67625e-114	221	K	ACGTGACATFVAAK(1)R	-1.779
dapF	Q5NNL4	1	5.12243e-52	229	K	RLVSGK(1)TQIDLPGGR	-2.564
ftsY	Q5NNL6	1	0.00223401	16	K	IGFGLK(1)R	-4.748
ftsY	Q5NNL6	1	0.000357328	9	K	SEETPWYK(1)K	-2.6636
ftsY	Q5NNL6	1	8.51445e-07	202	K	LQNK(1)SGLMDELAK	-2.5401
ZMO1069	Q5NNL7	1	0.00462205	139	K	K(1)WHPDLNQDDEK	-2.5633
sufE	Q5NNL9	1	3.372e-14	57	K	VK(1)GCSASVWVYPMR	-0.10843
pspC	Q5NNM1	1	1.96337e-08	107	K	LAK(1)VETYITSQDR	-3.7552
pspA	Q5NNM3	1	1.99138e-05	81	K	AELALSK(1)NREDLAK	-6.0097
pspA	Q5NNM3	1	1.75801e-05	49	K	ASAAK(1)TIADQK	-3.2124
sod	Q5NNM6	1	4.86778e-121	38	K	SYVDK(1)VNSWVDEK	-2.6147
sod	Q5NNM6	1	8.46236e-09	46	K	VNSWVDEK(1)K	-0.87365
sod	Q5NNM6	1	1.64926e-130	30	K	DLEPHMSAETLEYHHGK(1)HHK	-1.2668
sod	Q5NNM6	1	4.71577e-34	135	K	DGK(1)LAITSYHDGDTPVAHK	-3.4664
sod	Q5NNM6	1	0.00845704	176	K	NARPK(1)YAK	-3.1667
ZMO1057	Q5NNM9	1	0.00410736	147	K	LPGPVEK(1)R	-4.1704
ZMO1055	Q5NNN1	1	4.48469e-36	544	K	TIVEGIETPEQK(1)K	-1.5866
parC	Q5NNN2	1	0.00591608	67	K	LDPASAYK(1)K	-3.7809
parC	Q5NNN2	1	0.00162791	743	K	LPPVGFPK(1)NNR	-1.3808
parC	Q5NNN2	1	0.00255191	310	K	IVLEPK(1)SR	-3.6627
parC	Q5NNN2	1	9.88615e-05	470	K	LK(1)SDLSALR	-3.9664
purC	Q5NNN4	1	2.81967e-06	103	K	NVAAGSLSK(1)R	-2.8878
purC	Q5NNN4	1	2.54698e-21	39	K	DDATAFNAQK(1)K	-3.1431
pstB	Q5NNN6	1	2.36729e-06	233	K	LEETLMELK(1)K	-2.2848
pstB	Q5NNN6	1	3.72498e-79	63	K	ITALIGPSGCGK(1)STLLR	-2.7077
pstB	Q5NNN6	1	0.000782148	154	K	LHFNK(1)SR	-3.7142
pstB	Q5NNN6	1	0.000277928	177	K	AALWDEVK(1)DK	-4.5236
pstB	Q5NNN6	1	1.6715e-10	51	K	NK(1)ITALIGPSGCGK	-4.4863
pstS	Q5NNN9	1	0.000505049	323	K	EVK(1)TFIR	-1.7556
ZMO1042	Q5NNP4	1	2.57627e-07	200	K	SLAAEQTYQSK(1)R	-4.7835
ZMO1041	Q5NNP5	1	4.78268e-10	158	K	LSELPDFLEQK(1)R	-3.8529
ZMO1040	Q5NNP6	1	2.66569e-05	616	K	DYVISDVHSK(1)NR	-2.5841
nrdA	Q5NNP7	1	3.28004e-08	402	K	HINTK(1)VNEASMMLAK	-0.25327
nrdA	Q5NNP7	1	1.44402e-09	412	K	VNEASMMLAK(1)ER	-0.30975
nrdA	Q5NNP7	1	0.00255212	394	K	SWNLK(1)IFR	-8.2114
nrdA	Q5NNP7	1	2.39466e-146	485	K	SK(1)DSDAVWNSILEK	-1.942
argG	Q5NNQ0	1	0.000490775	274	K	YIGMK(1)SR	-3.8436
argG	Q5NNQ0	1	2.77758e-15	352	K	LYK(1)GSVNVIGR	-3.2354
argG	Q5NNQ0	1	5.41865e-14	125	K	QVGADAVAHGATGK(1)GNDQIR	-2.576
ZMO1034	Q5NNQ2	1	8.71765e-71	80	K	SEFQTALANEK(1)NQCQAMMAK	-2.6734
ZMO1034	Q5NNQ2	1	1.77282e-17	193	K	WK(1)QTHPFPK	-3.4713
ZMO1034	Q5NNQ2	1	0.000884346	200	K	QTHPFPK(1)PSSK	-1.3336
ZMO1034	Q5NNQ2	1	0.00267774	191	K	AAFEK(1)WK	-3.0272
ZMO1034	Q5NNQ2	1	6.02366e-65	89	K	NQCQAMMAK(1)FK	-3.7585
cfa	Q5NNQ3	1	0.000403864	170	K	IHIASK(1)LDLK	-3.0909
cfa	Q5NNQ3	1	0.00255189	84	K	LILK(1)NTVR	-5.0336
cfa	Q5NNQ3	1	2.11567e-14	120	K	SK(1)QNVAHHYDLDGR	-2.0834
cfa	Q5NNQ3	1	0.000246846	228	K	VK(1)FQLIDYR	-3.7464
cfa	Q5NNQ3	1	0.000709991	140	K	LYDLFLDK(1)DR	-1.7967
pflA1	Q5NNQ9	1	0.00075533	133	K	APFSK(1)YDAITR	-1.0846
nrdD	Q5NNR1	1	0.000248727	253	K	KDGLSYK(1)QVR	-0.2237
queC	Q5NNR3	1	0.0023289	251	K	AAGWESYQK(1)SR	-3.6842
queC	Q5NNR3	1	2.40494e-13	62	K	HK(1)VELECR	-2.3594
dys	Q5NNR7	1	0.00255205	240	K	ELTDIK(1)IK	-4.5781
dys	Q5NNR7	1	0.00966617	180	K	YLSEHGK(1)K	-1.9674
dys	Q5NNR7	1	5.30155e-14	17	K	KAELLSK(1)QVEHIDIR	-3.1089
ZMO1017	Q5NNR9	1	0.00410736	241	K	LDHPWIK(1)R	-3.2623
infA	Q5NNS2	1	1.01731e-62	39	K	VQLENDHEILGHTAGK(1)MR	-2.1863
infA	Q5NNS2	1	6.14105e-05	3	K	AK(1)EELLEMR	-2.7244
ZMO1013	Q5NNS3	1	4.16507e-08	129	K	VSSNIVTFK(1)SLSPR	-1.7304
ZMO1009	Q5NNS7	1	6.76205e-41	114	K	IDPK(1)SEDMSLCVDPSR	-2.1529
glcD	Q5NNS8	1	0.00607489	457	K	IQTLK(1)AIK	-0.392
glcD	Q5NNS8	1	0.000977231	452	K	TK(1)IQTLK	-4.2977
glcD	Q5NNS8	1	6.00307e-05	97	K	DGAALLLSTK(1)R	-3.9161
ZMO1007	Q5NNS9	1	1.74616e-05	144	K	FLSAEECEK(1)LR	-2.5861
folP	Q5NNT0	1	0.00237954	103	K	AAIQLGK(1)SK	-4.1944
glmM	Q5NNT4	1	0.00030586	37	K	VGQAAGAYFK(1)R	-2.0798
metE	Q5NNT6	1	0.00161325	50	K	RETWLK(1)QK	-2.1819
metE	Q5NNT6	1	2.10361e-08	90	K	GGK(1)VDLATYFAMAR	-1.6516
metE	Q5NNT6	1	1.05717e-17	731	K	LWVNPDCGLK(1)TR	-1.5886
metE	Q5NNT6	1	7.67323e-05	135	K	GQK(1)FSLASTK	-2.4919
metE	Q5NNT6	1	6.82109e-14	396	K	IHNEAVAK(1)R	-2.3932
metE	Q5NNT6	1	2.35099e-10	407	K	RLAAVTPDMAK(1)R	-4.129
metE	Q5NNT6	1	0.000493743	715	K	K(1)YLPADR	-3.0804
metE	Q5NNT6	1	0.00478895	37	K	SSEAELK(1)ETAASLR	-0.35075
metE	Q5NNT6	1	1.0076e-07	378	K	NEVAEELAASTK(1)AAK	0.076619
metE	Q5NNT6	1	0.000303148	364	K	TALTK(1)GR	-3.9749
msrA	Q5NNT8	1	1.28617e-08	162	K	YCSIVVAPK(1)IAK	-2.7557
ZMO0994	Q5NNU2	1	0.00142931	74	K	NVTNK(1)AR	-4.206
ZMO0994	Q5NNU2	1	2.8523e-14	161	K	AFSGAWK(1)DVTGGNK	-2.6031
ZMO0994	Q5NNU2	1	6.33516e-98	129	K	SADK(1)AGDAIENTTDK	-2.2557
ZMO0994	Q5NNU2	1	3.62312e-51	69	K	AVSDTAEDAHDGAK(1)NVTNK	-1.6381
ZMO0994	Q5NNU2	1	1.69931e-89	109	K	TK(1)SSAETATDNAGHTIAR	-2.2039
ZMO0994	Q5NNU2	1	1.68603e-05	103	K	SGDALDK(1)SWDK	-1.0354
ZMO0994	Q5NNU2	1	2.90756e-05	154	K	GANTVGK(1)AFSGAWK	-4.553
ZMO0994	Q5NNU2	1	2.41409e-23	140	K	AGDAIENTTDK(1)AGTGIK	-1.8128
ZMO0994	Q5NNU2	1	5.55905e-07	96	K	TTDK(1)SGDALDK	-1.7693
ZMO0992	Q5NNU4	1	0.000180138	78	K	ELHYK(1)ATAGTLTIR	-2.9746
ibpA	Q5NNU7	1	0.000555768	156	K	IEGDVVDAK(1)LK	-2.4483
dksA	Q5NNU9	1	9.27294e-08	9	K	ASNFTASK(1)VDTNGIK	-3.1288
dksA	Q5NNU9	1	9.60512e-05	16	K	VDTNGIK(1)TSALEK	-3.1193
dksA	Q5NNU9	1	3.42886e-06	107	K	LISK(1)IDAALR	-4.6858
dksA	Q5NNU9	1	1.41898e-153	150	K	PIATMTIEAQEK(1)HER	0.030225
serS	Q5NNV0	1	5.29167e-05	81	K	AEVSAIK(1)EK	-3.4881
serS	Q5NNV0	1	0.00182493	137	K	QFSFK(1)PK	-2.7966
serS	Q5NNV0	1	1.87749e-16	50	K	TLALELQTLQTK(1)R	-5.5027
surE	Q5NNV1	1	0.000328896	56	K	LYK(1)HDDR	-2.3117
surE	Q5NNV1	1	1.42833e-28	37	K	ISDDVTVVAPDK(1)ER	-2.4791
dnaN	Q5NNV6	1	2.35682e-14	280	K	VATIASEK(1)TR	-2.7279
dnaN	Q5NNV6	1	0.000665907	141	K	QIIDK(1)TR	-3.4668
dnaN	Q5NNV6	1	6.1286e-16	12	K	ATLLK(1)SLSHVQSVVER	-1.9592
dnaN	Q5NNV6	1	0.00394438	2	K	MK(1)ATIER	-3.962
xyrA	Q5NNW0	1	0.00236093	21	K	GIDK(1)SATR	-6.024
xyrA	Q5NNW0	1	7.10539e-34	206	K	K(1)NDLVVLGYGALCR	-3.1318
xyrA	Q5NNW0	1	1.97528e-21	198	K	EIDK(1)DILPYAK	-1.8935
xyrA	Q5NNW0	1	2.03852e-17	7	K	NTSTQK(1)PAHFDK	-1.7415
xyrA	Q5NNW0	1	6.02938e-32	78	K	GHAEEVVGK(1)AIK	-2.5781
xyrA	Q5NNW0	1	7.73785e-53	205	K	EIDKDILPYAK(1)K	-0.68393
xyrA	Q5NNW0	1	1.25013e-09	243	K	KTDPK(1)FQKPR	-3.325
xyrA	Q5NNW0	1	1.70463e-121	269	K	EHYNK(1)SVLALAIR	-1.4696
xyrA	Q5NNW0	1	6.71182e-207	177	K	SIGVSNYSVQQMDEFK(1)K	1.1091
xyrA	Q5NNW0	1	1.754e-16	260	K	FEHYLAAVEELK(1)K	-0.50101
xyrA	Q5NNW0	1	0.00255233	264	K	LAK(1)EHYNK	-2.9591
xyrA	Q5NNW0	1	8.69136e-98	13	K	PAHFDK(1)ISIK	-7.286
ZMO0973	Q5NNW3	1	0.00316058	456	K	DFDMMK(1)R	-2.3701
ZMO0973	Q5NNW3	1	0.000143311	243	K	YALK(1)TFPQVK	-3.7854
ZMO0973	Q5NNW3	1	7.28093e-06	209	K	GCK(1)SHCSFCLWPQTVGGHK	-2.4459
ZMO0973	Q5NNW3	1	0.00208191	120	K	DAK(1)GIVDFVAR	-3.4482
ZMO0973	Q5NNW3	1	0.00248265	432	K	SVETFYK(1)R	-3.7161
ZMO0973	Q5NNW3	1	3.74873e-14	329	K	VETAEK(1)FTR	-3.0703
ZMO0972	Q5NNW4	1	1.1372e-16	116	K	LIVDSK(1)SHGTNAK	-3.1684
ZMO0972	Q5NNW4	1	6.38065e-09	162	K	QVVHALEK(1)K	-3.0231
ZMO0971	Q5NNW5	1	8.67795e-08	37	K	NK(1)VTLPFPDVESVK	-2.3582
ZMO0970	Q5NNW6	1	0.000440701	51	K	ACPCPQVK(1)IPVR	-4.4557
ZMO0963	Q5NNX3	1	0.000270832	8	K	MEIMNISK(1)QYK	-2.6015
ZMO0963	Q5NNX3	1	0.000357365	24	K	EAILEEAK(1)R	-3.9562
ZMO0963	Q5NNX3	1	0.00911209	107	K	NIIEPDK(1)R	-3.3017
ZMO0956	Q5NNY0	1	0.000133011	11	K	DDEGHSLK(1)K	-2.6787
hemF	Q5NNY5	1	0.000942456	92	K	GCFSPDFAK(1)K	-4.2952
hemF	Q5NNY5	1	6.28482e-13	165	K	TICDK(1)HHPDYYSR	-1.9329
ZMO0950	Q5NNY6	1	7.91492e-05	169	K	FYQK(1)HHFQPYQR	-3.2486
clpX	Q5NNY7	1	0.00548485	332	K	NALVK(1)QYQK	-2.3686
clpX	Q5NNY7	1	2.38242e-09	20	K	STLYCSFCGK(1)SQHEVR	-3.3612
clpX	Q5NNY7	1	1.66368e-13	336	K	QYQK(1)LFELEDAK	-2.704
clpX	Q5NNY7	1	8.03882e-06	327	K	ILTEPK(1)NALVK	-3.0388
clpX	Q5NNY7	1	1.92882e-05	103	K	LNHGGK(1)DADVELAK	-2.047
clpX	Q5NNY7	1	0.00291512	413	K	VFAQK(1)EK	-3.4983
clpX	Q5NNY7	1	3.22704e-08	264	K	LEGK(1)SIGFGAHVAAPDER	-4.254
clpX	Q5NNY7	1	1.76691e-45	10	K	LSGSDSK(1)STLYCSFCGK	-2.5888
clpX	Q5NNY7	1	5.63025e-42	96	K	VLSVAVHNHYK(1)R	-2.6726
clpP	Q5NNY8	1	0.000270832	197	K	AFGLIDK(1)VFDK	-2.6616
clpP	Q5NNY8	1	9.98344e-06	209	K	RPVASEEK(1)E	-2.7635
tig	Q5NNZ0	1	5.97075e-09	156	K	SFDDSK(1)K	-4.2532
tig	Q5NNZ0	1	0.00696742	248	K	K(1)AEVNDDFAK	-3.599
tig	Q5NNZ0	1	5.80214e-187	12	K	METVETLNEGLK(1)R	-2.7265
tig	Q5NNZ0	1	0.00011521	143	K	IK(1)EFAEHQK	-3.0117
tig	Q5NNZ0	1	0.0025522	52	K	VPAK(1)LVNK	-4.9058
tig	Q5NNZ0	1	9.98927e-17	456	K	HDHDHDHK(1)EK	-1.4061
tig	Q5NNZ0	1	6.59817e-187	150	K	EFAEHQK(1)SFDDSK	-2.3507
ZMO0945	Q5NNZ1	1	0.000541544	158	K	K(1)NHIVLFEK	-0.14389
ZMO0945	Q5NNZ1	1	0.00029672	67	K	LGDK(1)SYELPR	-4.0647
ZMO0945	Q5NNZ1	1	0.00434005	3	K	SK(1)IITIK	-5.1882
ZMO0945	Q5NNZ1	1	4.48275e-17	275	K	PGIVPIK(1)PK	-3.1083
ZMO0945	Q5NNZ1	1	2.41778e-06	224	K	SVWMGAPGYK(1)GAIVR	-2.8092
ZMO0940	Q5NNZ6	1	1.91993e-05	77	K	LLNITK(1)QSLGR	-5.2882
ZMO0939	Q5NNZ7	1	0.000366264	174	K	IPK(1)SLDDSEK	-2.6552
ZMO0939	Q5NNZ7	1	0.000272126	239	K	DECAAVK(1)ER	-2.9516
ZMO0937	Q5NNZ9	1	6.74179e-14	17	K	TAYAENITERPSHSEK(1)K	-2.1352
gstA	Q5NP01	1	0.00159015	191	K	RLDMEPDSK(1)LK	-3.9722
gstA	Q5NP01	1	2.74875e-07	209	K	WYSEVSSRPSMK(1)A	-1.576
gstA	Q5NP01	1	6.81357e-28	2	K	MK(1)LYDYSGASNPR	-2.5314
aat	Q5NP09	1	8.53184e-15	216	K	LSPLLHNK(1)HSK	-3.9028
aat	Q5NP09	1	1.86582e-06	188	K	LK(1)SAVSSYFTDK	-3.2255
secA	Q5NP12	1	8.3075e-08	734	K	ILEK(1)SDELLAER	-4.4535
secA	Q5NP12	1	2.58385e-21	258	K	QK(1)NVVLTEEGTER	-3.0323
secA	Q5NP12	1	0.00170068	421	K	NLEDK(1)FR	-5.5549
secA	Q5NP12	1	7.78738e-10	464	K	HEGVPHK(1)VLNAR	-4.0433
secA	Q5NP12	1	1.15914e-09	137	K	GVHVVTVNDYLAK(1)R	-1.325
secA	Q5NP12	1	1.04111e-29	915	K	YK(1)HCHGAFDSK	-2.8368
secA	Q5NP12	1	5.53843e-05	912	K	NAPCPCGSGK(1)R	-3.9121
secA	Q5NP12	1	7.62449e-13	256	K	LGSDDYEIDEK(1)QK	-2.4279
secA	Q5NP12	1	4.36436e-10	924	K	HCHGAFDSK(1)N	-2.8223
argJ	Q5NP13	1	4.03515e-30	32	K	TVCAGYK(1)NWQR	-4.0248
argJ	Q5NP13	1	2.13253e-102	93	K	ALVVNAGNSNAFTGHK(1)GR	-0.85185
argJ	Q5NP13	1	1.16828e-41	174	K	QDITIQGK(1)SVK	-3.6585
argJ	Q5NP13	1	0.00106925	216	K	MLTK(1)ANK	-4.3903
argJ	Q5NP13	1	4.16414e-09	372	K	GMVVPNYDEAPVAAHLK(1)GK	-2.8915
ZMO0921	Q5NP15	1	1.04326e-14	93	K	AFTK(1)VHGPLVR	-2.6788
ZMO0921	Q5NP15	1	7.72128e-12	351	K	EAVANTSPPTVK(1)ISHR	-1.7615
ZMO0921	Q5NP15	1	0.000735325	288	K	EGSAK(1)NSPIK	-3.8493
ZMO0920	Q5NP16	1	1.78085e-28	40	K	SYHYLCDNK(1)K	-0.43849
ZMO0919	Q5NP17	1	0.0171796	876	K	NCAQFSK(1)TK	-1.9466
katE	Q5NP18	1	0.00705608	84	K	IFSEIGK(1)K	-3.461
katE	Q5NP18	1	1.23392e-125	25	K	IVGDNQNSITAGK(1)R	-2.4885
katE	Q5NP18	1	0.00115722	437	K	LMKEDEK(1)AR	-2.2447
katE	Q5NP18	1	0.0023636	225	K	NLK(1)AEEAEK	-1.9209
katE	Q5NP18	1	1.04854e-05	139	K	DAIK(1)FPDFIHTQK	-0.68371
katE	Q5NP18	1	0.000897733	460	K	EK(1)QIELFR	-5.0574
katE	Q5NP18	1	0.000786384	77	K	AK(1)IFSEIGK	-4.9411
katE	Q5NP18	1	3.23271e-28	474	K	RCDADLGK(1)R	-2.8877
katE	Q5NP18	1	6.64861e-09	148	K	FPDFIHTQK(1)R	-3.437
ZMO0917	Q5NP19	1	3.95938e-05	166	K	AFNALWK(1)R	-3.3106
ZMO0917	Q5NP19	1	0.00124865	304	K	FLK(1)NLEER	-4.3907
ZMO0917	Q5NP19	1	1.0385e-07	67	K	IIPQIYHSK(1)TRPER	-3.0752
ZMO0917	Q5NP19	1	0.000252327	3	K	MFK(1)GLHPIR	-2.3053
ZMO0917	Q5NP19	1	4.39974e-14	299	K	FSPTGFYSSAIK(1)NR	-2.566
ZMO0916	Q5NP20	1	3.06635e-06	15	K	VIFQVEGMHCEK(1)CVK	-3.8226
copA	Q5NP21	1	6.55699e-09	535	K	IQDSALSQLHQDEQK(1)K	-2.4111
copA	Q5NP21	1	0.000195191	418	K	AK(1)NINYLVVDK	-3.461
copA	Q5NP21	1	0.00264474	617	K	ANEIQSLK(1)K	-4.52
copA	Q5NP21	1	3.96223e-05	601	K	HYK(1)AGLLPEDK	-4.0307
folD	Q5NP22	1	0.00468927	25	K	IAEDVK(1)AFK	-4.8889
folD	Q5NP22	1	0.000115257	161	K	GK(1)NALVIGR	-3.8925
folD	Q5NP22	1	0.00469339	19	K	NK(1)IAEDVK	-3.6155
folD	Q5NP22	1	4.256e-39	195	K	HTK(1)NLEELCR	-2.6993
ilvE	Q5NP23	1	0.00469982	272	K	K(1)SIIALAR	-5.2203
ilvE	Q5NP23	1	0.000424956	183	K	DATK(1)GVPIWVSENHVR	-1.0786
ilvE	Q5NP23	1	1.69695e-70	23	K	ETSILTIEPTDHPTPADK(1)R	-1.7075
ilvE	Q5NP23	1	0.000489946	364	K	AEDPYGWVK(1)R	-2.1627
ilvE	Q5NP23	1	3.59006e-22	5	K	SQTK(1)ETSILTIEPTDHPTPADK	-1.3903
ZMO0912	Q5NP24	1	0.00153795	401	K	APILVK(1)R	-4.9808
ZMO0910	Q5NP26	1	0.000893156	3	K	MIK(1)FEHVTK	-2.4615
ZMO0910	Q5NP26	1	0.000810139	9	K	FEHVTK(1)IYK	-1.1108
ZMO0910	Q5NP26	1	0.00263245	15	K	K(1)FENTVFR	-5.1209
ZMO0909	Q5NP27	1	0.00114424	194	K	FQDFLQK(1)SEK	-3.0379
ZMO0908	Q5NP28	1	1.14028e-37	152	K	VK(1)YETETGITNVK	-3.8155
ZMO0908	Q5NP28	1	0.00291512	338	K	QK(1)LFIIR	-2.2762
ZMO0908	Q5NP28	1	8.76337e-05	150	K	YYLNHVK(1)VK	-2.7788
mdoD	Q5NP31	1	1.72708e-07	254	K	NGHVVQDIDCTVK(1)LR	-0.55163
mdoD	Q5NP31	1	5.92423e-06	43	K	FGK(1)AQNFSWK	-6.0168
bga	Q5NP32	1	0.000149719	234	K	YMAHLYAK(1)AR	-1.7085
leuA	Q5NP33	1	0.00121453	8	K	MLHNPATK(1)YR	-2.3788
leuA	Q5NP33	1	2.04011e-10	53	K	DGNQALANPMDGEK(1)K	-2.5568
leuA	Q5NP33	1	7.70938e-32	309	K	VIK(1)TVEYCTELPVSPR	-0.6715
leuA	Q5NP33	1	6.05678e-05	148	K	IVFNMERPEIK(1)K	-2.0149
gltX1	Q5NP36	1	0.00141628	360	K	EDIAK(1)PDLSAEDK	-1.7077
gltX1	Q5NP36	1	4.40844e-32	306	K	FDMAELK(1)HLNAR	-1.8736
gltX1	Q5NP36	1	2.2067e-10	154	K	LDHDHAIK(1)WNDLIR	-1.1271
gltX1	Q5NP36	1	0.00791384	396	K	EWIDILK(1)K	-3.2461
gltX1	Q5NP36	1	0.000115031	404	K	GK(1)ALFLPLR	-3.8998
nadE	Q5NP37	1	0.00170602	371	K	K(1)PDITEENIQSR	-1.8446
nadE	Q5NP37	1	0.000562823	163	K	LCAHLK(1)ER	-3.4871
nadE	Q5NP37	1	0.00255217	436	K	SDVFK(1)VSR	-3.8744
nadE	Q5NP37	1	0.00258361	30	K	NADAMLK(1)IR	-3.4079
nadE	Q5NP37	1	2.46408e-07	114	K	YK(1)HDLPNYGTFDEK	-2.8884
nadE	Q5NP37	1	7.6763e-12	126	K	YKHDLPNYGTFDEK(1)R	-0.68116
ZMO0896	Q5NP40	1	4.665e-09	222	K	SSDSLASLK(1)K	-3.3074
lysK	Q5NP46	1	2.20904e-22	104	K	IPDNVPNHEMLAK(1)HLGK	-0.67645
lysK	Q5NP46	1	0.000267184	161	K	FNETLK(1)DILR	-4.7803
lysK	Q5NP46	1	0.0131924	436	K	DHIAPTLK(1)R	-2.2464
lysK	Q5NP46	1	2.63549e-20	267	K	DLIDSVTQSSK(1)ITR	-1.3385
lysK	Q5NP46	1	1.91825e-07	327	K	AK(1)SLHLGVIPR	-2.6117
lysK	Q5NP46	1	2.197e-28	355	K	NWHDQDADK(1)K	-2.418
mro	Q5NP47	1	0.000408392	305	K	LAAQIFDPK(1)TGR	-4.1313
ZMO0888	Q5NP48	1	6.89284e-05	81	K	ELITLVDNLK(1)K	-0.83683
ZMO0888	Q5NP48	1	5.02158e-50	34	K	EAGCEEVFTDK(1)VSSIK	-1.4901
rplM	Q5NP52	1	1.0749e-20	81	K	VYYK(1)HTGYAGGIK	-2.5021
rplM	Q5NP52	1	1.01194e-05	90	K	HTGYAGGIK(1)ETTPAK	-2.6902
rplM	Q5NP52	1	1.93021e-27	18	K	TTKPATPATVEK(1)K	-2.697
rpsI	Q5NP53	1	0.0013737	181	K	SFQFSK(1)R	-4.5575
mcpA2	Q5NP54	1	0.0017255	6	K	AEDFK(1)ER	-4.3458
mcpA2	Q5NP54	1	2.92077e-05	375	K	QLSITK(1)NHVENTGK	-2.4141
mcpA2	Q5NP54	1	8.15945e-05	120	K	AIK(1)SSAAGLFLNR	-2.9907
mcpA2	Q5NP54	1	0.00138648	465	K	FHLGEDEK(1)TN	-3.0231
cheA2	Q5NP56	1	2.0396e-07	130	K	TIAHSSQYAIK(1)K	-2.3363
cheB2	Q5NP58	1	0.00016927	206	K	LGSAIK(1)PQVK	-4.1475
cheB2	Q5NP58	1	1.21479e-14	118	K	PQNVTLEVFK(1)K	-2.6766
cheB2	Q5NP58	1	5.93594e-05	248	K	LLPK(1)EPVQGHR	-4.0488
ZMO0877	Q5NP59	1	0.000555587	25	K	PCSGDLCK(1)NNR	-2.9758
hpnM	Q5NP60	1	4.41834e-15	139	K	ATITSDK(1)LIYR	-4.0547
hpnM	Q5NP60	1	0.000550505	193	K	LATIDAK(1)TMK	-2.9742
hpnM	Q5NP60	1	0.000284458	150	K	FSQGK(1)WR	-4.2517
hpnM	Q5NP60	1	0.000694381	48	K	QGK(1)SLGISGR	-3.1579
ispH	Q5NP61	1	0.000115237	51	K	HVVDTLK(1)AK	-4.1262
hpnH	Q5NP62	1	0.000781616	52	K	IDYPK(1)EILNQR	-3.8606
hpnH	Q5NP62	1	0.00112545	182	K	TAK(1)FFDR	-4.4998
hpnH	Q5NP62	1	0.002552	219	K	TTTK(1)NLFR	-5.2966
hpnH	Q5NP62	1	0.00152017	115	K	K(1)VDQYEPR	-3.0402
hpnC	Q5NP67	1	2.68845e-53	246	K	SSGFSAAIHDK(1)R	-1.5359
hpnC	Q5NP67	1	5.09194e-14	72	K	QADDVADNVIASK(1)K	-3.7042
hpnC	Q5NP67	1	0.000150523	228	K	QAIETAALK(1)TK	-2.5727
hpnC	Q5NP67	1	6.10494e-06	157	K	FVLDVHK(1)ESR	-3.3425
hpnC	Q5NP67	1	0.000520535	19	K	NK(1)LNAAALVSGK	-3.6822
hpnA	Q5NP69	1	0.000216636	36	K	SLAQQGYK(1)VR	-5.0088
hpnA	Q5NP69	1	0.00351996	47	K	ATSPK(1)TNIR	-3.0385
hpnA	Q5NP69	1	0.00155719	316	K	DLGYK(1)SR	-5.1353
cdd	Q5NP72	1	3.25593e-08	92	K	AIAICGGK(1)FDEDR	-2.5
cdd	Q5NP72	1	4.79835e-36	153	K	LSTLLPHSFGPK(1)NLTSPK	-3.1036
dcd	Q5NP73	1	0.00202218	172	K	SGK(1)YMGQR	-2.1362
dcd	Q5NP73	1	9.80435e-06	15	K	EQAQK(1)YGMIEPFVESQR	-2.3528
ZMO0862	Q5NP74	1	1.17828e-102	84	K	AK(1)ADEASNAEMSK	-1.2739
ZMO0859	Q5NP77	1	0.00978639	85	K	GLWFSGK(1)NTR	-3.276
ispA2	Q5NP81	1	1.76455e-19	6	K	AVNLK(1)TMMEQVAQDIDR	-1.1291
ispA2	Q5NP81	1	0.0344379	100	K	GK(1)PTVHK	-3.4826
ispA2	Q5NP81	1	0.000141353	47	K	YAAIGGGK(1)R	-2.6343
queA	Q5NP84	1	0.00189892	81	K	ISANMIK(1)R	-4.4472
ntrC	Q5NP86	1	2.10867e-05	169	K	DIHNAIEHK(1)AFR	-3.919
ZMO0844	Q5NP92	1	3.07911e-05	224	K	PAAPVK(1)HEK	-3.6535
ZMO0844	Q5NP92	1	1.33472e-08	343	K	IGEK(1)TFYR	-3.7166
argS	Q5NP93	1	2.67082e-90	312	K	ATK(1)FGDDSDRPVQK	-1.9999
argS	Q5NP93	1	0.000175097	544	K	FLLPDNPAK(1)TAAR	-2.7854
argS	Q5NP93	1	1.10044e-40	374	K	AAVAALTQNK(1)VPLDVK	-1.4419
argS	Q5NP93	1	7.17312e-05	216	K	LLAEK(1)YGDR	-4.111
argS	Q5NP93	1	2.32576e-18	267	K	FTSEAALHK(1)AGIVQK	-1.9216
clcA	Q5NP95	1	0.000180124	417	K	TASK(1)SVISHLGG	-3.0456
ftsZ	Q5NP99	1	0.00330166	147	K	PFNFEGK(1)R	-3.8983
ftsZ	Q5NP99	1	4.33494e-36	326	K	VSVVATGIDSSK(1)K	-5.7916
ftsA	Q5NPA0	1	0.000627158	27	K	ISALIVEK(1)R	-3.8523
ftsA	Q5NPA0	1	0.00255014	144	K	GVK(1)SPIGLYADR	-2.8073
ftsA	Q5NPA0	1	2.37929e-08	258	K	LK(1)CFYGSAQSSPR	-1.5053
murD	Q5NPA7	1	2.00339e-21	58	K	LQQQYQEAIDK(1)GR	-2.2381
cysZ	Q5NPB5	1	1.05504e-13	28	K	LK(1)GPSELTGCNIYAK	-2.9344
ugd	Q5NPB7	1	2.03586e-05	422	K	NIYTEEEAK(1)K	-2.5704
fmt	Q5NPC5	1	0.00105251	50	K	PSPVEK(1)R	-5.1635
fmt	Q5NPC5	1	8.9432e-05	203	K	IDK(1)SEALIDFSK	-2.6094
fmt	Q5NPC5	1	5.13865e-05	200	K	QPESGESYAAK(1)IDK	-1.8915
ZMO0809	Q5NPC7	1	0.00230728	88	K	IESGEHSK(1)IK	-3.0659
rimO	Q5NPC9	1	7.96248e-06	145	K	HYSYLK(1)ISEGCNHR	-1.0246
rimO	Q5NPC9	1	0.000501544	216	K	MVK(1)ADLTDLAR	-2.0419
pepA1	Q5NPD0	1	0.000112631	457	K	AAWHMLK(1)SR	-2.9877
pepA1	Q5NPD0	1	5.06225e-06	442	K	PK(1)GGAAYGLR	-3.9609
pepA1	Q5NPD0	1	0.000146815	5	K	LFK(1)SLLAVDK	-3.1547
ZMO0805	Q5NPD1	1	0.00255198	136	K	ADIK(1)SQPR	-3.2296
ZMO0805	Q5NPD1	1	0.000524921	7	K	VEQK(1)IPAFCLTQK	-2.7961
ZMO0805	Q5NPD1	1	3.18572e-17	288	K	LSK(1)TNPSPILAR	-1.5421
ZMO0805	Q5NPD1	1	4.5409e-09	167	K	SPFGYIHK(1)R	-5.3998
ZMO0805	Q5NPD1	1	0.000996349	47	K	LFSSHYVK(1)PITR	-2.9043
argC	Q5NPD2	1	2.99529e-40	163	K	MIEAYESGTK(1)PSAFK	-0.35475
argC	Q5NPD2	1	0.000115219	175	K	GYGLSLK(1)HK	-3.5964
argC	Q5NPD2	1	0.000501636	168	K	PSAFK(1)GYGLSLK	-3.9199
ZMO0798	Q5NPD8	1	0.000398512	90	K	DHIQEAK(1)SNFK	-2.4115
ZMO0797	Q5NPD9	1	0.00067144	128	K	MIEK(1)NWGR	-3.87
ZMO0797	Q5NPD9	1	7.24038e-09	49	K	LEAALK(1)TFPAPEK	-0.55818
ZMO0797	Q5NPD9	1	0.00233825	43	K	SQSK(1)LEAALK	-2.3946
ZMO0794	Q5NPE2	1	1.25332e-24	234	K	GNK(1)NDGGYGVTPTTLR	-3.4017
ZMO0794	Q5NPE2	1	3.80335e-07	44	K	AMAWVK(1)SHNNK	-3.2001
pyrC1	Q5NPE4	1	0.00791516	17	K	LIDPASK(1)K	-5.4148
pyrC1	Q5NPE4	1	1.91163e-09	223	K	IHFAQLTTK(1)K	-3.7281
pyrB	Q5NPE5	1	2.72831e-18	90	K	LGADVVNMAVAQSSVK(1)K	-4.3987
ZMO0787	Q5NPE9	1	0.000115004	114	K	LK(1)SLYGVGR	-4.1171
ZMO0787	Q5NPE9	1	1.54961e-12	258	K	GSGNK(1)IEAVHYR	-2.1167
ZMO0785	Q5NPF1	1	0.0256287	11	K	REENILK(1)K	-3.4812
gatA	Q5NPF3	1	0.00982297	269	K	IGIPK(1)EYR	-4.4427
gatA	Q5NPF3	1	0.000130531	489	K	AGFTSQPK(1)K	-4.0789
gatA	Q5NPF3	1	0.00127788	361	K	AAGFGDEVK(1)R	-3.1926
gatB	Q5NPF4	1	2.11946e-14	272	K	SK(1)EDAHDYR	-2.9278
gatB	Q5NPF4	1	0.00431321	85	K	VSK(1)FDRK	-3.6354
gatB	Q5NPF4	1	5.41014e-06	263	K	LFDHDK(1)GETR	-1.8397
gatB	Q5NPF4	1	3.73835e-163	448	K	ILADNQDK(1)VEQYR	-1.1563
gatB	Q5NPF4	1	7.88887e-42	148	K	LMHDQHPDK(1)SYVDLNR	-1.4638
gatB	Q5NPF4	1	0.000146586	223	K	CEIK(1)NVNSVR	-0.45544
gatB	Q5NPF4	1	5.17545e-18	485	K	ANPAVVNEILK(1)K	-3.2904
ZMO0779	Q5NPF7	1	2.03499e-49	169	K	LIAEDAVSQQEADEK(1)K	-2.5718
ZMO0779	Q5NPF7	1	0.0001708	16	K	TQHQNHEK(1)QESR	-0.26299
ZMO0778	Q5NPF8	1	0.000126828	523	K	FQQGFEHHFEK(1)MR	-1.7779
ZMO0777	Q5NPF9	1	7.6075e-07	124	K	DK(1)DEITLGEER	-3.6578
ZMO0773	Q5NPG3	1	9.3841e-18	29	K	LRPDLAPK(1)HVER	-2.4945
mnmA	Q5NPG7	1	1.68719e-12	243	K	VLGK(1)HSGLIHFTVGQR	-3.435
ZMO0767	Q5NPG9	1	0.000810139	425	K	VAK(1)DWFNHR	-2.8909
glnD	Q5NPH0	1	0.000800561	369	K	VNHYLK(1)PK	-2.4138
glnD	Q5NPH0	1	5.7198e-05	287	K	ADLIAGHEAK(1)R	-2.6287
thrS	Q5NPH1	1	0.000176922	626	K	EAEEGK(1)VAIR	3.3269
thrS	Q5NPH1	1	0.0129696	236	K	QLK(1)AHLER	-2.9745
thrS	Q5NPH1	1	0.000490775	598	K	NEK(1)INYK	-4.4946
thrS	Q5NPH1	1	8.62727e-49	610	K	EHSLTK(1)VPNILVVGK	-2.8306
thrS	Q5NPH1	1	0.000582789	619	K	VPNILVVGK(1)R	-3.1448
thrS	Q5NPH1	1	0.00220017	292	K	MK(1)NANYK	-2.4602
thrS	Q5NPH1	1	0.00102031	247	K	LEEAQK(1)R	-5.0245
ZMO0764	Q5NPH2	1	4.42476e-06	7	K	TSAFIK(1)SAHGK	-2.4286
ZMO0764	Q5NPH2	1	5.77505e-10	51	K	AIALGAWAAEK(1)K	-2.9251
ZMO0763	Q5NPH3	1	0.00104757	262	K	AK(1)NDITEAEK	-2.3026
ZMO0763	Q5NPH3	1	0.000538436	100	K	VIVPNASLK(1)QR	-4.2259
gloB	Q5NPH7	1	0.000173099	233	K	NPEELAK(1)LR	-3.7552
dhbB	Q5NPH8	1	0.0025243	114	K	ETDIVIEGK(1)R	-6.5982
ZMO0757	Q5NPH9	1	0.00284888	359	K	K(1)YHILAEK	-2.9424
ZMO0757	Q5NPH9	1	0.00782753	30	K	ALSLSK(1)AGR	-3.8376
ZMO0757	Q5NPH9	1	6.45532e-70	196	K	IVANTLLNK(1)AGCIEK	-2.7372
ZMO0757	Q5NPH9	1	7.99487e-05	153	K	ALFNK(1)ASLFSK	-2.9423
ZMO0756	Q5NPI0	1	0.000659985	470	K	SELEK(1)QR	-4.9609
ZMO0756	Q5NPI0	1	0.000981611	202	K	NNVAK(1)ALFYK	-3.7521
ZMO0756	Q5NPI0	1	1.40561e-49	465	K	QYIAMAQQGK(1)SELEK	-3.614
ZMO0754	Q5NPI2	1	7.26235e-05	14	K	VIK(1)SDAYVAGSK	-3.0585
ZMO0753	Q5NPI3	1	0.000163397	77	K	LNSEGK(1)LDPLLAK	-5.1466
ZMO0753	Q5NPI3	1	3.51746e-59	40	K	GVSFDEYDVTDDSAK(1)R	-2.04
ZMO0753	Q5NPI3	1	2.83998e-08	71	K	HIGGCDDLVK(1)LNSEGK	-2.2375
ZMO0753	Q5NPI3	1	8.60123e-06	46	K	RTEMIK(1)R	-3.6544
ZMO0753	Q5NPI3	1	0.000928564	19	K	AK(1)ALFAEK	-4.5606
ZMO0753	Q5NPI3	1	0.00103247	16	K	VCPYCK(1)R	-3.1257
cysK	Q5NPI8	1	0.00207029	42	K	SNPGGSIK(1)DR	-2.8934
cysK	Q5NPI8	1	0.000124042	34	K	VEK(1)SNPGGSIK	-4.1448
cysK	Q5NPI8	1	0.0010793	118	K	EK(1)GMAGAIER	-4.623
cysK	Q5NPI8	1	4.29629e-19	229	K	PGAHAIQGIGAGFVPK(1)NLHR	-1.2577
ZMO0747	Q5NPI9	1	0.00137468	128	K	MPFAFK(1)ADVR	-3.7272
prfC	Q5NPJ3	1	3.53288e-09	122	K	K(1)LFEVCR	-4.8595
prfC	Q5NPJ3	1	0.00344518	58	K	SDWMK(1)IEQQR	-1.6698
prfC	Q5NPJ3	1	0.0101334	407	K	RVVLSDPTK(1)SK	-4.0383
csbD	Q5NPJ6	1	9.67097e-16	25	K	EELGK(1)AIDDPELQSK	-1.0833
csbD	Q5NPJ6	1	1.02448e-38	64	K	AK(1)DALEDLK	-2.6328
csbD	Q5NPJ6	1	0.00255228	7	K	SGTYNK(1)IK	-4.5565
csbD	Q5NPJ6	1	0.000322717	20	K	AVGAGK(1)EELGK	-2.6415
csbD	Q5NPJ6	1	4.50805e-29	87	K	FEDIKESVEK(1)K	-1.5156
csbD	Q5NPJ6	1	5.95089e-23	77	K	ESAQEK(1)FEDIK	-1.5316
csbD	Q5NPJ6	1	0.000555768	62	K	EAISDGIDK(1)AK	-3.7407
csbD	Q5NPJ6	1	0.00017393	82	K	FEDIK(1)ESVEK	-2.7195
ZMO0739	Q5NPJ7	1	4.50398e-12	26	K	AK(1)PLFLNSPGCEGMTLTR	-1.835
ZMO0739	Q5NPJ7	1	1.60464e-28	68	K	K(1)SDALPQWR	-3.7234
thiG	Q5NPJ8	1	6.50589e-24	25	K	YK(1)DYAQNAAAVK	-1.3752
thiG	Q5NPJ8	1	0.000216692	23	K	LIVGTGK(1)YK	-3.3583
thiG	Q5NPJ8	1	4.17767e-10	226	K	NPVLMAQAMK(1)SAVEAGR	-1.0316
thiG	Q5NPJ8	1	1.79623e-70	14	K	SDDSWSVAGHTFK(1)SR	-1.9109
accC	Q5NPK1	1	0.00294338	93	K	IMGDK(1)VEAK	-2.4708
accC	Q5NPK1	1	1.11786e-12	331	K	VK(1)NYHAPGGFGVR	-2.7496
cysQ	Q5NPK2	1	6.48938e-07	39	K	ALEIYHGDFTVMK(1)K	-2.1662
cysQ	Q5NPK2	1	3.7924e-17	62	K	EAEAIILQGLK(1)K	-18.712
cysQ	Q5NPK2	1	0.00265762	195	K	IK(1)AGSSLK	-4.4027
ZMO0733	Q5NPK3	1	3.89379e-28	37	K	DAVQETHLFLK(1)AK	-2.9666
rpoC	Q5NPK4	1	0.000349284	371	K	LHQCGLPK(1)K	-0.86171
rpoC	Q5NPK4	1	0.0111721	1350	K	LIPAGTGAAMK(1)R	-3.0908
rpoC	Q5NPK4	1	3.58629e-41	565	K	VPQVNEQGETYMK(1)R	-3.1287
rpoC	Q5NPK4	1	0.000578127	389	K	LDAK(1)GLSMTLK	-3.7126
rpoC	Q5NPK4	1	0.000986658	322	K	TITGGNK(1)RPLK	-3.7714
rpoC	Q5NPK4	1	0.00062095	875	K	IGIQSVK(1)IR	-3.4696
rpoC	Q5NPK4	1	5.01452e-18	1178	K	SK(1)VIDAQEGDHVK	-2.0768
rpoC	Q5NPK4	1	0.000111529	1231	K	LQGVK(1)INDK	-2.6613
rpoC	Q5NPK4	1	0.000111076	74	K	DYECLCGK(1)YK	-1.8716
rpoC	Q5NPK4	1	6.74143e-52	1235	K	INDK(1)HIETIVR	-0.77622
rpoC	Q5NPK4	1	6.15141e-24	1005	K	ILLGAHLLHNDGDMVK(1)K	-2.8328
rpoC	Q5NPK4	1	5.87712e-05	210	K	HTK(1)SELKPK	-2.9326
rpoC	Q5NPK4	1	0.00453747	1142	K	ENAIIAK(1)VSGR	-3.8706
rpoC	Q5NPK4	1	0.008846	326	K	RPLK(1)SLSDMLK	-3.1344
rpoC	Q5NPK4	1	0.00255215	81	K	YK(1)GIVCEK	-4.1295
rpoC	Q5NPK4	1	1.4779e-53	1189	K	VIDAQEGDHVK(1)R	-1.1406
rpoC	Q5NPK4	1	1.43838e-41	66	K	IFGPIK(1)DYECLCGK	-2.406
rpoC	Q5NPK4	1	0.000135777	705	K	EIQMVHK(1)GPDGR	-1.5938
rpoC	Q5NPK4	1	0.00255212	1151	K	VEFGK(1)DYK	-4.0073
rpoB	Q5NPK5	1	9.64446e-21	25	K	ASAIGHASVK(1)K	-3.409
rpoB	Q5NPK5	1	2.56572e-08	1200	K	MIEVYGEK(1)YAEDIK	0.12786
rpoB	Q5NPK5	1	2.26773e-05	1206	K	YAEDIK(1)SR	-2.4637
rpoB	Q5NPK5	1	1.01132e-23	190	K	THSSGK(1)FLFAAR	-2.6181
rpoB	Q5NPK5	1	0.000205317	182	K	SPGVLFDHDK(1)GK	-2.3617
rpoB	Q5NPK5	1	2.09694e-24	1286	K	LHHLVDDK(1)IHAR	-1.988
rpoB	Q5NPK5	1	6.30588e-41	1012	K	LLGQTVAAAPYK(1)HIVK	-2.1801
rpoB	Q5NPK5	1	5.73863e-13	606	K	INK(1)YGFIETPYR	-2.5535
rpoB	Q5NPK5	1	0.000994703	1093	K	VFVAVK(1)R	-5.5877
rpoB	Q5NPK5	1	0.0015768	1163	K	GLGAK(1)VR	-4.0702
rpoB	Q5NPK5	1	1.26039e-07	912	K	ITPK(1)GESPMTPEEK	-2.3526
rpoB	Q5NPK5	1	1.03211e-31	767	K	TTGEIEAGK(1)PGVDIYR	-2.6891
rpoB	Q5NPK5	1	0.000397585	931	K	AIFGEK(1)ASDVR	-3.5127
rpoB	Q5NPK5	1	7.67418e-16	378	K	ADK(1)AEDRDHALAEIYR	-2.3322
rpoB	Q5NPK5	1	0.000601377	1347	K	TK(1)VYEAIVK	-3.7594
rplL	Q5NPK7	1	0.000179176	103	K	EGVAK(1)DEAEK	-2.4097
rplL	Q5NPK7	1	1.33336e-26	67	K	TEFDVILTGDGGK(1)K	-2.0099
rplL	Q5NPK7	1	7.66222e-50	73	K	INVIK(1)EIR	-3.8696
rplL	Q5NPK7	1	6.12957e-08	111	K	K(1)QLEAAGATVELK	-2.9738
rplJ	Q5NPK9	1	4.0817e-06	6	K	AQK(1)VELVAGLK	-3.7087
rplJ	Q5NPK9	1	3.882e-06	98	K	VAVEFAK(1)TNK	-3.219
rplJ	Q5NPK9	1	0.000296119	51	K	EAGASFK(1)VAK	-3.2093
rplJ	Q5NPK9	1	1.21802e-05	135	K	GK(1)IVGLISAPATK	-3.1915
rplA	Q5NPL0	1	0.00021726	67	K	GVVTLPK(1)GTGK	-4.4935
rplA	Q5NPL0	1	8.74365e-08	134	K	ILGPK(1)GMMPNPK	-2.4728
rplA	Q5NPL0	1	0.000959016	157	K	AAK(1)GGQVEYR	-1.1089
rplK	Q5NPL1	1	4.88422e-06	81	K	MPPVSYLLK(1)K	-3.5779
rplK	Q5NPL1	1	4.16023e-16	87	K	AINLK(1)SGSK	-1.5559
nusG	Q5NPL2	1	0.0102654	117	K	KAEAEVAGK(1)K	-0.43031
nusG	Q5NPL2	1	4.54342e-15	79	K	LNMNEDVYHLVK(1)NTPK	-2.8352
ZMO0722	Q5NPL4	1	0.00255224	675	K	LYLTPK(1)DR	-6.9379
ZMO0722	Q5NPL4	1	1.32012e-09	141	K	AVK(1)NQHDFAR	-2.9744
ZMO0722	Q5NPL4	1	0.00176579	669	K	EGTK(1)LYLTPK	-3.4343
ZMO0722	Q5NPL4	1	0.000647897	256	K	TYNK(1)WQR	-1.7353
ZMO0722	Q5NPL4	1	5.5512e-13	422	K	MASFTPK(1)IGYPDK	-2.5189
smpB	Q5NPL5	1	0.00255236	13	K	SK(1)ILAENR	-2.1553
dapA	Q5NPL6	1	0.000325561	17	K	NGK(1)FDEVVFR	-1.9667
dapA	Q5NPL6	1	1.25878e-51	82	K	VPVIAGCGSNDTK(1)VSLAHLR	-3.2298
ZMO0719	Q5NPL7	1	0.00255207	77	K	IAK(1)WQLLR	-2.7358
ZMO0719	Q5NPL7	1	0.000342752	354	K	TALK(1)YLNQPK	-3.4872
ZMO0716	Q5NPM0	1	1.08713e-45	158	K	IFCHISDK(1)TQDER	-2.4861
ZMO0716	Q5NPM0	1	7.36879e-05	27	K	VLVQLQK(1)R	-4.5417
ZMO0716	Q5NPM0	1	0.00053567	173	K	LMHPWK(1)HMK	-1.9281
ZMO0716	Q5NPM0	1	0.0256263	192	K	DERDEYK(1)K	-0.6075
ZMO0716	Q5NPM0	1	1.87417e-05	150	K	LIK(1)IFCHISDK	2.683
aspS	Q5NPM1	1	6.37275e-06	190	K	VHPGK(1)FYALPQAPQMFK	-1.6917
aspS	Q5NPM1	1	0.000212025	291	K	DAMLYYGSDK(1)PDLR	-1.491
aspS	Q5NPM1	1	0.00187238	335	K	AIPAPEAGK(1)NSR	-3.4756
aspS	Q5NPM1	1	6.82019e-05	593	K	IAVKPTQK(1)SAS	-2.6338
aspS	Q5NPM1	1	2.17424e-12	299	K	NPLK(1)ISDVTEHFR	0.4721
aspS	Q5NPM1	1	0.00255198	20	K	ANVGEK(1)VR	-3.2842
rnd	Q5NPM2	1	0.002552	262	K	QSDLVK(1)VR	-3.0793
ppx	Q5NPM3	1	0.00234452	462	K	LSGGVTTSLK(1)K	-3.3183
ppx	Q5NPM3	1	7.8553e-15	273	K	NK(1)ANISTSR	-2.0244
ppx	Q5NPM3	1	0.00026033	232	K	SLAK(1)LDMHVR	-3.5359
ppx	Q5NPM3	1	0.00310914	20	K	CPMPK(1)QK	-5.5737
ppx	Q5NPM3	1	7.87692e-05	113	K	DAK(1)NGAFLLGEIAK	0.69656
ppk	Q5NPM4	1	6.69882e-29	445	K	THAK(1)VSMVVR	-2.8275
ppk	Q5NPM4	1	0.00032901	591	K	VK(1)SIVGR	-4.2174
ppk	Q5NPM4	1	6.61077e-08	39	K	VLEEAGNK(1)VHPLLER	-2.4128
ppk	Q5NPM4	1	9.04683e-06	707	K	GTALIENK(1)IPK	-2.6616
ppk	Q5NPM4	1	0.00175034	710	K	IPK(1)LQLR	-4.7461
ppk	Q5NPM4	1	8.34296e-13	534	K	LIDAEIEHVK(1)AGR	-2.8336
ZMO0711	Q5NPM5	1	0.007915	185	K	LDQAALK(1)R	-1.9018
purM	Q5NPM7	1	1.19589e-88	350	K	GCTVAGK(1)AGSWNSASDWK	-2.3254
purM	Q5NPM7	1	9.02162e-09	361	K	AGSWNSASDWK(1)VTHNG	-0.90673
purN	Q5NPM8	1	1.17451e-49	59	K	TAEEAGIK(1)TAFLDHR	-2.5833
dapB	Q5NPM9	1	5.52272e-06	40	K	K(1)GAEFGSYNDSESLAK	-1.9294
dapB	Q5NPM9	1	2.45217e-08	169	K	GEK(1)LEDIADLQR	-2.3432
dapB	Q5NPM9	1	1.26579e-05	80	K	DNIEAALHHK(1)K	-1.8569
nth	Q5NPN0	1	0.00682356	170	K	ALEDVTPEK(1)YR	-2.3936
ZMO0704	Q5NPN2	1	0.00181053	402	K	SIVNCGK(1)PVK	-3.4097
ZMO0704	Q5NPN2	1	0.000195123	542	K	LHAEINQK(1)VR	-1.8264
ZMO0704	Q5NPN2	1	0.0015667	307	K	MSSQTK(1)AADR	-1.5866
ZMO0698	Q5NPN8	1	0.00176789	47	K	K(1)YLPLELTR	-4.2494
ZMO0695	Q5NPP1	1	6.24565e-14	18	K	LK(1)NLYQENPR	-2.75
ZMO0695	Q5NPP1	1	0.00816062	138	K	NPEDLAAGDK(1)K	-4.1324
ZMO0695	Q5NPP1	1	0.000676581	1083	K	IVSSELK(1)LR	-3.6771
ZMO0695	Q5NPP1	1	1.25025e-07	187	K	LIQLFGK(1)DEETR	-2.3333
ZMO0694	Q5NPP2	1	1.35096e-145	93	K	QK(1)FIAAESDLHPVPQHPASSSHTPVIEK	-0.63899
ZMO0694	Q5NPP2	1	0.000857188	39	K	WEEHK(1)ADR	-4.0883
ZMO0694	Q5NPP2	1	0.00275474	234	K	HASTPHK(1)K	-3.0351
ZMO0694	Q5NPP2	1	5.48348e-133	151	K	TAIATANSQLK(1)SGQR	-2.3005
ZMO0694	Q5NPP2	1	9.96705e-58	193	K	AINQAIALAK(1)SNK	-1.9024
ZMO0693	Q5NPP3	1	1.64007e-115	6	K	SVDAK(1)YHATAIATGGR	0.72995
ZMO0693	Q5NPP3	1	5.25631e-06	139	K	NNVNVGLK(1)IV	-3.7525
ZMO0693	Q5NPP3	1	4.78374e-08	115	K	K(1)LVETAHQVCPYSNATR	-2.4238
ZMO0693	Q5NPP3	1	2.81419e-10	31	K	TTDGSLDIK(1)MTVPK	-3.0668
gyrA	Q5NPP4	1	0.00152473	400	K	SK(1)YDLFK	-4.6319
gyrA	Q5NPP4	1	3.90019e-05	405	K	YDLFK(1)AR	-4.6484
gyrA	Q5NPP4	1	0.00141629	341	K	VVIDLK(1)R	-5.3086
gyrA	Q5NPP4	1	1.27737e-20	285	K	YNIEEK(1)HGDRR	-2.9507
budB	Q5NPP9	1	0.00123372	344	K	FDNHAK(1)IK	-2.2917
budB	Q5NPP9	1	1.6342e-05	338	K	TTFPK(1)FDNHAK	-3.0693
budB	Q5NPP9	1	0.00232857	5	K	SDTK(1)STVAK	-3.4783
ZMO0684	Q5NPQ2	1	5.3936e-32	8	K	NLK(1)TASVLSFER	-2.7079
ZMO0683	Q5NPQ3	1	1.91166e-05	237	K	SEAQSPK(1)TETK	-2.8793
ZMO0683	Q5NPQ3	1	5.88481e-08	157	K	IAGGSIIPPSPNMAK(1)HR	-2.9072
ZMO0682	Q5NPQ4	1	1.37719e-36	306	K	FLK(1)SNPPDNLNTR	-2.3232
ZMO0682	Q5NPQ4	1	6.83297e-82	234	K	EASELVYQEYK(1)K	-2.4235
ZMO0682	Q5NPQ4	1	0.0027816	405	K	RLNAK(1)LK	-4.0062
ZMO0681	Q5NPQ5	1	0.00791382	244	K	EQAYLGK(1)K	-3.5676
ZMO0681	Q5NPQ5	1	0.00276417	714	K	LLK(1)SEAICK	-6.1916
tdsD	Q5NPQ8	1	0.000453979	188	K	LK(1)FSNMR	-2.1614
leuB	Q5NPQ9	1	1.69944e-11	56	K	VTGSPLPEETLK(1)LCK	-0.8776
leuB	Q5NPQ9	1	5.11451e-13	165	K	YNEDEVK(1)R	-2.3477
metZ	Q5NPR0	1	1.1821e-163	365	K	SLMTHPCSTTHSGVAEK(1)ER	-1.9117
metZ	Q5NPR0	1	7.32032e-15	298	K	VSYPGLK(1)SHPQHALAK	-1.7364
metZ	Q5NPR0	1	7.55207e-05	14	K	K(1)WRPATQAIR	-2.931
ZMO0675	Q5NPR1	1	0.0131605	219	K	VPLILAK(1)K	-3.7881
ZMO0674	Q5NPR2	1	0.000290509	106	K	WFVK(1)TTDGK	-3.3998
atpF	Q5NPR5	1	1.18651e-13	112	K	AEYDEK(1)TR	-2.5324
atpF	Q5NPR5	1	2.40786e-24	106	K	EAEALK(1)AEYDEK	-2.5258
atpF	Q5NPR5	1	1.67122e-05	186	K	LALQAATQIIQK(1)QNDASHDK	-2.2916
atpG2	Q5NPR7	1	9.74794e-06	36	K	TMLVK(1)VESTMDSR	0.19226
atpG2	Q5NPR7	1	2.0858e-50	47	K	DSK(1)ISDDLAAAEAAHK	-2.6472
ZMO0666	Q5NPS0	1	1.52575e-05	84	K	AAYTAEAAK(1)R	-2.0246
ZMO0664	Q5NPS2	1	6.14992e-06	53	K	EVNQLHIK(1)AR	-2.1308
purB	Q5NPS4	1	0.00202701	46	K	EAAK(1)AIWEK	-4.8177
purB	Q5NPS4	1	1.4126e-29	162	K	MAEAYAEFK(1)R	-2.5616
purB	Q5NPS4	1	2.45217e-08	132	K	AFEYK(1)MTPTIGR	-2.5509
purB	Q5NPS4	1	1.37754e-08	125	K	LLAVLK(1)R	-5.2263
purB	Q5NPS4	1	1.64584e-64	260	K	TEVLEAEEYFAPGQK(1)GSSAMPHK	-3.1748
purB	Q5NPS4	1	4.79945e-21	268	K	GSSAMPHK(1)R	-2.9742
dnaJ	Q5NPS5	1	0.00232857	367	K	SSGFFSK(1)LK	-5.1711
dnaJ	Q5NPS5	1	0.000605512	22	K	TIK(1)TSYR	-3.4069
dnaJ	Q5NPS5	1	8.38566e-184	360	K	ETETGEECPK(1)SSGFFSK	-2.1566
dnaJ	Q5NPS5	1	0.00185852	134	K	ISLEEAFK(1)GK	-3.317
dnaJ	Q5NPS5	1	3.00765e-23	214	K	HK(1)TLSVNIPAGVDDGTR	-2.3793
dnaJ	Q5NPS5	1	6.84584e-42	58	K	AISEAYDCLK(1)DPQK	-1.2682
dnaJ	Q5NPS5	1	2.94591e-22	62	K	AISEAYDCLKDPQK(1)R	-2.0293
dnaK	Q5NPS6	1	1.61857e-52	516	K	DAEK(1)FAADDK	-2.0388
dnaK	Q5NPS6	1	0.00137973	241	K	K(1)AEGIDLTK	-2.8996
dnaK	Q5NPS6	1	0	70	K	QAVTNSENTIFAVK(1)R	-2.8206
dnaK	Q5NPS6	1	2.55199e-06	349	K	QVVK(1)EFFGK	-4.5467
dnaK	Q5NPS6	1	0.00576847	416	K	NTTIPTK(1)K	-3.5673
dnaK	Q5NPS6	1	3.94174e-14	522	K	FAADDK(1)HRR	-2.4595
dnaK	Q5NPS6	1	3.14613e-51	44	K	TTPSIVAFTK(1)DSER	-1.9133
dnaK	Q5NPS6	1	4.02554e-08	55	K	LIGQPAK(1)R	-3.3023
dnaK	Q5NPS6	1	0.00233637	159	K	DAGK(1)IAGLEVLR	-4.1151
dnaK	Q5NPS6	1	5.28328e-39	240	K	IVSYLAEEFK(1)K	-1.4938
dnaK	Q5NPS6	1	8.0179e-20	83	K	RFDDPVTK(1)R	-5.1486
dnaK	Q5NPS6	1	2.85456e-92	509	K	IQASGGLSEGDIDK(1)MVK	-2.3871
dnaK	Q5NPS6	1	5.24056e-51	249	K	AEGIDLTK(1)DR	-2.5147
dnaK	Q5NPS6	1	3.99369e-103	531	K	ELAEAK(1)NNGDSLVHTTER	-1.3742
dnaK	Q5NPS6	1	0.00314263	316	K	TLEPVK(1)K	-2.4977
dnaK	Q5NPS6	1	3.70699e-14	551	K	QLTELGDK(1)VDAALK	-1.342
dnaK	Q5NPS6	1	8.42814e-07	490	K	DKGTGK(1)EQQIR	-2.092
dnaK	Q5NPS6	1	4.21101e-10	293	K	HLVK(1)TISR	-2.2916
ZMO0658	Q5NPS8	1	0.000190722	11	K	ADIINACEEK(1)ILK	-1.8148
ZMO0658	Q5NPS8	1	7.16395e-05	291	K	MQLAENLLK(1)K	-4.2836
ZMO0658	Q5NPS8	1	0.000298859	115	K	DHPFNK(1)VTR	-2.241
astA	Q5NPS9	1	5.60732e-42	98	K	LSQLTK(1)TSPELDQR	-2.1403
astA	Q5NPS9	1	0.0256271	4	K	SYK(1)IRPAR	-3.9635
astA	Q5NPS9	1	0.00124335	151	K	YLFIK(1)LHR	-2.6423
astA	Q5NPS9	1	5.53231e-05	313	K	ASYAFLSEEK(1)K	-3.0119
add1	Q5NPT1	1	0.000262853	451	K	AIEEQHVSYSDLK(1)K	-0.39413
fliD	Q5NPT5	1	1.05132e-17	506	K	NTYTK(1)VASAITQK	-2.9035
fliG	Q5NPU7	1	0.0017255	237	K	MDK(1)SLAR	-4.0011
fliG	Q5NPU7	1	0.0018986	294	K	MLGCMSK(1)R	-4.3935
fliG	Q5NPU7	1	0.000115102	285	K	GAQEELK(1)SR	-2.6739
flgE	Q5NPX0	1	1.78834e-84	73	K	ATIQDFTSGSMK(1)TTNR	-2.1372
flgK	Q5NPX6	1	0.00186066	413	K	NLYNTAAK(1)TR	-3.7874
motB1	Q5NPX9	1	0.000858492	7	K	SNK(1)NEPEIRPIIVK	-2.0249
ZMO0601	Q5NPY0	1	0.0017609	279	K	IDIASNTSK(1)R	-1.249
accA	Q5NPY2	1	5.80666e-09	124	K	LK(1)HNFGMARPEGYR	-2.7363
accA	Q5NPY2	1	0.000708109	275	K	DPK(1)TAIDALK	-1.9492
accA	Q5NPY2	1	2.83554e-15	58	K	DTYAHLTPWQK(1)TQVAR	-2.5639
xerD	Q5NPY3	1	0.00013949	84	K	SAALK(1)HFYR	-2.4909
aroK	Q5NPY7	1	1.14625e-06	122	K	VTK(1)QADRPLLIGHDVR	-2.2451
aroB	Q5NPY8	1	0.0060733	243	K	ALIVADDEK(1)EISGK	-0.38162
aroB	Q5NPY8	1	0.00185182	353	K	GIGK(1)SFLDK	-4.2428
aroB	Q5NPY8	1	6.83152e-97	248	K	ALIVADDEKEISGK(1)R	-1.0772
aroB	Q5NPY8	1	3.42597e-40	336	K	ELVAHMMHDK(1)K	-1.8808
aroB	Q5NPY8	1	0.000217863	297	K	NLASK(1)EDIQR	-3.4861
radA	Q5NPZ2	1	0.00147785	424	K	LGFTK(1)ALIPK	-4.9968
pyrF	Q5NPZ4	1	2.54634e-64	194	K	PADSVVGDQK(1)R	-2.8217
trpB	Q5NPZ6	1	2.99612e-22	113	K	INNCIGQVLLAK(1)R	-3.7382
trpA	Q5NPZ7	1	1.57992e-06	225	K	SPEQAAAIAK(1)K	-2.4949
trpA	Q5NPZ7	1	1.74134e-28	75	K	ALAAK(1)TGYNDIFR	-2.6037
trpA	Q5NPZ7	1	0.00766088	146	K	EK(1)GMDMIR	-4.5728
trpA	Q5NPZ7	1	0.00132705	10	K	IANTFAK(1)TK	-2.5992
accD	Q5NPZ8	1	2.02538e-36	112	K	SGENDALLNAK(1)GR	1.4481
accD	Q5NPZ8	1	1.20656e-46	101	K	LK(1)SGENDALLNAK	-1.0012
folC	Q5NPZ9	1	0.00017033	275	K	HQK(1)VIQIPEAAYK	-1.6204
ZMO0576	Q5NQ05	1	0.00478059	203	K	NAGYK(1)NTR	-4.5212
rsmD	Q5NQ06	1	1.65166e-08	84	K	ILK(1)SNIEK	-3.6526
ZMO0574	Q5NQ07	1	2.10057e-05	733	K	HAK(1)FGQGVVNEVDGDK	-2.6079
ZMO0574	Q5NQ07	1	0.000202866	716	K	AAASPSPAVSHPLK(1)K	-3.0401
ZMO0574	Q5NQ07	1	0.00330308	255	K	LLAQK(1)NR	-5.1687
grxB2	Q5NQ08	1	0.00435679	125	K	AYFISK(1)K	-4.7144
ZMO0572	Q5NQ09	1	7.79839e-05	339	K	FVEMEK(1)GDIR	-8.5808
ZMO0572	Q5NQ09	1	7.84374e-06	56	K	SGSGK(1)STLLR	-3.2336
ZMO0571	Q5NQ10	1	0.000838841	180	K	SFK(1)LSAWQR	-3.7344
ZMO0571	Q5NQ10	1	0.000114956	278	K	FK(1)VEQSASK	-1.9728
prmA	Q5NQ11	1	0.00157144	85	K	AEEIK(1)SIR	-3.4186
prmA	Q5NQ11	1	9.40969e-07	80	K	LDVYFDHEPK(1)AEEIK	-2.7503
prmA	Q5NQ11	1	0.00177752	299	K	AYK(1)NLGMR	-3.9187
prmA	Q5NQ11	1	1.15517e-78	140	K	FLVCTPSNAVAPEEGK(1)K	-2.2919
sucD	Q5NQ14	1	0.00255234	116	K	ALTGSK(1)SR	-4.0156
sucD	Q5NQ14	1	0.000125514	144	K	IGIMPGAIFK(1)K	-3.7656
sucD	Q5NQ14	1	1.05928e-05	293	K	IGHTLLNLLK(1)K	-3.116
ZMO0563	Q5NQ18	1	3.30931e-54	38	K	ITSDVSYYK(1)AEK	-1.3252
ZMO0563	Q5NQ18	1	0.00255226	91	K	LIK(1)DEMEK	-4.3331
hisC3	Q5NQ21	1	0.000540249	77	K	EALAK(1)TIPFSGR	-5.1422
hisC3	Q5NQ21	1	0.000271567	244	K	TFSK(1)IYGLAGMR	-3.1679
hisC3	Q5NQ21	1	0.000182885	344	K	YK(1)VFISGTRPR	-3.6401
hisC3	Q5NQ21	1	0.000955664	341	K	PGQHVTDALK(1)K	-2.2318
ZMO0559	Q5NQ22	1	0.000309436	92	K	GSGK(1)SALCK	-2.9449
ZMO0559	Q5NQ22	1	0.000120525	97	K	SALCK(1)SVVGELQK	-3.9434
ZMO0559	Q5NQ22	1	6.07231e-08	10	K	MLSADDNNLK(1)R	-3.5898
ZMO0558	Q5NQ23	1	8.52889e-10	87	K	SGQLK(1)LWHPDNK	-2.7391
ZMO0558	Q5NQ23	1	0.00037451	28	K	VVDEK(1)FAAGR	-2.4523
nusA	Q5NQ25	1	7.63491e-05	59	K	IDPK(1)TGDMR	-3.0156
nusA	Q5NQ25	1	0.00255197	124	K	QVIFQK(1)VR	-4.693
nusA	Q5NQ25	1	0.00189859	212	K	SHPNFMK(1)K	-3.1935
nusA	Q5NQ25	1	1.38334e-08	138	K	QYAEFK(1)DR	-2.462
nusA	Q5NQ25	1	1.58724e-06	150	K	IGEIITGIVK(1)R	-3.1453
ZMO0555	Q5NQ26	1	0.000453788	149	K	K(1)LDHAFQSGK	-2.8878
ZMO0555	Q5NQ26	1	0.000163899	158	K	KLDHAFQSGK(1)NR	-1.2287
ZMO0555	Q5NQ26	1	3.52456e-08	12	K	MEDNETVNDELK(1)TDSSR	-1.8607
infB	Q5NQ27	1	1.99138e-05	27	K	VK(1)QSFSHGR	-3.4701
infB	Q5NQ27	1	5.2499e-115	298	K	AAQAK(1)TAGAAEGEEK	-1.6089
infB	Q5NQ27	1	3.87373e-40	369	K	LTVTK(1)ALSGDEGGAR	-3.4201
infB	Q5NQ27	1	4.27099e-26	64	K	VINKPGSGDAATAAETAK(1)K	0.63635
infB	Q5NQ27	1	3.31715e-107	143	K	EAAAPASAEAAK(1)SAAIK	-1.5041
infB	Q5NQ27	1	1.30815e-29	243	K	LK(1)QEADLEEQRR	-3.1425
infB	Q5NQ27	1	4.38358e-82	308	K	TAGAAEGEEK(1)TR	-2.8125
infB	Q5NQ27	1	1.90514e-64	908	K	EVFSAGK(1)HGR	-2.1073
infB	Q5NQ27	1	0.000117695	949	K	FK(1)DDVPEVR	-3.1471
infB	Q5NQ27	1	0.00223401	18	K	APLGIK(1)R	-3.6449
infB	Q5NQ27	1	0.000124042	265	K	LEAEAK(1)VEAEK	-1.8717
infB	Q5NQ27	1	0.00119662	148	K	SAAIK(1)VTDR	-3.6353
infB	Q5NQ27	1	4.14953e-49	76	K	KQAEPVENTPNK(1)DTAVTQTATK	-1.5399
infB	Q5NQ27	1	0.00249355	275	K	QAALK(1)EK	-4.0641
infB	Q5NQ27	1	9.71792e-21	43	K	SNTVIVETK(1)R	-3.3991
rbfA	Q5NQ28	1	1.85763e-23	90	K	NASFLQAAIAK(1)K	-2.6302
truB	Q5NQ30	1	5.51659e-07	33	K	QEGLGSTQAVSAVK(1)R	-3.7477
rpsO	Q5NQ31	1	4.18109e-36	71	K	SLLDYVK(1)NNDK	-3.261
rpsO	Q5NQ31	1	0.000114954	13	K	EALIK(1)EYAR	-3.6393
rpsO	Q5NQ31	1	5.22972e-46	44	K	IVNLTEHFK(1)THAK	-2.4282
pnp	Q5NQ32	1	0.000186908	572	K	DVIGTGGK(1)VIR	-4.041
pnp	Q5NQ32	1	0.00223548	403	K	EIGHGK(1)LAWR	-2.7204
pnp	Q5NQ32	1	4.20914e-05	673	K	VK(1)VLEIDNR	-4.8158
pnp	Q5NQ32	1	2.63581e-116	659	K	VNK(1)VSDVLSEGQEVK	-2.2115
pnp	Q5NQ32	1	9.38625e-30	273	K	AK(1)AVLDEAFPEADPTEK	-1.4599
pnp	Q5NQ32	1	0.00791422	79	K	IPGGFFK(1)R	-4.2245
pnp	Q5NQ32	1	0.00160839	14	K	RQEIDWGGK(1)K	-1.113
pnp	Q5NQ32	1	0.0019268	560	K	IETMSVPK(1)DK	-4.4935
pnp	Q5NQ32	1	0.000531381	320	K	DLK(1)TVRPIR	-3.2303
pnp	Q5NQ32	1	2.45985e-10	255	K	VEELCYDNFDK(1)AYR	2.2055
pnp	Q5NQ32	1	5.65031e-13	653	K	DGLVHVSEIK(1)NER	-6.6435
pnp	Q5NQ32	1	3.66332e-27	671	K	VSDVLSEGQEVK(1)VK	-3.0919
ZMO0548	Q5NQ33	1	1.26601e-05	197	K	ALYIK(1)NGNQLGAK	-1.2171
ZMO0548	Q5NQ33	1	5.91147e-05	317	K	GK(1)FTLSNQPNR	-3.3043
ZMO0547	Q5NQ34	1	4.57958e-13	494	K	EEATAASNHAK(1)FL	-0.36239
citC	Q5NQ37	1	8.41705e-06	124	K	WFK(1)GVETPVK	-4.1635
citC	Q5NQ37	1	1.35605e-21	131	K	GVETPVK(1)HPEK	-2.1435
citC	Q5NQ37	1	0.00160591	57	K	VEWK(1)QVLAGGK	-2.1607
citC	Q5NQ37	1	9.20848e-14	266	K	AQGAEAADK(1)ALQAAK	-1.8412
citC	Q5NQ37	1	6.89845e-06	386	K	LISQAMEK(1)LFQK	-2.1856
citC	Q5NQ37	1	2.23906e-08	176	K	FLHEEMGVTK(1)VR	-2.6043
[truncated: 939 more rows]
