# Supplementary material for: Genome-Wide Analyses of Proteome and Acetylome in Zymomonas mobilis Under N2-Fixing Condition
Source: Front Microbiol. 2021 Oct 7;12:740555. doi: 10.3389/fmicb.2021.740555 (PMC8600466; doi:10.3389/fmicb.2021.740555)
Supplement: Supplementary file 3 [file Table_3.XLSX]

## Sheet: Sheet1
Supplementary Table 3: Summary of quantified acetylated sites identified under both the experimental conditions in Zymomonas mobilis .
	Acetylation(P): Probability that the acetylation is at the indicated site.
	Q: Acetylation quantified in at least two out of three replicates for each condition.
	*Acetylation was not quantified in at least two out of three replicates.
Protein accession	Gene name	Protein description	Peptide sequence with Acetylation(P)	N_ZM4	A_ZM4
Q5NP09	aat	Leucyl/phenylalanyl-tRNA--protein transferase OS=Zymomonas mobilis subsp. mobilis (strain ATCC 31821 / ZM4 / CP4) OX=264203 GN=aat PE=3 SV=1	LSPLLHNK(1)HSK	Q	Q
			LK(1)SAVSSYFTDK	Q	Q
Q5NPY2	accA	Acetyl-coenzyme A carboxylase carboxyl transferase subunit alpha OS=Zymomonas mobilis subsp. mobilis (strain ATCC 31821 / ZM4 / CP4) OX=264203 GN=accA PE=3 SV=1	LK(1)HNFGMARPEGYR	Q	Q
Q5NPK1	accC	Biotin carboxylase OS=Zymomonas mobilis subsp. mobilis (strain ATCC 31821 / ZM4 / CP4) OX=264203 GN=accC PE=4 SV=1	IMGDKVEAK(1)R	Q	Q
			VK(1)NYHAPGGFGVR	Q	Q
Q5NPZ8	accD	Acetyl-coenzyme A carboxylase carboxyl transferase subunit beta OS=Zymomonas mobilis subsp. mobilis (strain ATCC 31821 / ZM4 / CP4) OX=264203 GN=accD PE=3 SV=1	SGENDALLNAK(1)GR	Q	*
			LK(1)SGENDALLNAK	Q	Q
Q5NQ38	acnA	Aconitate hydratase OS=Zymomonas mobilis subsp. mobilis (strain ATCC 31821 / ZM4 / CP4) OX=264203 GN=acnA PE=4 SV=1	ADYDK(1)VQEEDK	Q	Q
			AIIVK(1)SFAR	Q	Q
			APK(1)NSIVTSFNR	Q	Q
			VK(1)SQLIINPGSEQVK	Q	Q
			IHETNLK(1)K	Q	Q
Q5NN07	acpP	Acyl carrier protein OS=Zymomonas mobilis subsp. mobilis (strain ATCC 31821 / ZM4 / CP4) OX=264203 GN=acpP PE=3 SV=1	DAVSYIDEHK(1)A	Q	Q
P20368	adhA	Alcohol dehydrogenase 1 OS=Zymomonas mobilis subsp. mobilis (strain ATCC 31821 / ZM4 / CP4) OX=264203 GN=adhA PE=1 SV=2	RK(1)VEEINQIFDEMEHGK	Q	Q
			ELGADMVINPK(1)NEDAAK	Q	Q
			DTK(1)LRPLK	Q	Q
			QVGEGVTSLK(1)VGDR	Q	Q
			AAVITK(1)DHTIEVK	Q	Q
			NEDAAK(1)IIQEK	Q	Q
			DHTIEVK(1)DTK	Q	Q
P0DJA2	adhB	Alcohol dehydrogenase 2 OS=Zymomonas mobilis subsp. mobilis (strain ATCC 31821 / ZM4 / CP4) OX=264203 GN=adhB PE=1 SV=1	HVK(1)MAIVDR	Q	Q
			DYEGIDK(1)SK	Q	Q
			K(1)EDVPLLADHALK	Q	Q
			AASMIAK(1)NLK	Q	Q
			NLK(1)TACDNGK(1)DMPAR	Q	Q
			NALIVSDAFMNK(1)SGVVK	Q	Q
			TACDNGK(1)DMPAR	Q	Q
Q5NLR4	adhC	S-(hydroxymethyl)glutathione dehydrogenase OS=Zymomonas mobilis subsp. mobilis (strain ATCC 31821 / ZM4 / CP4) OX=264203 GN=adhC PE=3 SV=1	SCLSGK(1)TNLCTAIR	Q	Q
			AFDLMHEGK(1)SIR	Q	Q
Q5NQ43	adk	Adenylate kinase OS=Zymomonas mobilis subsp. mobilis (strain ATCC 31821 / ZM4 / CP4) OX=264203 GN=adk PE=3 SV=1	LDK(0.002)PDTK(0.998)NGVIFDGFPR	*	Q
			YVCAQCGAGYHDEFK(1)RPHK	Q	Q
			VDENALVK(1)R	Q	Q
			EGVCDICGSTEFK(1)R	Q	Q
			LVEYHEK(1)TAPILPVYEAR	Q	Q
Q5NR48	ahcY	Adenosylhomocysteinase OS=Zymomonas mobilis subsp. mobilis (strain ATCC 31821 / ZM4 / CP4) OX=264203 GN=ahcY PE=3 SV=1	VACVAGFGDVGK(1)GSAASLR	Q	Q
			EIIVLAK(1)GR	Q	Q
			LYEIAK(1)K	Q	Q
			DVYMLPK(1)HLDEK	Q	Q
			LGVHLSK(1)LTQK	Q	Q
			SK(1)FDNLYGCK	Q	Q
			VAATPGFLTK(1)TAK	Q	Q
			EEYAAK(1)KPLK	Q	Q
Q5NLQ4	ahpC	Alkyl hydroperoxide reductase OS=Zymomonas mobilis subsp. mobilis (strain ATCC 31821 / ZM4 / CP4) OX=264203 GN=ahpC PE=4 SV=1	LENADFPWIADNSK(1)K	Q	Q
			MLTVGDK(1)FPALK	Q	Q
Q9RNN8	alaS	Alanine--tRNA ligase OS=Zymomonas mobilis subsp. mobilis (strain ATCC 31821 / ZM4 / CP4) OX=264203 GN=alaS PE=3 SV=2	DQLGQHVSQK(1)GSMVSAER	Q	*
			IHAHIAK(1)IEK	*	Q
			AGGK(1)HNDLDNVGYTAR	Q	Q
			PYK(1)TATSSQK	Q	Q
Q5NLZ4	anmK	Anhydro-N-acetylmuramic acid kinase OS=Zymomonas mobilis subsp. mobilis (strain ATCC 31821 / ZM4 / CP4) OX=264203 GN=anmK PE=3 SV=2	AK(1)TGLDYDESGLIASK	Q	Q
Q5NME2	argB	Acetylglutamate kinase OS=Zymomonas mobilis subsp. mobilis (strain ATCC 31821 / ZM4 / CP4) OX=264203 GN=argB PE=3 SV=1	AIGIHPVVVHGGGPQIGK(1)MLK	Q	Q
Q5NPD2	argC	N-acetyl-gamma-glutamyl-phosphate reductase OS=Zymomonas mobilis subsp. mobilis (strain ATCC 31821 / ZM4 / CP4) OX=264203 GN=argC PE=3 SV=1	PSAFK(1)GYGLSLK	Q	Q
			MIEAYESGTK(1)PSAFK	Q	Q
			GYGLSLK(1)HK	Q	Q
Q5NQH2	argD	Acetylornithine aminotransferase OS=Zymomonas mobilis subsp. mobilis (strain ATCC 31821 / ZM4 / CP4) OX=264203 GN=argD PE=3 SV=2	K(1)YPELCLEAR	Q	Q
Q5NQH1	argF	Ornithine carbamoyltransferase OS=Zymomonas mobilis subsp. mobilis (strain ATCC 31821 / ZM4 / CP4) OX=264203 GN=argF PE=3 SV=2	TDDHAK(1)IEELAR	Q	Q
Q5NNQ0	argG	Argininosuccinate synthase OS=Zymomonas mobilis subsp. mobilis (strain ATCC 31821 / ZM4 / CP4) OX=264203 GN=argG PE=3 SV=1	QVGADAVAHGATGK(1)GNDQIR	Q	*
			YIGMK(1)SR	Q	Q
			LYK(1)GSVNVIGR	Q	Q
Q9Z660	argH	Argininosuccinate lyase OS=Zymomonas mobilis subsp. mobilis (strain ATCC 31821 / ZM4 / CP4) OX=264203 GN=argH PE=3 SV=2	EINASIPFDK(1)R	Q	Q
			LWQQDIAGSK(1)AHLK	Q	Q
Q5NP13	argJ	Arginine biosynthesis bifunctional protein ArgJ OS=Zymomonas mobilis subsp. mobilis (strain ATCC 31821 / ZM4 / CP4) OX=264203 GN=argJ PE=3 SV=1	GMVVPNYDEAPVAAHLK(1)GK	Q	Q
			TVCAGYK(1)NWQR	Q	Q
			QDITIQGK(1)SVK	Q	Q
			ALVVNAGNSNAFTGHK(1)GR	Q	Q
Q5NP93	argS	Arginine--tRNA ligase OS=Zymomonas mobilis subsp. mobilis (strain ATCC 31821 / ZM4 / CP4) OX=264203 GN=argS PE=3 SV=2	AAVAALTQNK(1)VPLDVK	Q	Q
			FLLPDNPAK(1)TAAR	Q	Q
			LLAEK(1)YGDR	Q	Q
			FTSEAALHK(1)AGIVQK	Q	Q
			ATK(1)FGDDSDRPVQK	Q	Q
Q5NLJ0	aroA	3-phosphoshikimate 1-carboxyvinyltransferase OS=Zymomonas mobilis subsp. mobilis (strain ATCC 31821 / ZM4 / CP4) OX=264203 GN=aroA PE=3 SV=1	VHVPGDK(1)SISHR	Q	Q
Q5NPY8	aroB	3-dehydroquinate synthase OS=Zymomonas mobilis subsp. mobilis (strain ATCC 31821 / ZM4 / CP4) OX=264203 GN=aroB PE=3 SV=1	ELVAHMMHDK(1)K	Q	Q
			ALIVADDEKEISGK(1)R	Q	Q
			NLASK(1)EDIQR	Q	Q
Q5NR43	aroH	Phospho-2-dehydro-3-deoxyheptonate aldolase OS=Zymomonas mobilis subsp. mobilis (strain ATCC 31821 / ZM4 / CP4) OX=264203 GN=aroH PE=3 SV=1	GK(1)AFVVQGGDCAESFR	Q	Q
			YGADK(1)IEK	Q	Q
			IEK(1)HLPTLVR	Q	Q
			IAGQFAK(1)PR	Q	Q
Q5NMM9	asd	Aspartate-semialdehyde dehydrogenase OS=Zymomonas mobilis subsp. mobilis (strain ATCC 31821 / ZM4 / CP4) OX=264203 GN=asd PE=3 SV=1	AIFVGDPIEPK(1)K	Q	Q
			MVVETK(1)K	Q	Q
Q5NQN8	aspB	Aminotransferase OS=Zymomonas mobilis subsp. mobilis (strain ATCC 31821 / ZM4 / CP4) OX=264203 GN=aspB PE=3 SV=1	VIELK(1)SK	Q	Q
			MNDASLK(1)K	Q	Q
			EAAIQAIHDGK(1)TR	Q	Q
			AITPK(1)TR	Q	Q
			YK(1)NLSPFELK	Q	Q
			ISYATSTELLK(1)K	Q	Q
			TTDYSK(1)YK	Q	Q
			LLQALPNEK(1)K	Q	Q
Q5NNC8	asr	Aspartate racemase OS=Zymomonas mobilis subsp. mobilis (strain ATCC 31821 / ZM4 / CP4) OX=264203 GN=asr PE=3 SV=1	QNITK(1)VGLLGTR	Q	Q
			LCEDK(1)DYTK	Q	Q
Q5NPS9	astA	Arginine/ornithine N-succinyltransferase beta subunit AstA OS=Zymomonas mobilis subsp. mobilis (strain ATCC 31821 / ZM4 / CP4) OX=264203 GN=astA PE=4 SV=2	ASYAFLSEEK(1)K	Q	Q
			LSQLTK(1)TSPELDQR	Q	Q
Q5NNB4	astB	N-succinylarginine dihydrolase OS=Zymomonas mobilis subsp. mobilis (strain ATCC 31821 / ZM4 / CP4) OX=264203 GN=astB PE=3 SV=1	GDDK(1)TILK	Q	Q
			VPLSK(1)AALEAVDQR	Q	Q
			FILTPK(1)R	Q	Q
Q5NQZ1	atpA	ATP synthase subunit alpha OS=Zymomonas mobilis subsp. mobilis (strain ATCC 31821 / ZM4 / CP4) OX=264203 GN=atpA PE=3 SV=1	K(1)SVHEAVQTGIK	Q	Q
			DNK(1)QHALIVYDDLSK	Q	Q
			VGSAAQTK(1)AMK	Q	Q
			VVDALGNPIDGK(1)GPINAK	Q	Q
			SK(1)LTAALDNFAK	Q	Q
			ETGDFSDETK(1)SK	Q	Q
			AAEISK(1)VIR	Q	Q
			GPINAK(1)LR	Q	Q
Q5NQY9	atpD	ATP synthase subunit beta OS=Zymomonas mobilis subsp. mobilis (strain ATCC 31821 / ZM4 / CP4) OX=264203 GN=atpD PE=3 SV=1	GGK(1)VGLFGGAGVGK	Q	Q
			VIDLLAPYSK(1)GGK	Q	Q
Q5NPR5	atpF	ATP synthase subunit b OS=Zymomonas mobilis subsp. mobilis (strain ATCC 31821 / ZM4 / CP4) OX=264203 GN=atpF PE=3 SV=2	EAEALK(1)AEYDEK	Q	Q
			AEYDEK(1)TR	Q	Q
Q5NQZ0	atpG	ATP synthase gamma chain OS=Zymomonas mobilis subsp. mobilis (strain ATCC 31821 / ZM4 / CP4) OX=264203 GN=atpG PE=3 SV=1	TIHETK(1)REETSPVTFENAQK	*	Q
			VSSIK(1)SISK	*	Q
			AMQMVASAK(1)LR	Q	Q
			NNFPGK(1)TIHETK	Q	Q
Q5NPR7	atpG2	ATP synthase subunit b OS=Zymomonas mobilis subsp. mobilis (strain ATCC 31821 / ZM4 / CP4) OX=264203 GN=atpG2 PE=3 SV=1	DSK(1)ISDDLAAAEAAHK	Q	Q
Q5NQZ2	atpH	ATP synthase subunit delta OS=Zymomonas mobilis subsp. mobilis (strain ATCC 31821 / ZM4 / CP4) OX=264203 GN=atpH PE=3 SV=1	SK(1)LHMLAQAMK	Q	Q
			FLNLLAAK(1)GR	Q	Q
			LHMLAQAMK(1)G	Q	Q
			VADVITAHPLSDEQK(1)STLTAR	Q	Q
Q5NMY6	bcbE	Putative capsular polysaccharide biosynthesis protein BcbE OS=Zymomonas mobilis subsp. mobilis (strain ATCC 31821 / ZM4 / CP4) OX=264203 GN=bcbE PE=4 SV=1	K(1)DFCFPK	Q	Q
			EK(1)IIFCGTPSEYK	Q	Q
			NIHYNLVEK(1)EK	Q	Q
			EGK(1)NIHYNLVEK	Q	Q
			LPK(1)YMLPLDGK	Q	Q
			FSK(1)AGYK	Q	Q
Q5NMY7	bcbG	Capsular polysaccharide biosynthesis protein OS=Zymomonas mobilis subsp. mobilis (strain ATCC 31821 / ZM4 / CP4) OX=264203 GN=bcbG PE=4 SV=1	GLNLYNK(1)R	Q	Q
			K(1)YSTDHFK	Q	Q
			LYDK(1)QISCLK	Q	Q
Q5NMM6	bfr1	Bacterioferritin OS=Zymomonas mobilis subsp. mobilis (strain ATCC 31821 / ZM4 / CP4) OX=264203 GN=bfr1 PE=3 SV=1	SNSIDEMK(1)HADK	Q	Q
			EAIQCCEK(1)HSDFGTR	Q	Q
Q5NM50	bfr2	Bacterioferritin OS=Zymomonas mobilis subsp. mobilis (strain ATCC 31821 / ZM4 / CP4) OX=264203 GN=bfr2 PE=3 SV=1	SADPK(1)IIEHLNR	Q	Q
Q5NNK2	bscB	Cyclic di-GMP-binding protein OS=Zymomonas mobilis subsp. mobilis (strain ATCC 31821 / ZM4 / CP4) OX=264203 GN=bscB PE=3 SV=1	LK(1)HASTTEVSENDESEE	Q	Q
Q5NPP9	budB	Acetolactate synthase large subunit OS=Zymomonas mobilis subsp. mobilis (strain ATCC 31821 / ZM4 / CP4) OX=264203 GN=budB PE=3 SV=1	FDNHAK(1)IK	Q	Q
			TTFPK(1)FDNHAK	Q	Q
O50235	carA	Carbamoyl-phosphate synthase small chain OS=Zymomonas mobilis subsp. mobilis (strain ATCC 31821 / ZM4 / CP4) OX=264203 GN=carA PE=3 SV=2	FDSWLK(1)DHDR	Q	Q
O50236	carB	Carbamoyl-phosphate synthase large chain OS=Zymomonas mobilis subsp. mobilis (strain ATCC 31821 / ZM4 / CP4) OX=264203 GN=carB PE=3 SV=2	FAFEK(1)FK	Q	Q
			AMGFSDK(1)R	Q	Q
			YLQSK(1)GVPVER	Q	Q
			SLQSYHSMK(1)HA	Q	Q
			FK(1)NAKPLLTTAMK	Q	Q
Q5NQQ1	cbbF1	Inositol-1-monophosphatase OS=Zymomonas mobilis subsp. mobilis (strain ATCC 31821 / ZM4 / CP4) OX=264203 GN=cbbF1 PE=3 SV=1	SENTIYEILK(1)HAR	*	Q
			GPADFVSIADK(1)R	Q	Q
			REFLAANSGLHSK(1)LHR	Q	Q
			LVATALK(1)NI	Q	Q
Q5NMM7	cbbF2	Inositol monophosphatase OS=Zymomonas mobilis subsp. mobilis (strain ATCC 31821 / ZM4 / CP4) OX=264203 GN=cbbF2 PE=4 SV=2	MCHASK(1)GQGAFVDGER	Q	Q
Q5NMB8	cbbF3	Inositol monophosphatase OS=Zymomonas mobilis subsp. mobilis (strain ATCC 31821 / ZM4 / CP4) OX=264203 GN=cbbF3 PE=1 SV=1	APLTIDLK(1)ADHSPVTK	Q	Q
			ADHSPVTK(1)ADR	Q	Q
Q5NLI1	cbbZ	HAD superfamily phosphoglycolate phosphatase OS=Zymomonas mobilis subsp. mobilis (strain ATCC 31821 / ZM4 / CP4) OX=264203 GN=cbbZ PE=4 SV=1	SVTDFLEQK(1)AK	Q	Q
Q5NP72	cdd	Cytidine deaminase OS=Zymomonas mobilis subsp. mobilis (strain ATCC 31821 / ZM4 / CP4) OX=264203 GN=cdd PE=3 SV=1	AIAICGGK(1)FDEDR	Q	Q
Q5NP56	cheA2	Putative CheA signal transduction histidine kinase OS=Zymomonas mobilis subsp. mobilis (strain ATCC 31821 / ZM4 / CP4) OX=264203 GN=cheA2 PE=4 SV=1	TIAHSSQYAIK(1)K	Q	Q
Q5NRE9	cheB1	Protein-glutamate methylesterase/protein-glutamine glutaminase OS=Zymomonas mobilis subsp. mobilis (strain ATCC 31821 / ZM4 / CP4) OX=264203 GN=cheB1 PE=3 SV=1	LFLSVAK(1)NCGR	Q	Q
Q5NP58	cheB2	Protein-glutamate methylesterase/protein-glutamine glutaminase OS=Zymomonas mobilis subsp. mobilis (strain ATCC 31821 / ZM4 / CP4) OX=264203 GN=cheB2 PE=3 SV=1	LGSAIK(1)PQVK	Q	Q
			PQNVTLEVFK(1)K	Q	Q
			LGSAIKPQVK(1)LAK	Q	Q
Q5NRE8	cheR	Chemotaxis protein methyltransferase OS=Zymomonas mobilis subsp. mobilis (strain ATCC 31821 / ZM4 / CP4) OX=264203 GN=cheR PE=4 SV=1	TLTTDTK(1)NALPSER	Q	*
Q5NRF2	cheW	CheW protein OS=Zymomonas mobilis subsp. mobilis (strain ATCC 31821 / ZM4 / CP4) OX=264203 GN=cheW PE=4 SV=2	GENK(1)NELMAGK	Q	Q
Q5NMW3	chvG	Histidine kinase OS=Zymomonas mobilis subsp. mobilis (strain ATCC 31821 / ZM4 / CP4) OX=264203 GN=chvG PE=4 SV=1	ATVEAHHGTIEVAK(1)R	Q	*
			TIVHPLK(1)SLAK	Q	Q
Q5NQ37	citC	Isocitrate dehydrogenase [NADP] OS=Zymomonas mobilis subsp. mobilis (strain ATCC 31821 / ZM4 / CP4) OX=264203 GN=citC PE=4 SV=1	VEWK(1)QVLAGGK	Q	*
			GNIMK(1)FTEGGFK	Q	Q
			LFTMNQYDQLK(1)K	Q	Q
			GVETPVK(1)HPEK	Q	Q
			FLHEEMGVTK(1)VR	Q	Q
			APSITLVHK(1)GNIMK	Q	Q
			LYK(1)FLHEEMGVTK	Q	Q
Q5NP95	clcA	Chloride channel core OS=Zymomonas mobilis subsp. mobilis (strain ATCC 31821 / ZM4 / CP4) OX=264203 GN=clcA PE=4 SV=1	TASK(1)SVISHLGG	*	Q
Q5NKZ4	clcD2	Carboxymethylenebutenolidase OS=Zymomonas mobilis subsp. mobilis (strain ATCC 31821 / ZM4 / CP4) OX=264203 GN=clcD2 PE=4 SV=1	RAEK(1)SAELADQR	Q	Q
Q5NQH5	clpA	ATP-dependent Clp protease ATP-binding subunit clpA OS=Zymomonas mobilis subsp. mobilis (strain ATCC 31821 / ZM4 / CP4) OX=264203 GN=clpA PE=3 SV=1	SK(1)NNPLYVGDPGVGK	Q	Q
Q5NML2	clpB	Chaperone protein ClpB OS=Zymomonas mobilis subsp. mobilis (strain ATCC 31821 / ZM4 / CP4) OX=264203 GN=clpB PE=3 SV=1	LIHMEDWLGK(1)R	Q	Q
			TADTATAEDRYDALK(1)K	Q	Q
			EK(1)LDQAR	Q	Q
			TK(1)NNPVLIGEPGVGK	Q	Q
			SDGAMDAGNLLK(1)PALAR	Q	Q
			IIQLK(1)IER	Q	Q
			IDMSEYMEK(1)HAVAR	Q	Q
			AK(1)GFIQSAQTVAIR	Q	Q
			VIGQEDAVK(1)AVSR	Q	Q
			WK(1)NEQDK	Q	Q
Q5NNY8	clpP	ATP-dependent Clp protease proteolytic subunit OS=Zymomonas mobilis subsp. mobilis (strain ATCC 31821 / ZM4 / CP4) OX=264203 GN=clpP PE=3 SV=1	AFGLIDK(1)VFDK	Q	Q
			RPVASEEK(1)E	Q	Q
Q5NLR1	clpS	ATP-dependent Clp protease adapter protein ClpS OS=Zymomonas mobilis subsp. mobilis (strain ATCC 31821 / ZM4 / CP4) OX=264203 GN=clpS PE=3 SV=2	QHQHPLQCTLEK(1)A	Q	Q
Q5NNY7	clpX	ATP-dependent Clp protease ATP-binding subunit ClpX OS=Zymomonas mobilis subsp. mobilis (strain ATCC 31821 / ZM4 / CP4) OX=264203 GN=clpX PE=3 SV=1	VLSVAVHNHYK(1)R	Q	Q
			QYQK(1)LFELEDAK	Q	Q
			LSGSDSK(1)STLYCSFCGK	Q	Q
Q9RME4	coaD	Phosphopantetheine adenylyltransferase OS=Zymomonas mobilis subsp. mobilis (strain ATCC 31821 / ZM4 / CP4) OX=264203 GN=coaD PE=3 SV=1	LENPTK(1)SR	Q	Q
Q5NM92	cobS	Cobalt chelatase subunit CobS OS=Zymomonas mobilis subsp. mobilis (strain ATCC 31821 / ZM4 / CP4) OX=264203 GN=cobS PE=4 SV=1	RPDYDSEEGK(1)K	Q	Q
			VMVQGYHGTGK(1)SSHIEQIAAR	Q	Q
Q5NM93	cobT	Cobalt chelatase subunit CobT OS=Zymomonas mobilis subsp. mobilis (strain ATCC 31821 / ZM4 / CP4) OX=264203 GN=cobT PE=4 SV=1	GVTDAFALK(1)AK	Q	Q
			TPLSQIK(1)IR	Q	Q
Q5NP21	copA	Copper-translocating P-type ATPase OS=Zymomonas mobilis subsp. mobilis (strain ATCC 31821 / ZM4 / CP4) OX=264203 GN=copA PE=3 SV=1	HYK(1)AGLLPEDK	Q	Q
Q5NN53	cpsB	Mannose-1-phosphate guanyltransferase CpsB OS=Zymomonas mobilis subsp. mobilis (strain ATCC 31821 / ZM4 / CP4) OX=264203 GN=cpsB PE=3 SV=1	FQVK(1)QIMVK	Q	Q
			LSLQK(1)HFNR	Q	Q
Q5NPJ6	csbD	CsbD family protein OS=Zymomonas mobilis subsp. mobilis (strain ATCC 31821 / ZM4 / CP4) OX=264203 GN=csbD PE=3 SV=1	AK(1)DALEDLK	Q	Q
Q5NPJ6			ESAQEK(1)FEDIK	Q	Q
Q5NPJ6			FEDIKESVEK(1)K	Q	Q
Q5NLW9	ctpA	Carboxyl-terminal protease OS=Zymomonas mobilis subsp. mobilis (strain ATCC 31821 / ZM4 / CP4) OX=264203 GN=ctpA PE=3 SV=2	SSYVDK(1)VDDQK	Q	Q
Q5NM65	cydA	Cytochrome bd ubiquinol oxidase subunit I OS=Zymomonas mobilis subsp. mobilis (strain ATCC 31821 / ZM4 / CP4) OX=264203 GN=cydA PE=3 SV=1	GATQLAQDLSGK(1)R	Q	Q
Q5NRM5	cysD	Sulfate adenylyltransferase subunit 2 OS=Zymomonas mobilis subsp. mobilis (strain ATCC 31821 / ZM4 / CP4) OX=264203 GN=cysD PE=3 SV=1	HTDIMK(1)TEGLK	Q	Q
			NPEGEALGINPFIHGSAK(1)HTDIMK	*	Q
			VIDRDQSGSMELK(1)K	Q	Q
Q5NLQ6	cysE	Serine O-acetyltransferase OS=Zymomonas mobilis subsp. mobilis (strain ATCC 31821 / ZM4 / CP4) OX=264203 GN=cysE PE=4 SV=1	DVEK(1)NAVMVGIPAR	Q	Q
			SIHEDAAASK(1)VEKPK	Q	Q
Q5NRM4	cysG	Siroheme synthase OS=Zymomonas mobilis subsp. mobilis (strain ATCC 31821 / ZM4 / CP4) OX=264203 GN=cysG PE=3 SV=1	ISEALIK(1)HGR	Q	Q
Q5NN15	cysG2	Siroheme synthase CysG OS=Zymomonas mobilis subsp. mobilis (strain ATCC 31821 / ZM4 / CP4) OX=264203 GN=cysG2 PE=3 SV=1	TAQAISVCSESEGEK(1)NER	*	Q
Q5NRM3	cysH	Phosphoadenosine phosphosulfate reductase OS=Zymomonas mobilis subsp. mobilis (strain ATCC 31821 / ZM4 / CP4) OX=264203 GN=cysH PE=3 SV=1	YNDINK(1)VEPMNR	Q	Q
			K(1)WEEGMSEEETR	Q	Q
			SLPK(1)AEQEAALSEANR	Q	Q
Q5NRM2	cysI	Sulfite reductase [NADPH] hemoprotein beta-component OS=Zymomonas mobilis subsp. mobilis (strain ATCC 31821 / ZM4 / CP4) OX=264203 GN=cysI PE=3 SV=1	VHK(1)GDFR	Q	Q
			TQK(1)HPQTLVVDAPLSDAER	Q	Q
Q5NRM1	cysJ	Sulfite reductase [NADPH] flavoprotein alpha-component OS=Zymomonas mobilis subsp. mobilis (strain ATCC 31821 / ZM4 / CP4) OX=264203 GN=cysJ PE=3 SV=1	LVESYATLTQNK(1)ALEK	Q	*
			VNLINTGDYK(1)FK	Q	Q
			VYVQDK(1)LR	Q	Q
			EVTELLEK(1)R	Q	Q
			YEIDGHK(1)R	Q	Q
Q5NPI8	cysK	Cysteine synthase OS=Zymomonas mobilis subsp. mobilis (strain ATCC 31821 / ZM4 / CP4) OX=264203 GN=cysK PE=3 SV=1	PGAHAIQGIGAGFVPK(1)NLHR	Q	Q
Q5NRM6	cysN	Sulfate adenylyltransferase subunit 1 OS=Zymomonas mobilis subsp. mobilis (strain ATCC 31821 / ZM4 / CP4) OX=264203 GN=cysN PE=3 SV=1	QIYEDQLSSLHNDSK(1)R	Q	Q
Q5NPK2	cysQ	3'(2'),5'-bisphosphate nucleotidase CysQ OS=Zymomonas mobilis subsp. mobilis (strain ATCC 31821 / ZM4 / CP4) OX=264203 GN=cysQ PE=3 SV=2	IK(1)AGSSLK	Q	Q
Q5NR44	cysS	Cysteine--tRNA ligase OS=Zymomonas mobilis subsp. mobilis (strain ATCC 31821 / ZM4 / CP4) OX=264203 GN=cysS PE=3 SV=1	GLIEAPLK(1)K	Q	Q
			LVIAVGQLK(1)K	Q	Q
			LK(1)EYGLLAGHR	Q	Q
			AQK(1)TIWDVAR	Q	Q
Q5NNJ7	dacC	D-alanyl-D-alanine carboxypeptidase DacC OS=Zymomonas mobilis subsp. mobilis (strain ATCC 31821 / ZM4 / CP4) OX=264203 GN=dacC PE=3 SV=1	VK(1)VVYQGPIK	Q	Q
Q5NPL6	dapA	4-hydroxy-tetrahydrodipicolinate synthase OS=Zymomonas mobilis subsp. mobilis (strain ATCC 31821 / ZM4 / CP4) OX=264203 GN=dapA PE=3 SV=1	VPVIAGCGSNDTK(1)VSLAHLR	Q	Q
			NGK(1)FDEVVFR	Q	Q
Q5NPM9	dapB	4-hydroxy-tetrahydrodipicolinate reductase OS=Zymomonas mobilis subsp. mobilis (strain ATCC 31821 / ZM4 / CP4) OX=264203 GN=dapB PE=3 SV=1	GEK(1)LEDIADLQR	Q	Q
			K(1)GAEFGSYNDSESLAK	Q	Q
Q5NQF0	dapD	2,3,4,5-tetrahydropyridine-2,6-dicarboxylate N-succinyltransferase OS=Zymomonas mobilis subsp. mobilis (strain ATCC 31821 / ZM4 / CP4) OX=264203 GN=dapD PE=3 SV=1	K(1)AVLLSFR	Q	Q
			LTGNAPMNGGYDK(1)VPLK	Q	Q
Q5NM04	dapE	Succinyl-diaminopimelate desuccinylase OS=Zymomonas mobilis subsp. mobilis (strain ATCC 31821 / ZM4 / CP4) OX=264203 GN=dapE PE=3 SV=1	GAELVDSLK(1)K	Q	Q
			VAAIDPK(1)AR	Q	Q
Q5NNL4	dapF	Diaminopimelate epimerase OS=Zymomonas mobilis subsp. mobilis (strain ATCC 31821 / ZM4 / CP4) OX=264203 GN=dapF PE=3 SV=1	ACGTGACATFVAAK(1)R	Q	Q
			RLVSGK(1)TQIDLPGGR	Q	Q
Q5NP73	dcd	dCTP deaminase OS=Zymomonas mobilis subsp. mobilis (strain ATCC 31821 / ZM4 / CP4) OX=264203 GN=dcd PE=3 SV=2	SGK(1)YMGQR	Q	Q
P30799	ddh	2-hydroxyacid dehydrogenase homolog OS=Zymomonas mobilis subsp. mobilis (strain ATCC 31821 / ZM4 / CP4) OX=264203 GN=ddh PE=3 SV=3	VAIFSSK(1)NYDHHSIEK	Q	Q
			K(1)GFYLVNTSR	Q	Q
Q9RNM9	ddl	D-alanine--D-alanine ligase OS=Zymomonas mobilis subsp. mobilis (strain ATCC 31821 / ZM4 / CP4) OX=264203 GN=ddl PE=3 SV=1	TLLAEPFIK(1)GR	Q	Q
			HVGK(1)ALEEAGYR	Q	Q
			AK(1)YTDGMTTHICPAK	Q	Q
Q5NN96	dfp	Coenzyme A biosynthesis bifunctional protein CoaBC OS=Zymomonas mobilis subsp. mobilis (strain ATCC 31821 / ZM4 / CP4) OX=264203 GN=dfp PE=3 SV=1	FNYSPSK(1)YK	Q	Q
Q5NPH8	dhbB	Isochorismatase hydrolase OS=Zymomonas mobilis subsp. mobilis (strain ATCC 31821 / ZM4 / CP4) OX=264203 GN=dhbB PE=4 SV=1	ETDIVIEGK(1)R		Q
Q5NMU2	dkgA	2,5-diketo-D-gluconate reductase A OS=Zymomonas mobilis subsp. mobilis (strain ATCC 31821 / ZM4 / CP4) OX=264203 GN=dkgA PE=4 SV=2	LGK(1)SIPQVILR	Q	Q
			LLQDDTIK(1)K	Q	Q
			ASK(1)LLQDDTIK	Q	Q
			IVSK(1)LPGR	Q	Q
Q5NNU9	dksA	RNA polymerase-binding transcription factor DksA OS=Zymomonas mobilis subsp. mobilis (strain ATCC 31821 / ZM4 / CP4) OX=264203 GN=dksA PE=3 SV=1	PIATMTIEAQEK(1)HER	Q	Q
			LISK(1)IDAALR	Q	Q
Q5NQX4	dld	Quinone-dependent D-lactate dehydrogenase OS=Zymomonas mobilis subsp. mobilis (strain ATCC 31821 / ZM4 / CP4) OX=264203 GN=dld PE=3 SV=1	SFK(1)YLPISGEYMHR	Q	Q
			ASGGYFECSDEEGK(1)K	Q	Q
			HAYDIAAK(1)YGK	Q	Q
Q5NPS5	dnaJ	Chaperone protein DnaJ OS=Zymomonas mobilis subsp. mobilis (strain ATCC 31821 / ZM4 / CP4) OX=264203 GN=dnaJ PE=3 SV=1	AISEAYDCLKDPQK(1)R	Q	Q
			AISEAYDCLK(1)DPQK	Q	Q
			ETETGEECPK(1)SSGFFSK	Q	Q
			TIK(1)TSYR	Q	Q
Q5NPS6	dnaK	Chaperone protein DnaK OS=Zymomonas mobilis subsp. mobilis (strain ATCC 31821 / ZM4 / CP4) OX=264203 GN=dnaK PE=3 SV=1	K(1)AEGIDLTK	Q	Q
			TLEPVK(1)K	Q	Q
			LIGQPAK(1)R	Q	Q
			QAVTNSENTIFAVK(1)R	Q	Q
			TTPSIVAFTK(1)DSER	Q	Q
			HLVK(1)TISR	Q	Q
			IVSYLAEEFK(1)K	Q	Q
			FAADDK(1)HRR	Q	Q
			NTTIPTK(1)K	Q	Q
			QVVK(1)EFFGK	Q	Q
			DKGTGK(1)EQQIR	Q	Q
			AEGIDLTK(1)DR	Q	Q
			RFDDPVTK(1)R	Q	Q
			DAEK(1)FAADDK	Q	Q
			IQASGGLSEGDIDK(1)MVK	Q	Q
			ELAEAK(1)NNGDSLVHTTER	Q	Q
Q5NNV6	dnaN	Beta sliding clamp OS=Zymomonas mobilis subsp. mobilis (strain ATCC 31821 / ZM4 / CP4) OX=264203 GN=dnaN PE=3 SV=1	VATIASEK(1)TR	Q	Q
Q9X3X5	dut	Deoxyuridine 5'-triphosphate nucleotidohydrolase OS=Zymomonas mobilis subsp. mobilis (strain ATCC 31821 / ZM4 / CP4) OX=264203 GN=dut PE=3 SV=3	IKLEIK(1)R	Q	Q
			SGLALK(1)HGIACPNAPGTIDSDYRGEVK	*	Q
Q9X5F2	dxr	1-deoxy-D-xylulose 5-phosphate reductoisomerase OS=Zymomonas mobilis subsp. mobilis (strain ATCC 31821 / ZM4 / CP4) OX=264203 GN=dxr PE=1 SV=3	DLADAAK(1)R	Q	Q
			TPIGHTLAWPK(1)R	Q	Q
Q00384	eda	KHG/KDPG aldolase OS=Zymomonas mobilis subsp. mobilis (strain ATCC 31821 / ZM4 / CP4) OX=264203 GN=eda PE=1 SV=2	IMK(1)EVPGAVVGAGTVLNAK	Q	Q
			TPCALEAIK(1)IMK	Q	Q
			PDVAK(1)ITALAK	Q	Q
			EASAFK(1)R	Q	Q
			ITALAK(1)EASAFK	Q	Q
P21909	edd	Phosphogluconate dehydratase OS=Zymomonas mobilis subsp. mobilis (strain ATCC 31821 / ZM4 / CP4) OX=264203 GN=edd PE=1 SV=2	VAELGWK(1)GDDYRPLGK	Q	Q
			DVTTIAK(1)GGIEEYAK	Q	Q
			YPEQMK(1)VFAR	Q	Q
			AMYK(1)ASAVDPK	Q	Q
			TDLHSTVEK(1)VTAR	Q	Q
			AFK(1)AGELNK	Q	Q
			VFSDQDDVQK(1)AFK	Q	Q
			QLYAQGK(1)IGQK	Q	Q
Q5NQQ2	efp	Elongation factor P OS=Zymomonas mobilis subsp. mobilis (strain ATCC 31821 / ZM4 / CP4) OX=264203 GN=efp PE=3 SV=1	IQHTQPGK(1)GGAYMQVEMK	Q	Q
Q5NQC8	engA	GTPase Der OS=Zymomonas mobilis subsp. mobilis (strain ATCC 31821 / ZM4 / CP4) OX=264203 GN=engA PE=3 SV=1	AIAHHAPPAPGGK(1)R	Q	Q
Q9RNL6	engB	GTP-binding protein EngB OS=Zymomonas mobilis subsp. mobilis (strain ATCC 31821 / ZM4 / CP4) OX=264203 GN=engB PE=3 SV=1	K(1)HPAAFPEIIATSSEK	Q	Q
P33675	eno	Enolase OS=Zymomonas mobilis subsp. mobilis (strain ATCC 31821 / ZM4 / CP4) OX=264203 GN=eno PE=1 SV=2	WGGK(1)GVTK	Q	Q
			IGTEVFHTLK(1)K	Q	Q
			IAK(1)YNQLMR	Q	Q
			LDGTPNK(1)GK	Q	Q
			IEEELGSVAK(1)YAGR	Q	Q
			ILTEK(1)LGDK	Q	Q
			VQLVGDDLFVTNVK(1)R	Q	Q
Q5NL99	entB	Isochorismatase hydrolase OS=Zymomonas mobilis subsp. mobilis (strain ATCC 31821 / ZM4 / CP4) OX=264203 GN=entB PE=4 SV=1	ALSVGK(1)TLAEK	Q	Q
			TLAEK(1)FR	Q	Q
Q5NMF7	etfA	Electron transfer flavoprotein alpha subunit OS=Zymomonas mobilis subsp. mobilis (strain ATCC 31821 / ZM4 / CP4) OX=264203 GN=etfA PE=4 SV=1	RPIYAGNAIATVQSADSK(1)K	*	Q
Q5NMF6	etfB	Electron transfer flavoprotein alpha/beta-subunit OS=Zymomonas mobilis subsp. mobilis (strain ATCC 31821 / ZM4 / CP4) OX=264203 GN=etfB PE=4 SV=1	QAGEK(1)VESVEEFAAK	Q	Q
			VIVPVK(1)R	Q	Q
			LTIADNK(1)IEVTR	Q	Q
			TLK(1)VEEPPVR	Q	Q
			AQDQLK(1)TGMAIGADR	Q	Q
			VK(1)TDGSGIDLSNLK	Q	Q
			FVSLPNIIK(1)AR	Q	Q
Q5NLS0	exbB	MotA/TolQ/ExbB proton channel OS=Zymomonas mobilis subsp. mobilis (strain ATCC 31821 / ZM4 / CP4) OX=264203 GN=exbB PE=3 SV=1	RNK(1)TIAER	Q	Q
			K(1)LEENTAYR	Q	Q
Q5NLS1	exbD1	Biopolymer transport protein ExbD/TolR OS=Zymomonas mobilis subsp. mobilis (strain ATCC 31821 / ZM4 / CP4) OX=264203 GN=exbD1 PE=3 SV=1	LK(1)SEIDR	Q	Q
H2VFN7	exoC	Phosphomannomutase OS=Zymomonas mobilis subsp. mobilis (strain ATCC 31821 / ZM4 / CP4) OX=264203 GN=exoC PE=3 SV=1	K(1)FQVIGEVLGR	Q	Q
			HNSFFGK(1)DIR	Q	Q
			TGHSLIK(1)TLMK	Q	Q
			DIGELAAK(1)SDWEEGK	Q	Q
			VAELGGK(1)PLMGR	Q	Q
			SHK(1)FDPTVLR	Q	Q
			LTAADAK(1)INTIDGVR	Q	Q
			MVLK(1)HNSFFGK	Q	Q
Q5NN63	fabD	Malonyl CoA-acyl carrier protein transacylase OS=Zymomonas mobilis subsp. mobilis (strain ATCC 31821 / ZM4 / CP4) OX=264203 GN=fabD PE=3 SV=1	VLAPMIK(1)R	Q	Q
Q5NN08	fabF	3-oxoacyl-[acyl-carrier-protein] synthase 2 OS=Zymomonas mobilis subsp. mobilis (strain ATCC 31821 / ZM4 / CP4) OX=264203 GN=fabF PE=3 SV=2	ESIICHEK(1)GPR	Q	Q
			IEK(1)ESIICHEK	Q	Q
			LFGDDIK(1)NMSMSSTK	Q	Q
Q5NL87	fabH	3-oxoacyl-[acyl-carrier-protein] synthase 3 OS=Zymomonas mobilis subsp. mobilis (strain ATCC 31821 / ZM4 / CP4) OX=264203 GN=fabH PE=3 SV=1	YK(1)DLLCSDGGVSTTGTVGK	Q	Q
			SAIIGTGSVLPK(1)TR	Q	Q
Q5NLU4	fabI	Enoyl-[acyl-carrier-protein] reductase [NADH] OS=Zymomonas mobilis subsp. mobilis (strain ATCC 31821 / ZM4 / CP4) OX=264203 GN=fabI PE=3 SV=2	AGLMDGK(1)R	Q	Q
			WNQLNTPLK(1)R	Q	Q
Q9X5F5	fabZ	3-hydroxyacyl-[acyl-carrier-protein] dehydratase FabZ OS=Zymomonas mobilis subsp. mobilis (strain ATCC 31821 / ZM4 / CP4) OX=264203 GN=fabZ PE=3 SV=1	LEVEFLQK(1)R	Q	Q
			VESIGPLDVK(1)R	Q	Q
			TETTEK(1)VESIGPLDVK	Q	Q
Q5NR51	fbaB	Fructose-bisphosphate aldolase OS=Zymomonas mobilis subsp. mobilis (strain ATCC 31821 / ZM4 / CP4) OX=264203 GN=fbaB PE=4 SV=1	HIAAEAK(1)R	Q	Q
Q5NR10	fdxA	Ferredoxin OS=Zymomonas mobilis subsp. mobilis (strain ATCC 31821 / ZM4 / CP4) OX=264203 GN=fdxA PE=4 SV=1	LEK(1)FFSPK	Q	Q
			K(1)YAEEWPNITHK	Q	Q
Q5NM95	feoB	Ferrous iron transport protein B OS=Zymomonas mobilis subsp. mobilis (strain ATCC 31821 / ZM4 / CP4) OX=264203 GN=feoB PE=3 SV=1	EVTK(1)VVHKPK	Q	Q
Q5NNL1	ffh	Signal recognition particle protein OS=Zymomonas mobilis subsp. mobilis (strain ATCC 31821 / ZM4 / CP4) OX=264203 GN=ffh PE=3 SV=1	DFVSK(1)ITEK	Q	Q
			MEAMIDSMTPK(1)ER	Q	Q
			AIGHNVLK(1)SVTPGQQVVK	Q	Q
			MHQEMSSAMK(1)R	Q	Q
Q5NQC7	fhs	Formate--tetrahydrofolate ligase OS=Zymomonas mobilis subsp. mobilis (strain ATCC 31821 / ZM4 / CP4) OX=264203 GN=fhs PE=3 SV=3	NMVIGLGGK(1)ANGYPR	Q	*
			FFDIK(1)CR	Q	Q
			AGEVVPQGTVLK(1)K	Q	Q
			AK(1)NAPTGHIFPIR	Q	Q
			K(1)AVICLR	*	Q
			LDGEYLNSLSSK(1)PR	Q	Q
			HAENLAK(1)FGVK	Q	Q
Q5NNA2	fixC	Electron-transferring-flavoprotein dehydrogenase OS=Zymomonas mobilis subsp. mobilis (strain ATCC 31821 / ZM4 / CP4) OX=264203 GN=fixC PE=4 SV=2	VTESPHWVLTPK(1)K	Q	Q
Q5NLD5	fldA	Flavodoxin OS=Zymomonas mobilis subsp. mobilis (strain ATCC 31821 / ZM4 / CP4) OX=264203 GN=fldA PE=3 SV=2	IALDMAK(1)R	Q	Q
Q5NPX0	flgE	Flagellar basal body protein OS=Zymomonas mobilis subsp. mobilis (strain ATCC 31821 / ZM4 / CP4) OX=264203 GN=flgE PE=3 SV=1	ATIQDFTSGSMK(1)TTNR	Q	Q
Q5NPT5	fliD	Flagellar hook-associated protein 2 OS=Zymomonas mobilis subsp. mobilis (strain ATCC 31821 / ZM4 / CP4) OX=264203 GN=fliD PE=3 SV=1	NTYTK(1)VASAITQK	Q	Q
Q5NPU7	fliG	Flagellar motor switch protein FliG OS=Zymomonas mobilis subsp. mobilis (strain ATCC 31821 / ZM4 / CP4) OX=264203 GN=fliG PE=3 SV=1	GAQEELK(1)SR	Q	Q
Q5NPC5	fmt	Methionyl-tRNA formyltransferase OS=Zymomonas mobilis subsp. mobilis (strain ATCC 31821 / ZM4 / CP4) OX=264203 GN=fmt PE=3 SV=1	IDK(1)SEALIDFSK	Q	*
			PSPVEK(1)R	Q	Q
Q5NP22	folD	Bifunctional protein FolD OS=Zymomonas mobilis subsp. mobilis (strain ATCC 31821 / ZM4 / CP4) OX=264203 GN=folD PE=3 SV=1	HTK(1)NLEELCR	Q	Q
			GK(1)NALVIGR	Q	Q
Q5NN57	folE	GTP cyclohydrolase 1 OS=Zymomonas mobilis subsp. mobilis (strain ATCC 31821 / ZM4 / CP4) OX=264203 GN=folE PE=3 SV=2	GVETPNVQTVTK(1)TLR	Q	Q
Q5NLN3	fpr	Ferredoxin--NADP(+) reductase Fpr OS=Zymomonas mobilis subsp. mobilis (strain ATCC 31821 / ZM4 / CP4) OX=264203 GN=fpr PE=4 SV=1	IK(1)EGDEIYLGR	Q	Q
Q03417	frk	Fructokinase OS=Zymomonas mobilis subsp. mobilis (strain ATCC 31821 / ZM4 / CP4) OX=264203 GN=frk PE=3 SV=1	K(0.971)SPK(0.029)WGYITNTPK	Q	Q
			SPK(1)WGYITNTPK	Q	Q
			ALNEMEPAEFEK(1)AR	Q	Q
Q9X5F0	frr	Ribosome-recycling factor OS=Zymomonas mobilis subsp. mobilis (strain ATCC 31821 / ZM4 / CP4) OX=264203 GN=frr PE=3 SV=2	TIADIDALAVHK(1)EK	Q	Q
			LTDK(1)TIADIDALAVHK	Q	Q
			NEISEDEK(1)K	Q	Q
			EK(1)EILGK	Q	Q
			LVGQYSEK(1)AR	Q	Q
			AAYNK(1)ADLER	Q	Q
Q5NPA0	ftsA	Cell division protein FtsA OS=Zymomonas mobilis subsp. mobilis (strain ATCC 31821 / ZM4 / CP4) OX=264203 GN=ftsA PE=3 SV=1	ISALIVEK(1)R	Q	Q
Q5NLX7	ftsH	ATP-dependent zinc metalloprotease FtsH OS=Zymomonas mobilis subsp. mobilis (strain ATCC 31821 / ZM4 / CP4) OX=264203 GN=ftsH PE=3 SV=2	LQSK(1)NVTFR	Q	Q
			ILQVHMK(1)K	Q	Q
Q5NNL6	ftsY	Signal recognition particle receptor FtsY OS=Zymomonas mobilis subsp. mobilis (strain ATCC 31821 / ZM4 / CP4) OX=264203 GN=ftsY PE=3 SV=1	SEETPWYK(1)K	Q	Q
			LQNK(1)SGLMDELAK	Q	Q
Q5NP99	ftsZ	Cell division protein FtsZ OS=Zymomonas mobilis subsp. mobilis (strain ATCC 31821 / ZM4 / CP4) OX=264203 GN=ftsZ PE=3 SV=1	PFNFEGK(1)R	Q	Q
			VSVVATGIDSSK(1)K	Q	Q
Q5NMM5	fur	Ferric uptake regulation protein OS=Zymomonas mobilis subsp. mobilis (strain ATCC 31821 / ZM4 / CP4) OX=264203 GN=fur PE=3 SV=1	QINIETLCAQK(1)GLR	*	Q
			LGYK(1)LVDHR	Q	Q
Q5NQ66	fusA	Elongation factor G OS=Zymomonas mobilis subsp. mobilis (strain ATCC 31821 / ZM4 / CP4) OX=264203 GN=fusA PE=3 SV=1	LTK(1)GTVLNSVK	*	Q
			GTVLNSVK(1)DK	Q	Q
			EYIPSVEK(1)GMR	Q	Q
			YPLDK(1)YR	Q	Q
			QAEK(1)YHVPR	Q	Q
			PVEVDYTHK(1)K	Q	Q
			ILFYTGK(1)SYK	Q	Q
			VK(1)VNLVPSER	Q	Q
			MCFVNK(1)LDR	Q	Q
Q5NLL9	galU	UTP--glucose-1-phosphate uridylyltransferase OS=Zymomonas mobilis subsp. mobilis (strain ATCC 31821 / ZM4 / CP4) OX=264203 GN=galU PE=3 SV=1	GK(1)TGMLDLLEGTR	Q	Q
P09316	gap	Glyceraldehyde-3-phosphate dehydrogenase OS=Zymomonas mobilis subsp. mobilis (strain ATCC 31821 / ZM4 / CP4) OX=264203 GN=gap PE=3 SV=1	AVK(1)VAINGFGR	Q	Q
			DSAHGTYPGTVTTEGNDMVIDGK(1)K	Q	Q
			TVVYGVNHK(1)DLTADDK	Q	Q
			ASAHLTAGAK(1)K	Q	Q
			MVDTAAQMAK(1)TL	Q	Q
			GK(1)LDGISIR	Q	Q
			KIVVTAERDPANLPHK(1)K	Q	Q
			ETAVLEGK(1)LAR	Q	Q
			VLISAPAK(1)GDVDR	Q	Q
			AVALVIPELK(1)GK	Q	Q
Q5NPF3	gatA	Glutamyl-tRNA(Gln) amidotransferase subunit A OS=Zymomonas mobilis subsp. mobilis (strain ATCC 31821 / ZM4 / CP4) OX=264203 GN=gatA PE=3 SV=1	AAGFGDEVK(1)R	Q	Q
			AGFTSQPK(1)K	Q	*
Q5NPF4	gatB	Aspartyl/glutamyl-tRNA(Asn/Gln) amidotransferase subunit B OS=Zymomonas mobilis subsp. mobilis (strain ATCC 31821 / ZM4 / CP4) OX=264203 GN=gatB PE=3 SV=2	VSK(1)FDRK	Q	Q
			LMHDQHPDK(1)SYVDLNR	Q	Q
			LFDHDK(1)GETR	Q	Q
			ILADNQDK(1)VEQYR	Q	Q
			SK(1)EDAHDYR	Q	Q
			ANPAVVNEILK(1)K	Q	Q
Q07982	gfo	Glucose--fructose oxidoreductase OS=Zymomonas mobilis subsp. mobilis (strain ATCC 31821 / ZM4 / CP4) OX=264203 GN=gfo PE=1 SV=2	K(1)LMIGYR	Q	Q
			IYDYSNFDK(1)IAK	Q	Q
			IEALVSGNAEK(1)AK	Q	Q
			AGK(1)HVMCEK	Q	Q
			HVMCEK(1)PMATSVADCQR	Q	Q
P21906	glf	Glucose facilitated diffusion protein OS=Zymomonas mobilis subsp. mobilis (strain ATCC 31821 / ZM4 / CP4) OX=264203 GN=glf PE=1 SV=2	FVPETK(1)GR	Q	Q
			LEPQADPNLTIQK(1)IK	Q	Q
			HSEASK(1)ILAR	Q	Q
P21908	glk	Glucokinase OS=Zymomonas mobilis subsp. mobilis (strain ATCC 31821 / ZM4 / CP4) OX=264203 GN=glk PE=3 SV=2	VMSK(1)IPVK	Q	Q
			LEDK(1)ILAR	Q	Q
Q5NRH4	glmS	Glutamine--fructose-6-phosphate aminotransferase [isomerizing] OS=Zymomonas mobilis subsp. mobilis (strain ATCC 31821 / ZM4 / CP4) OX=264203 GN=glmS PE=3 SV=3	GYDSAGMCTIHDGK(1)LDRR	Q	Q
			VK(1)GQLTQQEEQDIVR	Q	Q
			HAVSK(1)VLK	Q	Q
Q5NQ83	glmU	Bifunctional protein GlmU OS=Zymomonas mobilis subsp. mobilis (strain ATCC 31821 / ZM4 / CP4) OX=264203 GN=glmU PE=3 SV=2	TAHK(1)PFSAVILAAGK	Q	Q
			SEQENK(1)ALWAK	Q	Q
			TIK(1)ALLER	Q	Q
			IGNFVEIK(1)K	Q	Q
			MVEYK(1)DASEEER	Q	Q
			IVTDK(1)TAHIQK	Q	Q
Q5NQ88	glnA	Glutamine synthetase OS=Zymomonas mobilis subsp. mobilis (strain ATCC 31821 / ZM4 / CP4) OX=264203 GN=glnA PE=3 SV=1	ANSASDLLK(1)LIK	Q	Q
			IPYGTGEK(1)SR	Q	Q
			SYIEIK(1)R	Q	Q
			AINGLTNPSTNSYK(1)R	Q	Q
Q5NQ89	glnB	Nitrogen regulatory protein P-II OS=Zymomonas mobilis subsp. mobilis (strain ATCC 31821 / ZM4 / CP4) OX=264203 GN=glnB PE=3 SV=2	QK(1)GHTELYR	Q	Q
Q5NPH0	glnD	Bifunctional uridylyltransferase/uridylyl-removing enzyme OS=Zymomonas mobilis subsp. mobilis (strain ATCC 31821 / ZM4 / CP4) OX=264203 GN=glnD PE=3 SV=1	ADLIAGHEAK(1)R	Q	Q
Q5NRK0	gloA1	Glyoxalase/bleomycin resistance protein/dioxygenase OS=Zymomonas mobilis subsp. mobilis (strain ATCC 31821 / ZM4 / CP4) OX=264203 GN=gloA1 PE=4 SV=1	NILLFGK(1)QK	Q	Q
Q5NLR5	gloA3	Glyoxalase/bleomycin resistance protein dioxygenase OS=Zymomonas mobilis subsp. mobilis (strain ATCC 31821 / ZM4 / CP4) OX=264203 GN=gloA3 PE=4 SV=1	SSILTHLTIGSNDLK(1)K	Q	Q
			FAYGK(1)DGEEGR	Q	Q
Q5NPH7	gloB	Hydroxyacylglutathione hydrolase OS=Zymomonas mobilis subsp. mobilis (strain ATCC 31821 / ZM4 / CP4) OX=264203 GN=gloB PE=3 SV=1	NPEELAK(1)LR	Q	Q
Q5NQ99	glpX	Fructose-1,6-bisphosphatase OS=Zymomonas mobilis subsp. mobilis (strain ATCC 31821 / ZM4 / CP4) OX=264203 GN=glpX PE=3 SV=1	VYK(1)LHDLAK	Q	Q
Q5NL23	gltA	Citrate synthase OS=Zymomonas mobilis subsp. mobilis (strain ATCC 31821 / ZM4 / CP4) OX=264203 GN=gltA PE=3 SV=1	LYK(1)NYDPR	Q	*
			VLAK(1)TAAAILDK	Q	Q
Q5NNG9	gltB	Glutamate synthase (Ferredoxin) OS=Zymomonas mobilis subsp. mobilis (strain ATCC 31821 / ZM4 / CP4) OX=264203 GN=gltB PE=4 SV=1	HQNAFAANK(1)K	Q	Q
			NWMK(1)SHEIK	Q	Q
			SMIADHAVK(1)TDSPWAHR	Q	Q
			IGAK(1)SVSGEGGEAPER	Q	Q
			EK(1)TQLTYSVR	Q	Q
			VTDMIAK(1)LR	Q	Q
			QK(1)FIGTPER	Q	Q
			LEYPLDDK(1)K	Q	Q
Q5NNH0	gltD	Glutamate synthase small subunit OS=Zymomonas mobilis subsp. mobilis (strain ATCC 31821 / ZM4 / CP4) OX=264203 GN=gltD PE=4 SV=1	DK(1)DFNEIYR	Q	*
			DHVQSVK(1)VR	Q	Q
Q5NP36	gltX1	Glutamate--tRNA ligase 1 OS=Zymomonas mobilis subsp. mobilis (strain ATCC 31821 / ZM4 / CP4) OX=264203 GN=gltX1 PE=3 SV=1	EWIDILK(1)K	Q	Q
			GK(1)ALFLPLR	Q	Q
			FDMAELK(1)HLNAR	Q	Q
Q5NL22	gltX2	Glutamate--tRNA ligase 2 OS=Zymomonas mobilis subsp. mobilis (strain ATCC 31821 / ZM4 / CP4) OX=264203 GN=gltX2 PE=3 SV=1	ALHDVAEQADLK(1)MGK	Q	Q
			MGK(1)VAQPLR	Q	Q
			LTDLVK(1)PR	Q	Q
Q5NN85	glyA	Serine hydroxymethyltransferase OS=Zymomonas mobilis subsp. mobilis (strain ATCC 31821 / ZM4 / CP4) OX=264203 GN=glyA PE=3 SV=1	TK(1)ETASFFTDR	Q	Q
			DLALK(1)NKPR	Q	Q
			YAEGYPGK(1)R	Q	Q
			GGMILTDDPALAK(1)K	Q	Q
Q5NMJ1	glyQ	Glycine--tRNA ligase alpha subunit OS=Zymomonas mobilis subsp. mobilis (strain ATCC 31821 / ZM4 / CP4) OX=264203 GN=glyQ PE=3 SV=1	WFK(1)EASQECK	Q	Q
Q5NMJ2	glyS	Glycine--tRNA ligase beta subunit OS=Zymomonas mobilis subsp. mobilis (strain ATCC 31821 / ZM4 / CP4) OX=264203 GN=glyS PE=3 SV=1	STGLTK(1)EELELR	Q	Q
			TNQK(1)YFACTDR	Q	Q
			VIVNHDK(1)AGIR	Q	Q
			IEK(1)YATPR	Q	Q
			DLPAK(1)TEAVQEER	Q	Q
Q5NQE8	gmk	Guanylate kinase OS=Zymomonas mobilis subsp. mobilis (strain ATCC 31821 / ZM4 / CP4) OX=264203 GN=gmk PE=3 SV=1	QVK(1)NILTVER	Q	Q
			GTDSEEVIQK(1)R	Q	Q
Q01578	gnl	Gluconolactonase OS=Zymomonas mobilis subsp. mobilis (strain ATCC 31821 / ZM4 / CP4) OX=264203 GN=gnl PE=1 SV=2	VGPDGK(1)IWVADSGTR	Q	Q
			ITK(1)FSPR	Q	Q
Q5NLM9	gntK	Gluconokinase OS=Zymomonas mobilis subsp. mobilis (strain ATCC 31821 / ZM4 / CP4) OX=264203 GN=gntK PE=3 SV=1	AAGHDVVFACSALK(1)K	Q	Q
			NDPDTIVDIVK(1)K	Q	Q
Q5NN75	gor	Glutathione reductase OS=Zymomonas mobilis subsp. mobilis (strain ATCC 31821 / ZM4 / CP4) OX=264203 GN=gor PE=3 SV=1	IYK(1)SNFRPMR	Q	Q
Q5NQ84	gph	Phosphoglycolate phosphatase OS=Zymomonas mobilis subsp. mobilis (strain ATCC 31821 / ZM4 / CP4) OX=264203 GN=gph PE=3 SV=1	GFPLMLAYYK(1)K	Q	Q
P30798	gpmA	2,3-bisphosphoglycerate-dependent phosphoglycerate mutase OS=Zymomonas mobilis subsp. mobilis (strain ATCC 31821 / ZM4 / CP4) OX=264203 GN=gpmA PE=1 SV=1	SYDVPPPPMEK(1)GSK	Q	Q
			AETAAK(1)HGEEQVHIWR	Q	Q
			IPETESLK(1)DTVAR	Q	Q
			LNERHYGGLTGLNK(1)AETAAK	Q	Q
			HLSK(1)LSDEEIVK	Q	Q
			YDGVK(1)IPETESLK	Q	Q
			ALVK(1)HLSK	Q	Q
			AIK(1)TTNLILEAGK	Q	Q
			GSK(1)FDLSGDRR	Q	Q
O50237	greA	Transcription elongation factor GreA OS=Zymomonas mobilis subsp. mobilis (strain ATCC 31821 / ZM4 / CP4) OX=264203 GN=greA PE=3 SV=1	AHGDLSENAEYHAAK(1)ER	Q	Q
			YQIVGQTEANAK(1)GGR	Q	Q
P48220	groL	60 kDa chaperonin OS=Zymomonas mobilis subsp. mobilis (strain ATCC 31821 / ZM4 / CP4) OX=264203 GN=groL PE=3 SV=2	SQIEATTSDYDREK(1)LQER	Q	*
			VSITK(1)ENTTIVDGAGDQSTIKDR	Q	Q
			YEDLAATGVIDPTK(1)VVR	Q	Q
			SVAAGMNPMDLK(1)R	Q	Q
			DK(1)FENMGAQMLR	Q	Q
			VTLGPK(1)GR	Q	Q
			EGMK(1)SVAAGMNPMDLK	Q	Q
			ENTTIVDGAGDQSTIK(1)DR	Q	Q
			IAEAMEK(1)VGK	Q	Q
			LENVTLNMLGSAK(1)R	Q	Q
			VGGATEVEVK(1)ER	Q	Q
			LIDGNDDK(1)IGFNAQTEK	Q	Q
			NVVLDK(1)AFGAPR	Q	Q
			VGK(1)EGVITVEEAK	Q	Q
P48229	groS	10 kDa chaperonin OS=Zymomonas mobilis subsp. mobilis (strain ATCC 31821 / ZM4 / CP4) OX=264203 GN=groS PE=3 SV=2	VLFGK(1)WSGTEVR	Q	Q
			VVPLDVK(1)AGDR	Q	Q
			VAAEEK(1)TAGGIIIPDTAK	Q	Q
			EK(1)PQEGEVIAAGNGTHSEDGK	Q	Q
P0DJA5	grp	Glutamate uptake regulatory protein OS=Zymomonas mobilis subsp. mobilis (strain ATCC 31821 / ZM4 / CP4) OX=264203 GN=grp PE=3 SV=1	LLEADGVIK(1)NR	Q	Q
Q5NRL4	grpE	Protein GrpE OS=Zymomonas mobilis subsp. mobilis (strain ATCC 31821 / ZM4 / CP4) OX=264203 GN=grpE PE=3 SV=1	ALAAIPDDIK(1)QDEK	Q	Q
			KYEDAENLESK(1)SENPEEASAEK	Q	Q
			IK(1)NLVTGIEMTGK	Q	Q
			DLLYSK(1)AEAQNTR	Q	Q
			K(1)YEDAENLESK	Q	Q
Q5NRG0	grxB1	Glutaredoxin, GrxB family OS=Zymomonas mobilis subsp. mobilis (strain ATCC 31821 / ZM4 / CP4) OX=264203 GN=grxB1 PE=4 SV=2	LYIYEHCPFCVK(1)AR	Q	Q
			LVPILEEK(1)GR	Q	Q
Q5NL73	gshB	Glutathione synthetase OS=Zymomonas mobilis subsp. mobilis (strain ATCC 31821 / ZM4 / CP4) OX=264203 GN=gshB PE=3 SV=1	SNLGVGGTAEAASLTEK(1)EK	Q	Q
Q5NN19	guaA	GMP synthase [glutamine-hydrolyzing] OS=Zymomonas mobilis subsp. mobilis (strain ATCC 31821 / ZM4 / CP4) OX=264203 GN=guaA PE=3 SV=1	VGEK(1)HQVWMSHADR	Q	Q
			QTK(1)IAEIR	Q	Q
			IPGEVTK(1)ER	Q	Q
			FLAGLK(1)GVTDPETK	Q	Q
Q5NMW5	guaB	Inosine-5'-monophosphate dehydrogenase OS=Zymomonas mobilis subsp. mobilis (strain ATCC 31821 / ZM4 / CP4) OX=264203 GN=guaB PE=3 SV=1	DIEK(1)SVAYPAATK	Q	Q
			AAMGYTGSATIPELQK(1)R	Q	Q
			YFQQDVK(1)DQMK	Q	Q
Q5NPP4	gyrA	DNA gyrase subunit A OS=Zymomonas mobilis subsp. mobilis (strain ATCC 31821 / ZM4 / CP4) OX=264203 GN=gyrA PE=3 SV=1	VVIDLK(1)R	Q	Q
			YNIEEK(1)HGDRR	Q	Q
			YDLFK(1)AR	Q	Q
Q5NQG9	gyrB1	DNA topoisomerase 4 subunit B OS=Zymomonas mobilis subsp. mobilis (strain ATCC 31821 / ZM4 / CP4) OX=264203 GN=gyrB1 PE=3 SV=1	GIPIDPHPK(1)FPDK	Q	*
			EPQFQSQTK(1)DR	Q	Q
Q5NLA7	hemB	Delta-aminolevulinic acid dehydratase OS=Zymomonas mobilis subsp. mobilis (strain ATCC 31821 / ZM4 / CP4) OX=264203 GN=hemB PE=3 SV=1	AVLETLTCFK(1)R	Q	Q
			DAVGSAGIFK(1)ADK	Q	Q
Q5NKY8	hemE	Uroporphyrinogen decarboxylase OS=Zymomonas mobilis subsp. mobilis (strain ATCC 31821 / ZM4 / CP4) OX=264203 GN=hemE PE=3 SV=2	EK(1)HPNIPIIGFPK	Q	Q
			HPNIPIIGFPK(1)GAASR	Q	Q
Q5NNY5	hemF	Coproporphyrinogen oxidase OS=Zymomonas mobilis subsp. mobilis (strain ATCC 31821 / ZM4 / CP4) OX=264203 GN=hemF PE=3 SV=2	GCFSPDFAK(1)K	Q	Q
			TICDK(1)HHPDYYSR	Q	Q
Q5NMS2	hemN2	Coproporphyrinogen-III oxidase OS=Zymomonas mobilis subsp. mobilis (strain ATCC 31821 / ZM4 / CP4) OX=264203 GN=hemN2 PE=3 SV=1	IK(1)NVAPDSR	Q	Q
Q5NQN3	hfq	RNA-binding protein Hfq OS=Zymomonas mobilis subsp. mobilis (strain ATCC 31821 / ZM4 / CP4) OX=264203 GN=hfq PE=3 SV=1	HAVSTVQPVK(1)SVDLTMTER	*	Q
			NDDAQLVYK(1)HAVSTVQPVK	Q	Q
P34037	hisC	Histidinol-phosphate aminotransferase OS=Zymomonas mobilis subsp. mobilis (strain ATCC 31821 / ZM4 / CP4) OX=264203 GN=hisC PE=1 SV=3	TFSK(1)IYGLAAER	*	Q
			LSSNENPLGTSLK(1)AK	Q	Q
			NTK(1)NVLVTR	Q	Q
Q9RH05	hisD	Histidinol dehydrogenase OS=Zymomonas mobilis subsp. mobilis (strain ATCC 31821 / ZM4 / CP4) OX=264203 GN=hisD PE=3 SV=3	RLEK(1)LETQK	Q	Q
			MLLK(1)LDSR	Q	Q
			DVSAIIADVK(1)K	Q	Q
			GGWQLTQEEIK(1)K	Q	Q
Q9RH04	hisG	ATP phosphoribosyltransferase OS=Zymomonas mobilis subsp. mobilis (strain ATCC 31821 / ZM4 / CP4) OX=264203 GN=hisG PE=3 SV=2	VATK(1)YPHLTHR	Q	Q
			FK(1)TNRPDIEIIR	Q	Q
			TKPLVFAIPK(1)GR	Q	Q
			LSIAEPK(1)R	Q	Q
Q5NMC8	hisS	Histidine--tRNA ligase OS=Zymomonas mobilis subsp. mobilis (strain ATCC 31821 / ZM4 / CP4) OX=264203 GN=hisS PE=3 SV=2	FNHVVNK(1)FDEIRK	Q	Q
Q5NLV0	hisZ	ATP phosphoribosyltransferase regulatory subunit HisZ OS=Zymomonas mobilis subsp. mobilis (strain ATCC 31821 / ZM4 / CP4) OX=264203 GN=hisZ PE=4 SV=1	HQCTDILTGGHIK(1)PL	Q	Q
			LEALK(1)TIR	*	Q
			LADTTLPIDASK(1)K	Q	Q
			GGSYTIIHQDK(1)R	Q	Q
Q5NNJ5	holB	DNA polymerase III subunit delta OS=Zymomonas mobilis subsp. mobilis (strain ATCC 31821 / ZM4 / CP4) OX=264203 GN=holB PE=4 SV=1	LAQAIHLWEK(1)AR	Q	Q
Q5NQ98	hom	Homoserine dehydrogenase OS=Zymomonas mobilis subsp. mobilis (strain ATCC 31821 / ZM4 / CP4) OX=264203 GN=hom PE=3 SV=1	ADNDK(1)QSVYIR	Q	Q
			LLK(1)DNADLIER	Q	Q
			AAQMGYK(1)IR	Q	Q
Q5NP67	hpnC	Hydroxysqualene synthase OS=Zymomonas mobilis subsp. mobilis (strain ATCC 31821 / ZM4 / CP4) OX=264203 GN=hpnC PE=1 SV=1	NK(1)LNAAALVSGK	Q	Q
			QAIETAALK(1)TK	Q	Q
			FVLDVHK(1)ESR	Q	Q
			QADDVADNVIASK(1)K	Q	Q
			SSGFSAAIHDK(1)R	Q	Q
Q5NP62	hpnH	Hopanoid biosynthesis associated radical SAM protein HpnH OS=Zymomonas mobilis subsp. mobilis (strain ATCC 31821 / ZM4 / CP4) OX=264203 GN=hpnH PE=4 SV=1	TAK(1)FFDR	*	Q
			K(1)VDQYEPR	Q	Q
Q5NP60	hpnM	Hopanoid biosynthesis associated membrane protein HpnM OS=Zymomonas mobilis subsp. mobilis (strain ATCC 31821 / ZM4 / CP4) OX=264203 GN=hpnM PE=4 SV=1	QGK(1)SLGISGR	Q	Q
			FSQGK(1)WR	Q	Q
			ATITSDK(1)LIYR	Q	Q
Q5NQH0	hslO	33 kDa chaperonin OS=Zymomonas mobilis subsp. mobilis (strain ATCC 31821 / ZM4 / CP4) OX=264203 GN=hslO PE=3 SV=1	FK(1)NIIMR	Q	Q
Q5NQY3	hslU	Heat shock protein ATPase subunit HslU OS=Zymomonas mobilis subsp. mobilis (strain ATCC 31821 / ZM4 / CP4) OX=264203 GN=hslU PE=3 SV=1	LANAPFIK(1)VEATK	Q	Q
			VEATK(1)FTEVGYVGR	Q	Q
			EK(1)AEQAAMER	Q	Q
			GEEIK(1)IDK	Q	Q
			LSGIAK(1)NSDLSK	Q	Q
Q9RNZ5	ihfA	Integration host factor subunit alpha OS=Zymomonas mobilis subsp. mobilis (strain ATCC 31821 / ZM4 / CP4) OX=264203 GN=ihfA PE=3 SV=2	NPK(1)TGIEVPIAPR	Q	Q
Q5NQQ7	ileS	Isoleucine--tRNA ligase OS=Zymomonas mobilis subsp. mobilis (strain ATCC 31821 / ZM4 / CP4) OX=264203 GN=ileS PE=3 SV=1	ANHQLFLGDK(1)YR	Q	Q
			K(1)YAVHWVDTQR	Q	Q
			MSK(1)SVGNVIDPLK	Q	Q
Q9X5F8	ilvC	Ketol-acid reductoisomerase (NADP(+)) OS=Zymomonas mobilis subsp. mobilis (strain ATCC 31821 / ZM4 / CP4) OX=264203 GN=ilvC PE=3 SV=1	K(1)IAILGYGSQGHAHAQNLR	*	Q
			MMPWIASNK(1)LVDK	Q	Q
			FVSK(1)FVLDNR	Q	Q
			VINEESK(1)K	Q	Q
			AQDAGFK(1)VLTNAEAAK	Q	Q
			VYYDSDADLGLIK(1)SK	Q	Q
Q5NLJ4	ilvD	Dihydroxy-acid dehydratase OS=Zymomonas mobilis subsp. mobilis (strain ATCC 31821 / ZM4 / CP4) OX=264203 GN=ilvD PE=3 SV=1	HVPCLCK(1)VAPAK	Q	Q
			VAPAK(1)NDVHMEDVHR	Q	Q
Q5NP23	ilvE	Branched-chain-amino-acid aminotransferase OS=Zymomonas mobilis subsp. mobilis (strain ATCC 31821 / ZM4 / CP4) OX=264203 GN=ilvE PE=3 SV=1	ETSILTIEPTDHPTPADK(1)R	Q	Q
			K(1)SIIALAR	Q	Q
			AEDPYGWVK(1)R	Q	Q
Q5NNS2	infA	Translation initiation factor IF-1 OS=Zymomonas mobilis subsp. mobilis (strain ATCC 31821 / ZM4 / CP4) OX=264203 GN=infA PE=3 SV=2	AK(1)EELLEMR	Q	Q
			VQLENDHEILGHTAGK(1)MR	Q	Q
Q5NQ27	infB	Translation initiation factor IF-2 OS=Zymomonas mobilis subsp. mobilis (strain ATCC 31821 / ZM4 / CP4) OX=264203 GN=infB PE=3 SV=1	LEAEAK(1)VEAEK	Q	Q
			APLGIK(1)R	Q	Q
			VK(1)QSFSHGR	Q	Q
			FK(1)DDVPEVR	Q	Q
			TAGAAEGEEK(1)TR	Q	Q
			SNTVIVETK(1)R	Q	Q
			AAQAK(1)TAGAAEGEEK	Q	Q
			EVFSAGK(1)HGR	Q	Q
			VINKPGSGDAATAAETAK(1)K	Q	Q
			EAAAPASAEAAK(1)SAAIK	Q	Q
			LK(1)QEADLEEQRR	Q	Q
			LTVTK(1)ALSGDEGGAR	Q	Q
Q5NL80	infC	Translation initiation factor IF-3 OS=Zymomonas mobilis subsp. mobilis (strain ATCC 31821 / ZM4 / CP4) OX=264203 GN=infC PE=3 SV=1	YKYEAQK(1)K	Q	Q
			FLDVGK(1)YK	Q	Q
			VQADTQEIAK(1)VEQHPR	Q	Q
			YK(1)YEAQK	Q	Q
Q5NP81	ispA2	Geranylgeranyl pyrophosphate synthase OS=Zymomonas mobilis subsp. mobilis (strain ATCC 31821 / ZM4 / CP4) OX=264203 GN=ispA2 PE=1 SV=1	YAAIGGGK(1)R	Q	Q
Q9RNZ1	ispDF	Bifunctional enzyme IspD/IspF OS=Zymomonas mobilis subsp. mobilis (strain ATCC 31821 / ZM4 / CP4) OX=264203 GN=ispDF PE=3 SV=3	K(1)HIAQILGLPEQR	Q	Q
			LLDALK(1)SSK	Q	Q
			PFLPK(1)TVIDR	Q	Q
Q5NP18	katE	Catalase OS=Zymomonas mobilis subsp. mobilis (strain ATCC 31821 / ZM4 / CP4) OX=264203 GN=katE PE=3 SV=1	LMKEDEK(1)AR	Q	Q
			DAIK(1)FPDFIHTQK	Q	Q
			EK(1)QIELFR	Q	Q
			AK(1)IFSEIGK	Q	Q
			RCDADLGK(1)R	Q	Q
			FPDFIHTQK(1)R	Q	Q
			IVGDNQNSITAGK(1)R	Q	Q
Q5NME8	kdsA	2-dehydro-3-deoxyphosphooctonate aldolase OS=Zymomonas mobilis subsp. mobilis (strain ATCC 31821 / ZM4 / CP4) OX=264203 GN=kdsA PE=3 SV=1	QTDLIEAAAASGRPVNIK(1)K	Q	Q
			GQFLAPGDMANVVAK(1)AR	Q	Q
			ILEK(1)VQR	*	Q
			SSFDK(1)ANR	Q	Q
Q5NME7	kdsB	3-deoxy-D-manno-octulosonate cytidylyltransferase OS=Zymomonas mobilis subsp. mobilis (strain ATCC 31821 / ZM4 / CP4) OX=264203 GN=kdsB PE=4 SV=1	SVIPHLSK(1)ADR	Q	Q
Q5NL64	kpsS	Capsule polysaccharide biosynthesis protein OS=Zymomonas mobilis subsp. mobilis (strain ATCC 31821 / ZM4 / CP4) OX=264203 GN=kpsS PE=4 SV=2	LVTAVASHK(1)R	Q	Q
Q5NP33	leuA	2-isopropylmalate synthase OS=Zymomonas mobilis subsp. mobilis (strain ATCC 31821 / ZM4 / CP4) OX=264203 GN=leuA PE=3 SV=1	IVFNMERPEIK(1)K	Q	Q
Q5NPQ9	leuB	3-isopropylmalate dehydrogenase OS=Zymomonas mobilis subsp. mobilis (strain ATCC 31821 / ZM4 / CP4) OX=264203 GN=leuB PE=3 SV=1	VTGSPLPEETLK(1)LCK	Q	*
			YNEDEVK(1)R	Q	Q
Q5NRC5	leuC	3-isopropylmalate dehydratase large subunit OS=Zymomonas mobilis subsp. mobilis (strain ATCC 31821 / ZM4 / CP4) OX=264203 GN=leuC PE=3 SV=1	QLAALAK(1)NAPEFGVR	Q	Q
			SLATDK(1)GAVYDK	Q	Q
Q5NMK1	leuS	Leucine--tRNA ligase OS=Zymomonas mobilis subsp. mobilis (strain ATCC 31821 / ZM4 / CP4) OX=264203 GN=leuS PE=3 SV=1	K(1)WEESGCFHAK	Q	Q
			AIAK(1)IHDLVNAIEK	*	Q
			HPTWK(1)NVTCPK	Q	Q
			MGTAAEDIETAEK(1)K	Q	Q
			YNLPVK(1)R	Q	Q
			FASQPDDK(1)PFDK	Q	Q
Q5NR31	lexA	LexA repressor OS=Zymomonas mobilis subsp. mobilis (strain ATCC 31821 / ZM4 / CP4) OX=264203 GN=lexA PE=3 SV=1	LPEDK(1)TEIQK	Q	Q
P0DJA1	lolD	Lipoprotein-releasing system ATP-binding protein LolD OS=Zymomonas mobilis subsp. mobilis (strain ATCC 31821 / ZM4 / CP4) OX=264203 GN=lolD PE=3 SV=1	AFK(1)QGEHEIQILR	Q	Q
			LK(1)HYPSQLSGGEQQR	Q	Q
Q5NQK4	lon1	Lon protease OS=Zymomonas mobilis subsp. mobilis (strain ATCC 31821 / ZM4 / CP4) OX=264203 GN=lon1 PE=2 SV=1	GGIK(1)TVLIPEENQK	Q	Q
P50970	lpd	Dihydrolipoyl dehydrogenase OS=Zymomonas mobilis subsp. mobilis (strain ATCC 31821 / ZM4 / CP4) OX=264203 GN=lpd PE=3 SV=3	ILEAK(1)DIIIATGAR	*	Q
			PQVASVGLTEEK(1)AR	Q	Q
			LASGVK(1)TLLR	Q	Q
H2VFP6	ltaE	Aromatic amino acid beta-eliminating lyase/threonine aldolase OS=Zymomonas mobilis subsp. mobilis (strain ATCC 31821 / ZM4 / CP4) OX=264203 GN=ltaE PE=4 SV=1	ITPEALK(1)TR	Q	Q
Q9Z661	lysA	Diaminopimelate decarboxylase OS=Zymomonas mobilis subsp. mobilis (strain ATCC 31821 / ZM4 / CP4) OX=264203 GN=lysA PE=3 SV=1	GK(1)SLVAFAVK	Q	Q
			INPDVDPHTHAK(1)IATGK	*	Q
Q5NLY3	lysC	Aspartokinase OS=Zymomonas mobilis subsp. mobilis (strain ATCC 31821 / ZM4 / CP4) OX=264203 GN=lysC PE=3 SV=1	SHPGVAATMFDALAK(1)R	*	Q
			SMGVK(1)AR	Q	Q
			IGFQK(1)ALK	Q	Q
			ALK(1)NDNVCK	Q	Q
			QIITGIAYDK(1)SEAK	Q	Q
Q5NP46	lysK	Lysine--tRNA ligase OS=Zymomonas mobilis subsp. mobilis (strain ATCC 31821 / ZM4 / CP4) OX=264203 GN=lysK PE=3 SV=2	NWHDQDADK(1)K	Q	Q
			AK(1)SLHLGVIPR	Q	Q
H2VFN6	map	Methionine aminopeptidase OS=Zymomonas mobilis subsp. mobilis (strain ATCC 31821 / ZM4 / CP4) OX=264203 GN=map PE=3 SV=1	MFFVGDVPLK(1)AK	Q	Q
Q5NNF0	mauG	Cytochrome-c peroxidase OS=Zymomonas mobilis subsp. mobilis (strain ATCC 31821 / ZM4 / CP4) OX=264203 GN=mauG PE=4 SV=1	FDQYLK(1)GHENAINEQEK	Q	Q
			GHENAINEQEK(1)R	Q	Q
			EAFTK(1)VYGGQANQER	Q	Q
Q5NNJ1	mazG	MazG family protein OS=Zymomonas mobilis subsp. mobilis (strain ATCC 31821 / ZM4 / CP4) OX=264203 GN=mazG PE=4 SV=1	SEK(1)SDFSSIDTLR	Q	Q
Q5NR28	mcpA1	Methyl-accepting chemotaxis sensory transducer OS=Zymomonas mobilis subsp. mobilis (strain ATCC 31821 / ZM4 / CP4) OX=264203 GN=mcpA1 PE=4 SV=1	FASIAK(1)DLGVAQR	Q	Q
			TVDQAAVGAK(1)ESR	Q	Q
			VRGEAEK(1)SGDIVHR	Q	Q
Q5NP54	mcpA2	Methyl-accepting chemotaxis sensory transducer OS=Zymomonas mobilis subsp. mobilis (strain ATCC 31821 / ZM4 / CP4) OX=264203 GN=mcpA2 PE=4 SV=2	AIK(1)SSAAGLFLNR	Q	Q
Q5NL31	mdh	Malate dehydrogenase OS=Zymomonas mobilis subsp. mobilis (strain ATCC 31821 / ZM4 / CP4) OX=264203 GN=mdh PE=3 SV=2	QSK(1)ATVLIGVSGQK	Q	*
			EQK(1)TDLDR	Q	Q
Q5NP31	mdoD	Glucan biosynthesis protein MdoD OS=Zymomonas mobilis subsp. mobilis (strain ATCC 31821 / ZM4 / CP4) OX=264203 GN=mdoD PE=3 SV=1	FGK(1)AQNFSWK	Q	Q
Q5NNT6	metE	5-methyltetrahydropteroyltriglutamate--homocysteine methyltransferase OS=Zymomonas mobilis subsp. mobilis (strain ATCC 31821 / ZM4 / CP4) OX=264203 GN=metE PE=3 SV=1	NEVAEELAASTK(1)AAK	Q	*
			TALTK(1)GR	*	Q
			RETWLK(1)QK	Q	Q
			RLAAVTPDMAK(1)R	Q	Q
			IHNEAVAK(1)R	Q	Q
			K(1)YLPADR	Q	Q
			GQK(1)FSLASTK	Q	Q
			LWVNPDCGLK(1)TR	Q	Q
Q5NNJ4	metG	Methionine--tRNA ligase OS=Zymomonas mobilis subsp. mobilis (strain ATCC 31821 / ZM4 / CP4) OX=264203 GN=metG PE=3 SV=1	SLSIIAK(1)NGAK	Q	*
			MSK(1)SVGNVVDPIDMAK	Q	Q
Q5NQV7	metK	S-adenosylmethionine synthase OS=Zymomonas mobilis subsp. mobilis (strain ATCC 31821 / ZM4 / CP4) OX=264203 GN=metK PE=3 SV=1	NIVAAGLAK(1)K	Q	Q
			SAVPVSEEEIEK(1)TVR	Q	Q
			LNKPIYK(1)PSAAYGHFGR	Q	Q
			LNK(1)PIYK	Q	Q
			YLAK(1)NIVAAGLAK	Q	Q
			EGQAK(1)LR	Q	Q
			IEEVLPK(1)LIR	Q	Q
			LDLVDK(1)LK	Q	Q
			LTPK(1)GIR	Q	Q
Q5NPR0	metZ	O-succinylhomoserine sulfhydrylase OS=Zymomonas mobilis subsp. mobilis (strain ATCC 31821 / ZM4 / CP4) OX=264203 GN=metZ PE=3 SV=1	SLMTHPCSTTHSGVAEK(1)ER	Q	Q
			K(1)WRPATQAIR	Q	Q
			VSYPGLK(1)SHPQHALAK	Q	Q
Q5NLZ0	mfd	Transcription-repair-coupling factor OS=Zymomonas mobilis subsp. mobilis (strain ATCC 31821 / ZM4 / CP4) OX=264203 GN=mfd PE=3 SV=2	LTGLLQDHGLK(1)R	Q	Q
Q5NL05	mnmG	tRNA uridine 5-carboxymethylaminomethyl modification enzyme MnmG OS=Zymomonas mobilis subsp. mobilis (strain ATCC 31821 / ZM4 / CP4) OX=264203 GN=mnmG PE=3 SV=3	LK(1)TGTPAR	Q	Q
Q5NMT2	motB3	Flagellar motor protein MotB OS=Zymomonas mobilis subsp. mobilis (strain ATCC 31821 / ZM4 / CP4) OX=264203 GN=motB3 PE=4 SV=2	VEGEAAYK(1)SSNNK	Q	Q
Q5NQM5	mreB	Cell shape-determining protein MreB OS=Zymomonas mobilis subsp. mobilis (strain ATCC 31821 / ZM4 / CP4) OX=264203 GN=mreB PE=3 SV=1	HFIQK(1)VHGGK	Q	Q
Q5NP47	mro	Aldose 1-epimerase OS=Zymomonas mobilis subsp. mobilis (strain ATCC 31821 / ZM4 / CP4) OX=264203 GN=mro PE=3 SV=1	LAAQIFDPK(1)TGR	*	Q
Q5NMV5	mscS2	Mechanosensitive ion channel MscS OS=Zymomonas mobilis subsp. mobilis (strain ATCC 31821 / ZM4 / CP4) OX=264203 GN=mscS2 PE=4 SV=1	KLEAANTHSDDAVK(1)TGQK	Q	Q
H2VFN1	mscS3	Mechanosensitive ion channel MscS OS=Zymomonas mobilis subsp. mobilis (strain ATCC 31821 / ZM4 / CP4) OX=264203 GN=mscS3 PE=4 SV=1	TQACINILK(1)R	Q	Q
Q5NNT8	msrA	Peptide methionine sulfoxide reductase MsrA OS=Zymomonas mobilis subsp. mobilis (strain ATCC 31821 / ZM4 / CP4) OX=264203 GN=msrA PE=3 SV=1	YCSIVVAPK(1)IAK	Q	Q
Q5NMI7	mtlD	Mannitol dehydrogenase domain protein OS=Zymomonas mobilis subsp. mobilis (strain ATCC 31821 / ZM4 / CP4) OX=264203 GN=mtlD PE=3 SV=1	FTPIEPHISK(1)EER	Q	Q
			SK(1)VTAGIAHIGVGNFHR	Q	Q
			ALANLDPK(1)R	Q	Q
			TATAESK(1)TAIK	Q	Q
			GHK(1)FTPIEPHISK	Q	Q
Q9RNM8	murB	UDP-N-acetylenolpyruvoylglucosamine reductase OS=Zymomonas mobilis subsp. mobilis (strain ATCC 31821 / ZM4 / CP4) OX=264203 GN=murB PE=3 SV=1	IEAQMNK(1)IIAER	Q	Q
			TGGSTFK(1)NPEGYK	Q	Q
Q9RNM7	murC	UDP-N-acetylmuramate--L-alanine ligase OS=Zymomonas mobilis subsp. mobilis (strain ATCC 31821 / ZM4 / CP4) OX=264203 GN=murC PE=3 SV=2	LK(1)STVAVAGTHGK	Q	Q
Q5NMZ2	murQ	N-acetylmuramic acid 6-phosphate etherase MurQ OS=Zymomonas mobilis subsp. mobilis (strain ATCC 31821 / ZM4 / CP4) OX=264203 GN=murQ PE=4 SV=2	LAK(1)VDQDKAEK	Q	Q
Q5NQM6	mutL	DNA mismatch repair protein MutL OS=Zymomonas mobilis subsp. mobilis (strain ATCC 31821 / ZM4 / CP4) OX=264203 GN=mutL PE=3 SV=2	AAYHDLLAK(1)DR	Q	Q
			SAK(1)SEYMACHDVVR	Q	Q
Q5NL79	mutS	DNA mismatch repair protein MutS OS=Zymomonas mobilis subsp. mobilis (strain ATCC 31821 / ZM4 / CP4) OX=264203 GN=mutS PE=3 SV=2	FVANNTNLDPK(1)NR	Q	Q
Q5NLV9	mutY	Adenine DNA glycosylase OS=Zymomonas mobilis subsp. mobilis (strain ATCC 31821 / ZM4 / CP4) OX=264203 GN=mutY PE=3 SV=1	TEAQQNK(1)VDPYR	Q	*
Q5NLB5	nadA	Quinolinate synthase A OS=Zymomonas mobilis subsp. mobilis (strain ATCC 31821 / ZM4 / CP4) OX=264203 GN=nadA PE=3 SV=1	LYLALK(1)NK	Q	Q
Q5NLB5	nadA	Quinolinate synthase A OS=Zymomonas mobilis subsp. mobilis (strain ATCC 31821 / ZM4 / CP4) OX=264203 GN=nadA PE=3 SV=1	APEVTLDEK(1)TR	Q	Q
Q5NR86	nadB	L-aspartate oxidase OS=Zymomonas mobilis subsp. mobilis (strain ATCC 31821 / ZM4 / CP4) OX=264203 GN=nadB PE=3 SV=1	GEGGQLK(1)IPTDGHR	Q	Q
			AIDHEIK(1)R	Q	Q
Q5NMV7	nadK	NAD kinase OS=Zymomonas mobilis subsp. mobilis (strain ATCC 31821 / ZM4 / CP4) OX=264203 GN=nadK PE=3 SV=1	MDGQTVSGEQK(1)IYR	Q	Q
Q5NNH3	ndh	FAD-dependent pyridine nucleotide-disulfide oxidoreductase OS=Zymomonas mobilis subsp. mobilis (strain ATCC 31821 / ZM4 / CP4) OX=264203 GN=ndh PE=4 SV=1	K(1)NHEIILEPLVDEEGHK	*	Q
			TNTMVVEAGEGFIK(1)TK	Q	Q
Q5NLH0	nifA	Nif-specific transcriptional activator NifA OS=Zymomonas mobilis subsp. mobilis (strain ATCC 31821 / ZM4 / CP4) OX=264203 GN=nifA PE=4 SV=1	TVTLIK(1)R	Q	*
Q5NLG3	nifH	Nitrogenase iron protein OS=Zymomonas mobilis subsp. mobilis (strain ATCC 31821 / ZM4 / CP4) OX=264203 GN=nifH PE=3 SV=1	QIAFYGK(1)GGIGK	Q	*
Q5NLG1	nifK	Nitrogenase molybdenum-iron protein beta chain OS=Zymomonas mobilis subsp. mobilis (strain ATCC 31821 / ZM4 / CP4) OX=264203 GN=nifK PE=3 SV=1	HCLATNGSK(1)AWEK	Q	*
H2VFN9	nnrD	Multifunctional fusion protein OS=Zymomonas mobilis subsp. mobilis (strain ATCC 31821 / ZM4 / CP4) OX=264203 GN=nnrD PE=3 SV=1	LTALSK(1)AASLR	Q	Q
			TISK(1)LETLPQHDR	Q	Q
			LAAPTPADYK(1)YSR	Q	Q
			NIQQPTIITPHEGEFK(1)R	Q	Q
Q5NNP7	nrdA	Ribonucleoside-diphosphate reductase OS=Zymomonas mobilis subsp. mobilis (strain ATCC 31821 / ZM4 / CP4) OX=264203 GN=nrdA PE=3 SV=2	SK(1)DSDAVWNSILEK	Q	Q
Q5NQ25	nusA	Transcription termination/antitermination protein NusA OS=Zymomonas mobilis subsp. mobilis (strain ATCC 31821 / ZM4 / CP4) OX=264203 GN=nusA PE=3 SV=2	QVIFQK(1)VR	Q	Q
			IDPK(1)TGDMR	Q	Q
			QYAEFK(1)DR	Q	Q
			SHPNFMK(1)K	Q	Q
Q5NPL2	nusG	Transcription termination/antitermination protein NusG OS=Zymomonas mobilis subsp. mobilis (strain ATCC 31821 / ZM4 / CP4) OX=264203 GN=nusG PE=3 SV=1	LNMNEDVYHLVK(1)NTPK	Q	Q
Q5NLQ3	oxyR	Transcriptional regulator OxyR OS=Zymomonas mobilis subsp. mobilis (strain ATCC 31821 / ZM4 / CP4) OX=264203 GN=oxyR PE=3 SV=1	AAGK(1)PLCGELR	Q	Q
Q5NRB7	pabB	Aminodeoxychorismate synthase component 1 PabB OS=Zymomonas mobilis subsp. mobilis (strain ATCC 31821 / ZM4 / CP4) OX=264203 GN=pabB PE=4 SV=2	AAAEELLHSEK(1)DR	Q	Q
Q5NR64	pal	Peptidoglycan-associated protein OS=Zymomonas mobilis subsp. mobilis (strain ATCC 31821 / ZM4 / CP4) OX=264203 GN=pal PE=3 SV=1	EYNIALGEK(1)R	Q	Q
			EIQWFK(1)K	Q	Q
Q5NL16	panB2	3-methyl-2-oxobutanoate hydroxymethyltransferase 2 OS=Zymomonas mobilis subsp. mobilis (strain ATCC 31821 / ZM4 / CP4) OX=264203 GN=panB2 PE=3 SV=1	FAHLGDDIK(1)K	Q	Q
			K(1)FAHLGDDIK	Q	Q
			SFPAEDNIYRPK(1)S	Q	Q
Q5NL15	panC	Pantothenate synthetase OS=Zymomonas mobilis subsp. mobilis (strain ATCC 31821 / ZM4 / CP4) OX=264203 GN=panC PE=3 SV=2	AAAVILSQSLK(1)K	Q	Q
P06672	pdc	Pyruvate decarboxylase OS=Zymomonas mobilis subsp. mobilis (strain ATCC 31821 / ZM4 / CP4) OX=264203 GN=pdc PE=1 SV=1	FPSVHLK(1)DYLTR	Q	Q
			EDCTEELVK(1)WGK	Q	Q
			VAVLVGSK(1)LR	Q	Q
			DK(1)VAVLVGSK	Q	Q
			IDHVIK(1)TALR	Q	Q
			AK(1)TGGELAEAIK	Q	Q
			SLNAGELK(1)K	Q	Q
O66112	pdhA	Pyruvate dehydrogenase E1 component subunit alpha OS=Zymomonas mobilis subsp. mobilis (strain ATCC 31821 / ZM4 / CP4) OX=264203 GN=pdhA PE=3 SV=1	ENHDPLDNLK(1)K	Q	Q
O66113	pdhB	Pyruvate dehydrogenase E1 component subunit beta OS=Zymomonas mobilis subsp. mobilis (strain ATCC 31821 / ZM4 / CP4) OX=264203 GN=pdhB PE=3 SV=2	MDDFVLPIGK(1)AR	Q	Q
			ETILQSLAK(1)TNR	Q	Q
			VTNADTPTPYAENLEK(1)K	Q	Q
O66119	pdhC	Dihydrolipoyllysine-residue acetyltransferase component of pyruvate dehydrogenase complex OS=Zymomonas mobilis subsp. mobilis (strain ATCC 31821 / ZM4 / CP4) OX=264203 GN=pdhC PE=3 SV=2	ASPLAK(1)R	*	Q
			TENMTASYQEK(1)AGR	Q	Q
			K(1)NHVDLK	Q	Q
Q5NMX3	pdxA	4-hydroxythreonine-4-phosphate dehydrogenase OS=Zymomonas mobilis subsp. mobilis (strain ATCC 31821 / ZM4 / CP4) OX=264203 GN=pdxA PE=3 SV=1	VTVEDLK(1)R	Q	Q
Q9RNP3	pdxH	Pyridoxine/pyridoxamine 5'-phosphate oxidase OS=Zymomonas mobilis subsp. mobilis (strain ATCC 31821 / ZM4 / CP4) OX=264203 GN=pdxH PE=3 SV=1	K(1)SQLGAWASEQSR	Q	Q
		Pyridoxine/pyridoxamine 5'-phosphate oxidase OS=Zymomonas mobilis subsp. mobilis (strain ATCC 31821 / ZM4 / CP4) OX=264203 GN=pdxH PE=3 SV=1	MFDEWMDEAK(1)K	Q	Q
		Pyridoxine/pyridoxamine 5'-phosphate oxidase OS=Zymomonas mobilis subsp. mobilis (strain ATCC 31821 / ZM4 / CP4) OX=264203 GN=pdxH PE=3 SV=1	MMLLK(1)GHTK	Q	Q
Q5NLS8	pdxJ	Pyridoxine 5'-phosphate synthase OS=Zymomonas mobilis subsp. mobilis (strain ATCC 31821 / ZM4 / CP4) OX=264203 GN=pdxJ PE=3 SV=1	PHAVCLVPEK(1)R	Q	Q
Q5NPD0	pepA1	Cytosol aminopeptidase OS=Zymomonas mobilis subsp. mobilis (strain ATCC 31821 / ZM4 / CP4) OX=264203 GN=pepA1 PE=3 SV=1	LFK(1)SLLAVDK	Q	Q
			PK(1)GGAAYGLR	Q	Q
Q5NMX7	pepA2	Probable cytosol aminopeptidase OS=Zymomonas mobilis subsp. mobilis (strain ATCC 31821 / ZM4 / CP4) OX=264203 GN=pepA2 PE=3 SV=2	ALPLNIDFTTGNSDK(1)K	Q	Q
			TTLKEDEK(1)PSLK	Q	Q
			YGGSITAAQFLK(1)R	Q	Q
			AASFWDK(1)GATGFGVR	Q	Q
			APLVIPAK(1)K	Q	Q
			RFIEK(1)DVR	Q	Q
			LLESHIADMK(1)NVGPR	Q	Q
			K(1)GFTAADLSR	Q	Q
H2VFQ8	pepN1	Aminopeptidase N OS=Zymomonas mobilis subsp. mobilis (strain ATCC 31821 / ZM4 / CP4) OX=264203 GN=pepN1 PE=4 SV=1	AEMMQDALK(1)R	Q	Q
			ASLK(1)WDGATK	Q	*
			WDGATK(1)TSTLTLSQK	Q	Q
			LAK(1)HPDFTLK	Q	Q
			DQSFSADLGSPAVK(1)R	Q	Q
Q5NLL0	pepN2	Aminopeptidase OS=Zymomonas mobilis subsp. mobilis (strain ATCC 31821 / ZM4 / CP4) OX=264203 GN=pepN2 PE=3 SV=2	AVLFDPK(1)R	Q	Q
			TYAQK(1)YLPQR	Q	Q
			HLVEPALK(1)R	Q	Q
			TLYAPQHFK(1)DLSDK	Q	Q
Q5NQ90	pepP	Peptidase M24 OS=Zymomonas mobilis subsp. mobilis (strain ATCC 31821 / ZM4 / CP4) OX=264203 GN=pepP PE=4 SV=1	VTEASNLPLK(1)K	Q	Q
Q5NM66	pfl	Formate acetyltransferase OS=Zymomonas mobilis subsp. mobilis (strain ATCC 31821 / ZM4 / CP4) OX=264203 GN=pfl PE=4 SV=1	GFK(1)DYCAK	Q	Q
Q5NNQ9	pflA1	Anaerobic ribonucleoside-triphosphate reductase activating protein OS=Zymomonas mobilis subsp. mobilis (strain ATCC 31821 / ZM4 / CP4) OX=264203 GN=pflA1 PE=4 SV=1	APFSK(1)YDAITR	Q	Q
P28718	pgi	Glucose-6-phosphate isomerase OS=Zymomonas mobilis subsp. mobilis (strain ATCC 31821 / ZM4 / CP4) OX=264203 GN=pgi PE=3 SV=1	QVSACSEK(1)TLK	Q	Q
			FDFSK(1)NHLDSQK	Q	Q
			TLK(1)QLFEEDSNR	Q	Q
			FNPHK(1)TLIAVASK	Q	Q
			AAIDAAWK(1)QVSACSEK	Q	Q
			LSGLVVETAK(1)LR	Q	Q
			IANK(1)AAIDAAWK	Q	Q
			K(1)HGVEDPQGR	Q	Q
P09404	pgk	Phosphoglycerate kinase OS=Zymomonas mobilis subsp. mobilis (strain ATCC 31821 / ZM4 / CP4) OX=264203 GN=pgk PE=3 SV=1	AHVSTEGLAHK(1)LPAFAGR	Q	Q
			IHLPSDVVVAK(1)EFK	Q	Q
			DTVK(1)GIFAAAEK	Q	Q
			SLCEHELK(1)DTVK	Q	Q
			VSTK(1)LDVLTNLVSK	Q	Q
			FYAGEEK(1)NDPALAAEVAK	Q	Q
			PK(1)GQPNPEMSLAR	Q	Q
			GIFAAAEK(1)TGCK	Q	Q
			TGCK(1)IHLPSDVVVAK	Q	Q
			IK(1)DALAGVLGR	Q	Q
			PVHFINDIK(1)GEAAAK	Q	Q
			TLDDIGDVK(1)GK	Q	Q
			AVAALTEVLK(1)ASK	Q	Q
			EFK(1)ANPPIR	Q	Q
Q5NMF8	pgl	6-phosphogluconolactonase OS=Zymomonas mobilis subsp. mobilis (strain ATCC 31821 / ZM4 / CP4) OX=264203 GN=pgl PE=3 SV=2	AADQK(1)LASYK	Q	Q
			TVLTDALK(1)EGASSR	Q	Q
Q5NMC3	pheT	Phenylalanine--tRNA ligase beta subunit OS=Zymomonas mobilis subsp. mobilis (strain ATCC 31821 / ZM4 / CP4) OX=264203 GN=pheT PE=3 SV=1	PLHVYDAGAIK(1)GK	Q	Q
P14924	phoC	Acid phosphatase OS=Zymomonas mobilis subsp. mobilis (strain ATCC 31821 / ZM4 / CP4) OX=264203 GN=phoC PE=3 SV=2	RPFVDTDQPICTEK(1)DR	Q	Q
Q5NRF5	phoH	PhoH family protein OS=Zymomonas mobilis subsp. mobilis (strain ATCC 31821 / ZM4 / CP4) OX=264203 GN=phoH PE=4 SV=2	YMEQLK(1)SK	Q	Q
Q5NMI6	phrB	Deoxyribodipyrimidine photo-lyase OS=Zymomonas mobilis subsp. mobilis (strain ATCC 31821 / ZM4 / CP4) OX=264203 GN=phrB PE=3 SV=1	EK(1)GGQLHLFEGDAEK	Q	Q
Q5NQG1	plsC	1-acyl-sn-glycerol-3-phosphate acyltransferase PlsC OS=Zymomonas mobilis subsp. mobilis (strain ATCC 31821 / ZM4 / CP4) OX=264203 GN=plsC PE=4 SV=1	FLGHPAIILK(1)K	Q	Q
Q5NQ32	pnp	Polyribonucleotide nucleotidyltransferase OS=Zymomonas mobilis subsp. mobilis (strain ATCC 31821 / ZM4 / CP4) OX=264203 GN=pnp PE=3 SV=1	DVIGTGGK(1)VIR	Q	Q
			VK(1)VLEIDNR	Q	Q
			IPGGFFK(1)R	Q	Q
			VSDVLSEGQEVK(1)VK	Q	Q
			AK(1)AVLDEAFPEADPTEK	Q	Q
			VNK(1)VSDVLSEGQEVK	Q	Q
Q5NR03	polA	DNA polymerase I OS=Zymomonas mobilis subsp. mobilis (strain ATCC 31821 / ZM4 / CP4) OX=264203 GN=polA PE=3 SV=1	LK(1)STYSDALIGK	Q	Q
			SK(1)SGQYSTNVTELER	Q	Q
Q5NMC9	ppa	Inorganic pyrophosphatase OS=Zymomonas mobilis subsp. mobilis (strain ATCC 31821 / ZM4 / CP4) OX=264203 GN=ppa PE=3 SV=1	K(1)SGALFVDR	Q	Q
Q5NME0	ppc	Phosphoenolpyruvate carboxylase OS=Zymomonas mobilis subsp. mobilis (strain ATCC 31821 / ZM4 / CP4) OX=264203 GN=ppc PE=3 SV=1	LADK(1)SGDDAAIR	Q	Q
			EAGLYQGGAK(1)PK	Q	Q
Q5NPM4	ppk	Polyphosphate kinase OS=Zymomonas mobilis subsp. mobilis (strain ATCC 31821 / ZM4 / CP4) OX=264203 GN=ppk PE=3 SV=1	THAK(1)VSMVVR	Q	Q
			VK(1)SIVGR	Q	Q
			LIDAEIEHVK(1)AGR	Q	Q
			GTALIENK(1)IPK	Q	Q
Q5NPM3	ppx	Exopolyphosphatase OS=Zymomonas mobilis subsp. mobilis (strain ATCC 31821 / ZM4 / CP4) OX=264203 GN=ppx PE=4 SV=1	NK(1)ANISTSR	Q	Q
Q5NMC7	prfA	Peptide chain release factor 1 OS=Zymomonas mobilis subsp. mobilis (strain ATCC 31821 / ZM4 / CP4) OX=264203 GN=prfA PE=3 SV=1	LK(1)FESGVHR	Q	Q
Q5NPJ3	prfC	Peptide chain release factor 3 OS=Zymomonas mobilis subsp. mobilis (strain ATCC 31821 / ZM4 / CP4) OX=264203 GN=prfC PE=3 SV=1	K(1)LFEVCR	Q	Q
Q5NQ11	prmA	Ribosomal L11 methyltransferase OS=Zymomonas mobilis subsp. mobilis (strain ATCC 31821 / ZM4 / CP4) OX=264203 GN=prmA PE=4 SV=2	AYK(1)NLGMR	Q	Q
			FLVCTPSNAVAPEEGK(1)K	Q	Q
			AEEIK(1)SIR	Q	Q
Q5NLX5	proA	Gamma-glutamyl phosphate reductase OS=Zymomonas mobilis subsp. mobilis (strain ATCC 31821 / ZM4 / CP4) OX=264203 GN=proA PE=3 SV=1	VVVNAK(1)MR	Q	Q
			GGK(1)SLVAR	Q	Q
			GGSEAIHSNK(1)ALYQTMR	Q	Q
Q5NQR9	proC1	Pyrroline-5-carboxylate reductase OS=Zymomonas mobilis subsp. mobilis (strain ATCC 31821 / ZM4 / CP4) OX=264203 GN=proC1 PE=3 SV=1	ELHDNYGITTFAK(1)PK	*	Q
			SVLAAVK(1)R	*	Q
			MLEISGK(1)HPR	Q	Q
			ALTEK(1)FVSGFGK	Q	Q
Q5NMY3	proC2	Pyrroline-5-carboxylate reductase OS=Zymomonas mobilis subsp. mobilis (strain ATCC 31821 / ZM4 / CP4) OX=264203 GN=proC2 PE=3 SV=1	HFFPK(1)AK	Q	Q
			GVVALCADK(1)LTDEQRK	Q	Q
P0DJA8	proS	Proline--tRNA ligase OS=Zymomonas mobilis subsp. mobilis (strain ATCC 31821 / ZM4 / CP4) OX=264203 GN=proS PE=3 SV=1	GVVELK(1)NR	Q	Q
Q5NMB7	prs	Ribose-phosphate pyrophosphokinase OS=Zymomonas mobilis subsp. mobilis (strain ATCC 31821 / ZM4 / CP4) OX=264203 GN=prs PE=3 SV=1	RLDNAPLAIVDK(1)R	Q	Q
Q5NNM3	pspA	Phage shock protein A PspA OS=Zymomonas mobilis subsp. mobilis (strain ATCC 31821 / ZM4 / CP4) OX=264203 GN=pspA PE=4 SV=1	AELALSK(1)NREDLAK	Q	Q
Q5NNN6	pstB	Phosphate import ATP-binding protein PstB OS=Zymomonas mobilis subsp. mobilis (strain ATCC 31821 / ZM4 / CP4) OX=264203 GN=pstB PE=3 SV=2	ITALIGPSGCGK(1)STLLR	Q	Q
Q5NNN6	pstB	Phosphate import ATP-binding protein PstB OS=Zymomonas mobilis subsp. mobilis (strain ATCC 31821 / ZM4 / CP4) OX=264203 GN=pstB PE=3 SV=2	LHFNK(1)SR	Q	Q
Q5NR90	ptpA	Protein tyrosine phosphatase OS=Zymomonas mobilis subsp. mobilis (strain ATCC 31821 / ZM4 / CP4) OX=264203 GN=ptpA PE=3 SV=1	VK(1)TDSAGTGDWHIGR	Q	Q
Q5NQ91	ptrB	Oligopeptidase B OS=Zymomonas mobilis subsp. mobilis (strain ATCC 31821 / ZM4 / CP4) OX=264203 GN=ptrB PE=4 SV=1	AALTDQLFSEMK(1)AR	Q	Q
			RLMADTEDK(1)K	Q	Q
			ENAFFEQAMK(1)PR	Q	Q
			ATK(1)SDNNELLCK	Q	Q
			INMGAGHGGK(1)SGR	Q	Q
			SQSSALPSPPVAQK(1)R	Q	Q
			GLIEHHFTK(1)AGK	Q	Q
Q5NLU9	purA	Adenylosuccinate synthetase OS=Zymomonas mobilis subsp. mobilis (strain ATCC 31821 / ZM4 / CP4) OX=264203 GN=purA PE=3 SV=1	ILADEQK(1)K	Q	Q
Q5NPS4	purB	Adenylosuccinate lyase OS=Zymomonas mobilis subsp. mobilis (strain ATCC 31821 / ZM4 / CP4) OX=264203 GN=purB PE=3 SV=1	MAEAYAEFK(1)R	Q	Q
			GSSAMPHK(1)R	Q	Q
			AFEYK(1)MTPTIGR	Q	Q
			LLAVLK(1)R	Q	Q
Q5NNN4	purC	Phosphoribosylaminoimidazole-succinocarboxamide synthase OS=Zymomonas mobilis subsp. mobilis (strain ATCC 31821 / ZM4 / CP4) OX=264203 GN=purC PE=3 SV=1	DDATAFNAQK(1)K	Q	Q
			NVAAGSLSK(1)R	Q	Q
Q9FDL5	purD	Phosphoribosylamine--glycine ligase OS=Zymomonas mobilis subsp. mobilis (strain ATCC 31821 / ZM4 / CP4) OX=264203 GN=purD PE=3 SV=2	LTADLEK(1)R	Q	Q
Q5NM79	purF	Amidophosphoribosyltransferase OS=Zymomonas mobilis subsp. mobilis (strain ATCC 31821 / ZM4 / CP4) OX=264203 GN=purF PE=3 SV=1	GTTSVK(1)IIR	Q	Q
			GLQSIHPFK(1)K	Q	Q
Q5NRK3	purH	Bifunctional purine biosynthesis protein PurH OS=Zymomonas mobilis subsp. mobilis (strain ATCC 31821 / ZM4 / CP4) OX=264203 GN=purH PE=3 SV=1	TLHPK(1)VHGGLLAVR	Q	Q
			SAAK(1)NHDHVTIVTDPK	Q	Q
			LISTGGTAK(1)LLR	Q	Q
			HVK(1)SNAIVYAR	Q	Q
			VK(1)TLHPK	Q	Q
Q5NML5	purK	N5-carboxyaminoimidazole ribonucleotide synthase OS=Zymomonas mobilis subsp. mobilis (strain ATCC 31821 / ZM4 / CP4) OX=264203 GN=purK PE=3 SV=1	MGHVTK(1)LIK	Q	*
			RNNYLHVYGK(1)GTAR	Q	Q
			LTEK(1)NYASDLK	Q	Q
			NYASDLK(1)IR	Q	Q
Q9REQ6	purL	Phosphoribosylformylglycinamidine synthase subunit PurL OS=Zymomonas mobilis subsp. mobilis (strain ATCC 31821 / ZM4 / CP4) OX=264203 GN=purL PE=3 SV=2	VTDSK(1)HMVLTWK	Q	Q
Q5NPM7	purM	Phosphoribosylformylglycinamidine cyclo-ligase OS=Zymomonas mobilis subsp. mobilis (strain ATCC 31821 / ZM4 / CP4) OX=264203 GN=purM PE=3 SV=1	GCTVAGK(1)AGSWNSASDWK	Q	Q
			LAEGQK(1)WDLK	Q	Q
Q5NPM8	purN	Phosphoribosylglycinamide formyltransferase OS=Zymomonas mobilis subsp. mobilis (strain ATCC 31821 / ZM4 / CP4) OX=264203 GN=purN PE=3 SV=2	TAEEAGIK(1)TAFLDHR	Q	Q
Q5NMA4	purQ	Phosphoribosylformylglycinamidine synthase subunit PurQ OS=Zymomonas mobilis subsp. mobilis (strain ATCC 31821 / ZM4 / CP4) OX=264203 GN=purQ PE=3 SV=1	NIAGVLNK(1)K	Q	Q
Q5NR78	pyk	Pyruvate kinase OS=Zymomonas mobilis subsp. mobilis (strain ATCC 31821 / ZM4 / CP4) OX=264203 GN=pyk PE=3 SV=1	K(1)VIVDNIR	Q	Q
			TLDEAK(1)K	Q	Q
			VEDVIEAK(1)ELIK	Q	Q
			ALDK(1)GHR	*	Q
			K(1)DLDFALQEK	Q	Q
			AIIVFTETGK(1)TAQR	Q	Q
			INMSHGTHDEK(1)K	Q	Q
			LLLDDGK(1)IVVR	Q	Q
			LAAETAK(1)K	Q	Q
			CVESSPTK(1)IVTR	Q	Q
			VNLPHPEIFK(1)ALDK	Q	Q
			YGFAK(1)AGDK	Q	Q
			EGK(1)VQLK	Q	Q
Q5NPE4	pyrC1	Dihydroorotase OS=Zymomonas mobilis subsp. mobilis (strain ATCC 31821 / ZM4 / CP4) OX=264203 GN=pyrC1 PE=4 SV=1	IHFAQLTTK(1)K	Q	Q
Q5NLS9	pyrE	Orotate phosphoribosyltransferase OS=Zymomonas mobilis subsp. mobilis (strain ATCC 31821 / ZM4 / CP4) OX=264203 GN=pyrE PE=3 SV=2	ETIHAIEK(1)AGGK	Q	Q
Q5NPZ4	pyrF	Orotidine 5'-phosphate decarboxylase OS=Zymomonas mobilis subsp. mobilis (strain ATCC 31821 / ZM4 / CP4) OX=264203 GN=pyrF PE=3 SV=1	PADSVVGDQK(1)R	Q	Q
Q5NQB9	pyrG	CTP synthase OS=Zymomonas mobilis subsp. mobilis (strain ATCC 31821 / ZM4 / CP4) OX=264203 GN=pyrG PE=3 SV=1	YEVNIHYK(1)EPLEK	Q	Q
			SK(1)IALFCNVPK	Q	Q
			IAAVK(1)FAR	Q	Q
			IYQNIIAK(1)ER	Q	Q
Q9X5E9	pyrH	Uridylate kinase OS=Zymomonas mobilis subsp. mobilis (strain ATCC 31821 / ZM4 / CP4) OX=264203 GN=pyrH PE=3 SV=3	GTSVDGVYDADPK(1)K	Q	Q
Q5NKZ3	qor	Alcohol dehydrogenase GroES domain protein OS=Zymomonas mobilis subsp. mobilis (strain ATCC 31821 / ZM4 / CP4) OX=264203 GN=qor PE=4 SV=2	VAVFTSK(1)PGAYATHR	Q	Q
			MK(1)PEAGQVLLR	Q	Q
Q5NP84	queA	S-adenosylmethionine:tRNA ribosyltransferase-isomerase OS=Zymomonas mobilis subsp. mobilis (strain ATCC 31821 / ZM4 / CP4) OX=264203 GN=queA PE=3 SV=1	ISANMIK(1)R	Q	Q
Q5NNR3	queC	7-cyano-7-deazaguanine synthase OS=Zymomonas mobilis subsp. mobilis (strain ATCC 31821 / ZM4 / CP4) OX=264203 GN=queC PE=3 SV=1	HK(1)VELECR	Q	Q
Q5NQQ4	queF	NADPH-dependent 7-cyano-7-deazaguanine reductase OS=Zymomonas mobilis subsp. mobilis (strain ATCC 31821 / ZM4 / CP4) OX=264203 GN=queF PE=3 SV=1	LIVESK(1)SLK	Q	Q
Q5NQ28	rbfA	Ribosome-binding factor A OS=Zymomonas mobilis subsp. mobilis (strain ATCC 31821 / ZM4 / CP4) OX=264203 GN=rbfA PE=3 SV=1	NASFLQAAIAK(1)K	Q	Q
Q9X5D8	recA	Protein RecA OS=Zymomonas mobilis subsp. mobilis (strain ATCC 31821 / ZM4 / CP4) OX=264203 GN=recA PE=3 SV=3	ENAK(1)TFLR	Q	Q
			AFGK(1)GSVMR	Q	Q
			EHPEMTEK(1)IEK	Q	Q
Q5NKZ0	rho	Transcription termination factor Rho OS=Zymomonas mobilis subsp. mobilis (strain ATCC 31821 / ZM4 / CP4) OX=264203 GN=rho PE=3 SV=1	VGK(1)TVLLQNIAR	Q	Q
			DSK(1)TNEDFFASMNH	Q	Q
Q5NLT8	ribA	GTP cyclohydrolase-2 OS=Zymomonas mobilis subsp. mobilis (strain ATCC 31821 / ZM4 / CP4) OX=264203 GN=ribA PE=3 SV=2	IKPNPHNQAYLETK(1)R	*	Q
			GIGLINK(1)LR	Q	Q
			LPLK(0.998)IK(0.002)PNPHNQAYLETK	Q	Q
			LLTNNPDK(1)VEGLK	Q	Q
			IK(1)PNPHNQAYLETK	Q	Q
Q5NQA7	ribB	3,4-dihydroxy-2-butanone 4-phosphate synthase OS=Zymomonas mobilis subsp. mobilis (strain ATCC 31821 / ZM4 / CP4) OX=264203 GN=ribB PE=3 SV=1	NK(1)ATGSESLALVK	Q	Q
			GLVCLAMTK(1)ER	Q	Q
			SK(1)NTPIVK	Q	Q
			SQENSADK(1)SSVWAASR	Q	Q
Q5NQQ8	ribF	Riboflavin biosynthesis protein OS=Zymomonas mobilis subsp. mobilis (strain ATCC 31821 / ZM4 / CP4) OX=264203 GN=ribF PE=3 SV=1	PAYGIYAVK(1)GR	Q	Q
Q5NQA8	ribH	6,7-dimethyl-8-ribityllumazine synthase OS=Zymomonas mobilis subsp. mobilis (strain ATCC 31821 / ZM4 / CP4) OX=264203 GN=ribH PE=3 SV=1	AAITMFNLK(1)K	Q	Q
Q5NQH8	rlmE	Ribosomal RNA large subunit methyltransferase E OS=Zymomonas mobilis subsp. mobilis (strain ATCC 31821 / ZM4 / CP4) OX=264203 GN=rlmE PE=3 SV=1	FSLLK(1)NAR	Q	Q
Q5NQE2	rluC	Pseudouridine synthase OS=Zymomonas mobilis subsp. mobilis (strain ATCC 31821 / ZM4 / CP4) OX=264203 GN=rluC PE=3 SV=1	YGGK(1)EAFLTGGVSR	Q	Q
Q9REQ3	rmuC	DNA recombination protein RmuC homolog OS=Zymomonas mobilis subsp. mobilis (strain ATCC 31821 / ZM4 / CP4) OX=264203 GN=rmuC PE=3 SV=2	IAK(1)VDAHMR	*	Q
Q9Z5U2	rnc	Ribonuclease 3 OS=Zymomonas mobilis subsp. mobilis (strain ATCC 31821 / ZM4 / CP4) OX=264203 GN=rnc PE=3 SV=3	PK(1)DPALFLR	Q	Q
			HPK(1)SALQEWAAAHNR	Q	Q
Q5NPM2	rnd	Ribonuclease D OS=Zymomonas mobilis subsp. mobilis (strain ATCC 31821 / ZM4 / CP4) OX=264203 GN=rnd PE=3 SV=1	QSDLVK(1)VR	Q	*
Q5NQV2	rnd1	3'-5' exonuclease OS=Zymomonas mobilis subsp. mobilis (strain ATCC 31821 / ZM4 / CP4) OX=264203 GN=rnd1 PE=4 SV=2	LK(1)IYHFGR	Q	Q
			FLHGLK(1)EK	Q	Q
Q5NR37	rne	Ribonuclease E OS=Zymomonas mobilis subsp. mobilis (strain ATCC 31821 / ZM4 / CP4) OX=264203 GN=rne PE=3 SV=1	GNIYLAK(1)VTR	Q	Q
			DSDAAPVSDSK(0.999)EEAEK(0.001)PAPR	*	Q
			TADK(1)AEESEDSEAEAKPK	Q	Q
			TLTK(1)MLIDAR	Q	Q
			AEPK(0.998)TADK(0.002)AEESEDSEAEAKPK	Q	Q
			TIEK(1)TDDTAIK	Q	Q
			DALK(1)HDR	Q	Q
			STPTEETSEAENK(1)TAR	Q	Q
			TDDTAIK(1)SETPK	Q	Q
Q5NQE9	rocF	Arginase/agmatinase/formiminoglutamase OS=Zymomonas mobilis subsp. mobilis (strain ATCC 31821 / ZM4 / CP4) OX=264203 GN=rocF PE=3 SV=2	TVK(1)HPVSPQK	Q	Q
Q5NRL6	rph	Ribonuclease PH OS=Zymomonas mobilis subsp. mobilis (strain ATCC 31821 / ZM4 / CP4) OX=264203 GN=rph PE=3 SV=1	MGCQQIFAEQK(1)K	Q	Q
Q5NN86	rpiB	Ribose 5-phosphate isomerase B OS=Zymomonas mobilis subsp. mobilis (strain ATCC 31821 / ZM4 / CP4) OX=264203 GN=rpiB PE=4 SV=1	TSAVPSNTK(1)K	Q	*
Q5NPL0	rplA	50S ribosomal protein L1 OS=Zymomonas mobilis subsp. mobilis (strain ATCC 31821 / ZM4 / CP4) OX=264203 GN=rplA PE=3 SV=1	ILGPK(1)GMMPNPK	Q	Q
			GVVTLPK(1)GTGK	Q	Q
Q5NQ61	rplB	50S ribosomal protein L2 OS=Zymomonas mobilis subsp. mobilis (strain ATCC 31821 / ZM4 / CP4) OX=264203 GN=rplB PE=3 SV=1	ALK(1)HYNPTSPAR	Q	Q
Q5NQ64	rplC	50S ribosomal protein L3 OS=Zymomonas mobilis subsp. mobilis (strain ATCC 31821 / ZM4 / CP4) OX=264203 GN=rplC PE=3 SV=1	GHFAK(1)AEVELK	Q	Q
			NK(1)DQDGYVAVQLGAGSAK	*	Q
Q5NQ63	rplD	50S ribosomal protein L4 OS=Zymomonas mobilis subsp. mobilis (strain ATCC 31821 / ZM4 / CP4) OX=264203 GN=rplD PE=3 SV=1	VFNPSLNK(1)K	Q	Q
			VVTWQLEK(1)R	Q	Q
			VEVQSLDASK(1)K	Q	Q
			SPIFIGGGK(1)AHGAR	Q	Q
			MK(1)VEVQSLDASK	Q	Q
Q5NQ53	rplE	50S ribosomal protein L5 OS=Zymomonas mobilis subsp. mobilis (strain ATCC 31821 / ZM4 / CP4) OX=264203 GN=rplE PE=3 SV=1	GMDVVVATTAK(1)TDEEAR	Q	Q
			AMTEK(1)FGYK	Q	Q
			FGYK(1)NAFEVPK	Q	Q
			GLNPK(1)SFDGR	Q	Q
			SIAQFK(1)LR	Q	Q
			IVLNMGVGEATQDK(1)K	Q	Q
Q5NQ50	rplF	50S ribosomal protein L6 OS=Zymomonas mobilis subsp. mobilis (strain ATCC 31821 / ZM4 / CP4) OX=264203 GN=rplF PE=3 SV=1	AASQGK(1)TLK	Q	*
			RPEPYK(1)GK	Q	Q
Q5NN59	rplI	50S ribosomal protein L9 OS=Zymomonas mobilis subsp. mobilis (strain ATCC 31821 / ZM4 / CP4) OX=264203 GN=rplI PE=3 SV=1	PIK(1)SIGISEVR	Q	*
			VVLHPEVAVK(1)IK	Q	Q
			IK(1)VNVAR	Q	Q
			VAK(1)NQIVLDRPIK	Q	Q
			K(1)IFEANR	Q	Q
Q5NPK9	rplJ	50S ribosomal protein L10 OS=Zymomonas mobilis subsp. mobilis (strain ATCC 31821 / ZM4 / CP4) OX=264203 GN=rplJ PE=3 SV=1	GK(1)IVGLISAPATK	Q	Q
			EAGASFK(1)VAK	Q	Q
			AQK(1)VELVAGLK	Q	Q
Q5NPL1	rplK	50S ribosomal protein L11 OS=Zymomonas mobilis subsp. mobilis (strain ATCC 31821 / ZM4 / CP4) OX=264203 GN=rplK PE=3 SV=1	LQVPAGK(1)ANPSPPIGPALGQR	Q	Q
			MPPVSYLLK(1)K	Q	Q
			AINLK(1)SGSK	Q	Q
Q5NPK7	rplL	50S ribosomal protein L7/L12 OS=Zymomonas mobilis subsp. mobilis (strain ATCC 31821 / ZM4 / CP4) OX=264203 GN=rplL PE=3 SV=1	TEFDVILTGDGGK(1)K	Q	*
			EGVAK(1)DEAEK	Q	Q
			INVIK(1)EIR	Q	Q
Q5NP52	rplM	50S ribosomal protein L13 OS=Zymomonas mobilis subsp. mobilis (strain ATCC 31821 / ZM4 / CP4) OX=264203 GN=rplM PE=3 SV=1	TTKPATPATVEK(1)K	Q	Q
			VYYK(1)HTGYAGGIK	Q	Q
Q5NQ55	rplN	50S ribosomal protein L14 OS=Zymomonas mobilis subsp. mobilis (strain ATCC 31821 / ZM4 / CP4) OX=264203 GN=rplN PE=3 SV=2	VLGGSK(1)R	Q	Q
Q5NQ45	rplO	50S ribosomal protein L15 OS=Zymomonas mobilis subsp. mobilis (strain ATCC 31821 / ZM4 / CP4) OX=264203 GN=rplO PE=3 SV=1	VAGISK(1)AAR	Q	Q
			LDAK(1)NPIDHQALK	Q	Q
			GIGSGLGK(1)TAGR	Q	Q
			SFK(1)LNSLK	Q	Q
			GEIASK(1)VAFK	Q	Q
			VAFK(1)VAGISK	Q	Q
Q5NQ58	rplP	50S ribosomal protein L16 OS=Zymomonas mobilis subsp. mobilis (strain ATCC 31821 / ZM4 / CP4) OX=264203 GN=rplP PE=3 SV=1	MGSGK(1)GSPEFWVAR	Q	Q
Q5NQ39	rplQ	50S ribosomal protein L17 OS=Zymomonas mobilis subsp. mobilis (strain ATCC 31821 / ZM4 / CP4) OX=264203 GN=rplQ PE=3 SV=1	LITLAK(1)K	Q	Q
			HEQIITTLAK(1)AR	Q	Q
			K(1)LFDVLAER	Q	Q
			LLDDTQLK(1)K	Q	Q
Q5NQ49	rplR	50S ribosomal protein L18 OS=Zymomonas mobilis subsp. mobilis (strain ATCC 31821 / ZM4 / CP4) OX=264203 GN=rplR PE=3 SV=1	AK(1)GLSLFER	Q	Q
			SGATVAAAAETGK(1)R	Q	Q
			ASAAGITK(1)VVFDR	Q	Q
			DK(1)SGATVAAAAETGKR	Q	Q
Q5NNK7	rplS	50S ribosomal protein L19 OS=Zymomonas mobilis subsp. mobilis (strain ATCC 31821 / ZM4 / CP4) OX=264203 GN=rplS PE=3 SV=1	AK(1)LYYLR	Q	Q
			LQEQK(1)SIPDFR	Q	Q
Q5NMC1	rplT	50S ribosomal protein L20 OS=Zymomonas mobilis subsp. mobilis (strain ATCC 31821 / ZM4 / CP4) OX=264203 GN=rplT PE=3 SV=1	ILDQAK(1)GYYGR	Q	Q
Q5NQ60	rplV	50S ribosomal protein L22 OS=Zymomonas mobilis subsp. mobilis (strain ATCC 31821 / ZM4 / CP4) OX=264203 GN=rplV PE=3 SV=1	EASVGK(1)SIVMK	Q	Q
Q5NQ62	rplW	50S ribosomal protein L23 OS=Zymomonas mobilis subsp. mobilis (strain ATCC 31821 / ZM4 / CP4) OX=264203 GN=rplW PE=3 SV=1	VAADATK(1)PAIK	Q	Q
			AK(1)SQDGVAIR	Q	Q
Q5NQ54	rplX	50S ribosomal protein L24 OS=Zymomonas mobilis subsp. mobilis (strain ATCC 31821 / ZM4 / CP4) OX=264203 GN=rplX PE=3 SV=1	VAIEDPK(1)TGK	Q	Q
			GK(1)HGEVTQALPQEGK	Q	Q
Q5NL76	rplY	50S ribosomal protein L25 OS=Zymomonas mobilis subsp. mobilis (strain ATCC 31821 / ZM4 / CP4) OX=264203 GN=rplY PE=3 SV=1	LPTIPK(1)DVQFHPVTDR	Q	Q
			SDTLNLLAK(1)K	Q	Q
Q5NR21	rpmA	50S ribosomal protein L27 OS=Zymomonas mobilis subsp. mobilis (strain ATCC 31821 / ZM4 / CP4) OX=264203 GN=rpmA PE=3 SV=1	NVGMGK(1)DHTLFATAEGR	*	Q
Q9FDL9	rpmB	50S ribosomal protein L28 OS=Zymomonas mobilis subsp. mobilis (strain ATCC 31821 / ZM4 / CP4) OX=264203 GN=rpmB PE=3 SV=1	ICELTGK(1)GR	Q	Q
Q5NQ57	rpmC	50S ribosomal protein L29 OS=Zymomonas mobilis subsp. mobilis (strain ATCC 31821 / ZM4 / CP4) OX=264203 GN=rpmC PE=3 SV=1	TIAQIK(1)TLQAER	Q	Q
			AK(1)SDDQLAVELGEMK	Q	Q
Q5NQ47	rpmD	50S ribosomal protein L30 OS=Zymomonas mobilis subsp. mobilis (strain ATCC 31821 / ZM4 / CP4) OX=264203 GN=rpmD PE=3 SV=1	ATLK(1)VTQIGSPIR	Q	Q
Q5NNE1	rpmE	50S ribosomal protein L31 OS=Zymomonas mobilis subsp. mobilis (strain ATCC 31821 / ZM4 / CP4) OX=264203 GN=rpmE PE=3 SV=1	STWGK(1)EGDTMK	Q	*
			MK(1)QNIHPDYHFIK	Q	Q
Q5NMC0	rpmI	50S ribosomal protein L35 OS=Zymomonas mobilis subsp. mobilis (strain ATCC 31821 / ZM4 / CP4) OX=264203 GN=rpmI PE=3 SV=1	LISHNAK(1)YIR	Q	Q
Q5NQ40	rpoA	DNA-directed RNA polymerase subunit alpha OS=Zymomonas mobilis subsp. mobilis (strain ATCC 31821 / ZM4 / CP4) OX=264203 GN=rpoA PE=3 SV=1	AVNAK(1)NWQELK	Q	Q
			KPNALEK(1)K	Q	Q
			QVAYK(1)VENAR	Q	Q
Q5NPK5	rpoB	DNA-directed RNA polymerase subunit beta OS=Zymomonas mobilis subsp. mobilis (strain ATCC 31821 / ZM4 / CP4) OX=264203 GN=rpoB PE=3 SV=1	VFVAVK(1)R	Q	Q
			TK(1)VYEAIVK	Q	Q
			THSSGK(1)FLFAAR	Q	Q
			ITPK(1)GESPMTPEEK	Q	Q
			ADK(1)AEDRDHALAEIYR	Q	Q
			AIFGEK(1)ASDVR	Q	Q
			LLGQTVAAAPYK(1)HIVK	Q	Q
			YAEDIK(1)SR	Q	Q
			ASAIGHASVK(1)K	Q	Q
			TTGEIEAGK(1)PGVDIYR	Q	Q
Q5NPK4	rpoC	DNA-directed RNA polymerase subunit beta' OS=Zymomonas mobilis subsp. mobilis (strain ATCC 31821 / ZM4 / CP4) OX=264203 GN=rpoC PE=3 SV=2	IGIQSVK(1)IR	Q	Q
			VEFGKDYK(1)AK	Q	Q
			LHQCGLPK(1)K	Q	Q
			YK(1)GIVCEK	Q	Q
			INDK(1)HIETIVR	Q	Q
			LQGVK(1)INDK	Q	Q
			VIDAQEGDHVK(1)R	Q	Q
			SK(1)VIDAQEGDHVK	Q	Q
			VPQVNEQGETYMK(1)R	Q	Q
			DYECLCGK(1)YK	Q	Q
			TITGGNK(1)RPLK	Q	Q
Q5NM13	rpoD	RNA polymerase sigma factor RpoD OS=Zymomonas mobilis subsp. mobilis (strain ATCC 31821 / ZM4 / CP4) OX=264203 GN=rpoD PE=3 SV=1	LVISIAK(1)K	Q	*
			IAK(1)TEMVEANLR	Q	Q
			FITQAK(1)K	Q	Q
			LSMPLEK(1)VR	Q	Q
			K(1)FITQAK	Q	Q
			IVTMVQK(1)GER	Q	Q
P50512	rpoH	RNA polymerase sigma factor RpoH OS=Zymomonas mobilis subsp. mobilis (strain ATCC 31821 / ZM4 / CP4) OX=264203 GN=rpoH PE=3 SV=2	K(1)LFFNLR	Q	Q
			EK(1)HILTER	Q	Q
Q5NLR6	rpoZ	DNA-directed RNA polymerase subunit omega OS=Zymomonas mobilis subsp. mobilis (strain ATCC 31821 / ZM4 / CP4) OX=264203 GN=rpoZ PE=3 SV=1	VTVEDCIDK(1)VHNR	Q	Q
Q9RH11	rppH	RNA pyrophosphohydrolase OS=Zymomonas mobilis subsp. mobilis (strain ATCC 31821 / ZM4 / CP4) OX=264203 GN=rppH PE=3 SV=1	AWK(1)WVEPK	Q	Q
Q5NLI8	rpsA	30S ribosomal protein S1 OS=Zymomonas mobilis subsp. mobilis (strain ATCC 31821 / ZM4 / CP4) OX=264203 GN=rpsA PE=3 SV=1	EFAAPGQK(1)AELK	Q	Q
			YPVGAK(1)FMGR	Q	Q
			AVVLDVDPEK(1)ER	Q	Q
Q9X5E7	rpsB	30S ribosomal protein S2 OS=Zymomonas mobilis subsp. mobilis (strain ATCC 31821 / ZM4 / CP4) OX=264203 GN=rpsB PE=3 SV=1	SLEEK(1)LSGDTAGFTK	Q	Q
			VLFVGTK(1)R	Q	Q
			MK(1)PYIFGDR	Q	Q
			LSGDTAGFTK(1)K	Q	Q
			TISGSIK(1)R	Q	Q
			RLK(1)SLEEK	Q	Q
Q5NQ59	rpsC	30S ribosomal protein S3 OS=Zymomonas mobilis subsp. mobilis (strain ATCC 31821 / ZM4 / CP4) OX=264203 GN=rpsC PE=3 SV=1	GHK(1)SNPIGMR	Q	Q
			FIMK(1)TLPQAAISK	Q	Q
Q9Z5U7	rpsD	30S ribosomal protein S4 OS=Zymomonas mobilis subsp. mobilis (strain ATCC 31821 / ZM4 / CP4) OX=264203 GN=rpsD PE=3 SV=1	AK(1)FAPTIFAAR	Q	Q
			PK(1)SPVNR	Q	Q
			ISDYGLQLK(1)AK	Q	Q
			SK(1)ISDYGLQLK	Q	Q
Q5NQ48	rpsE	30S ribosomal protein S5 OS=Zymomonas mobilis subsp. mobilis (strain ATCC 31821 / ZM4 / CP4) OX=264203 GN=rpsE PE=3 SV=1	SPK(1)AVAQR	Q	Q
			ATFEALNDQK(1)SPK	Q	Q
			VGFGHGK(1)AR	Q	Q
Q5NQ67	rpsG	30S ribosomal protein S7 OS=Zymomonas mobilis subsp. mobilis (strain ATCC 31821 / ZM4 / CP4) OX=264203 GN=rpsG PE=3 SV=1	EILPDPK(1)YGDVVLSK	Q	Q
Q5NQ51	rpsH	30S ribosomal protein S8 OS=Zymomonas mobilis subsp. mobilis (strain ATCC 31821 / ZM4 / CP4) OX=264203 GN=rpsH PE=3 SV=1	GYTEAK(1)LGNHDALR	Q	Q
Q5NP53	rpsI	30S ribosomal protein S9 OS=Zymomonas mobilis subsp. mobilis (strain ATCC 31821 / ZM4 / CP4) OX=264203 GN=rpsI PE=3 SV=1	SFQFSK(1)R	Q	Q
D2N0W0	rpsJ	30S ribosomal protein S10 OS=Zymomonas mobilis subsp. mobilis (strain ATCC 31821 / ZM4 / CP4) OX=264203 GN=rpsJ PE=3 SV=1	IEK(1)FTVNR	Q	Q
			GPHIDK(1)K	Q	Q
Q5NQ41	rpsK	30S ribosomal protein S11 OS=Zymomonas mobilis subsp. mobilis (strain ATCC 31821 / ZM4 / CP4) OX=264203 GN=rpsK PE=3 SV=1	STPYAAQVAAEDAGK(1)K	Q	Q
D2N0V9	rpsL	30S ribosomal protein S12 OS=Zymomonas mobilis subsp. mobilis (strain ATCC 31821 / ZM4 / CP4) OX=264203 GN=rpsL PE=3 SV=1	VPAMEANPQK(1)R	Q	Q
Q5NQ42	rpsM	30S ribosomal protein S13 OS=Zymomonas mobilis subsp. mobilis (strain ATCC 31821 / ZM4 / CP4) OX=264203 GN=rpsM PE=3 SV=2	RQVAMNIK(1)R	Q	Q
			IVTK(1)LGIAPER	Q	Q
			IAGVNIPTNK(1)R	Q	Q
Q5NQ31	rpsO	30S ribosomal protein S15 OS=Zymomonas mobilis subsp. mobilis (strain ATCC 31821 / ZM4 / CP4) OX=264203 GN=rpsO PE=3 SV=1	EALIK(1)EYAR	Q	Q
			IVNLTEHFK(1)THAK	Q	Q
			SLLDYVK(1)NNDK	Q	Q
Q5NQ56	rpsQ	30S ribosomal protein S17 OS=Zymomonas mobilis subsp. mobilis (strain ATCC 31821 / ZM4 / CP4) OX=264203 GN=rpsQ PE=3 SV=1	K(1)YHAHDEQNAYHEGETVR	Q	Q
			VK(1)HPLYGK	Q	Q
			VLTGTVVSDK(1)TDK	Q	Q
Q5NN60	rpsR	30S ribosomal protein S18 OS=Zymomonas mobilis subsp. mobilis (strain ATCC 31821 / ZM4 / CP4) OX=264203 GN=rpsR PE=3 SV=1	IDYK(1)DVR	Q	Q
D2N0W1	rpsS	30S ribosomal protein S19 OS=Zymomonas mobilis subsp. mobilis (strain ATCC 31821 / ZM4 / CP4) OX=264203 GN=rpsS PE=3 SV=1	APIK(1)TWSR	Q	*
			TFPGHAADK(1)K	Q	Q
			K(1)FVPVLVNEEMVGHK	Q	Q
Q9Z5V0	rpsT	30S ribosomal protein S20 OS=Zymomonas mobilis subsp. mobilis (strain ATCC 31821 / ZM4 / CP4) OX=264203 GN=rpsT PE=3 SV=1	GVLHK(1)NTASR	Q	Q
Q5NQ06	rsmD	Methyltransferase OS=Zymomonas mobilis subsp. mobilis (strain ATCC 31821 / ZM4 / CP4) OX=264203 GN=rsmD PE=4 SV=1	ILK(1)SNIEK	Q	Q
Q9REQ9	rsmH	Ribosomal RNA small subunit methyltransferase H OS=Zymomonas mobilis subsp. mobilis (strain ATCC 31821 / ZM4 / CP4) OX=264203 GN=rsmH PE=3 SV=2	IVK(1)HFMR	Q	Q
Q5NLM5	rsmI	Ribosomal RNA small subunit methyltransferase I OS=Zymomonas mobilis subsp. mobilis (strain ATCC 31821 / ZM4 / CP4) OX=264203 GN=rsmI PE=3 SV=1	LLQHIGIK(1)R	Q	Q
			DHSVGK(1)SAALVAK	Q	Q
Q5NR72	ruvB	Holliday junction ATP-dependent DNA helicase RuvB OS=Zymomonas mobilis subsp. mobilis (strain ATCC 31821 / ZM4 / CP4) OX=264203 GN=ruvB PE=3 SV=1	HSEIK(1)NQPGLL	Q	Q
P0DJA7	sacA	Sucrose-6-phosphate hydrolase OS=Zymomonas mobilis subsp. mobilis (strain ATCC 31821 / ZM4 / CP4) OX=264203 GN=sacA PE=1 SV=1	TDDEK(1)HQGIGHVALYR	Q	Q
			TLLGDNSQLPLGK(1)R	Q	Q
			MESPSYK(1)NLIK	Q	Q
P0DJA3	sacB	Levansucrase OS=Zymomonas mobilis subsp. mobilis (strain ATCC 31821 / ZM4 / CP4) OX=264203 GN=sacB PE=1 SV=1	TK(1)YGWHNR	Q	Q
Q5NR41	sdaA	L-serine dehydratase 1 OS=Zymomonas mobilis subsp. mobilis (strain ATCC 31821 / ZM4 / CP4) OX=264203 GN=sdaA PE=4 SV=1	LK(1)AIHSDR	Q	Q
Q5NR04	sdh	Short-chain dehydrogenase/reductase SDR OS=Zymomonas mobilis subsp. mobilis (strain ATCC 31821 / ZM4 / CP4) OX=264203 GN=sdh PE=3 SV=1	AYDETYK(1)GAK	Q	Q
Q5NP12	secA	Protein translocase subunit SecA OS=Zymomonas mobilis subsp. mobilis (strain ATCC 31821 / ZM4 / CP4) OX=264203 GN=secA PE=3 SV=2	HCHGAFDSK(1)N	Q	Q
			ILEK(1)SDELLAER	Q	Q
			NAPCPCGSGK(1)R	Q	Q
			QK(1)NVVLTEEGTER	Q	Q
Q5NQ44	secY	Protein translocase subunit SecY OS=Zymomonas mobilis subsp. mobilis (strain ATCC 31821 / ZM4 / CP4) OX=264203 GN=secY PE=3 SV=1	VLIQYPK(1)R	Q	Q
Q5NLV1	serA1	D-3-phosphoglycerate dehydrogenase OS=Zymomonas mobilis subsp. mobilis (strain ATCC 31821 / ZM4 / CP4) OX=264203 GN=serA1 PE=3 SV=1	DIIAEAK(1)NLK	Q	Q
			MAK(1)VAELSGVR	Q	Q
			EVK(1)SLHFL	Q	Q
			VTK(1)DIIAEAK	Q	Q
			QIPEANASTQASK(1)WEK	Q	Q
Q5NNE9	serB	Phosphoserine phosphatase SerB OS=Zymomonas mobilis subsp. mobilis (strain ATCC 31821 / ZM4 / CP4) OX=264203 GN=serB PE=4 SV=2	GELNFDESLK(1)AR	Q	Q
			TK(1)LLAGLK	Q	Q
			VLDPILGPETK(1)K	Q	Q
			K(1)EILQEECQR	Q	Q
Q5NLV2	serC	Phosphoserine aminotransferase OS=Zymomonas mobilis subsp. mobilis (strain ATCC 31821 / ZM4 / CP4) OX=264203 GN=serC PE=4 SV=1	QLK(1)INPTVLK	Q	Q
			SNTSPCLK(1)FSDK	Q	Q
			FSDK(1)AVAGLDDTAK	Q	Q
Q5NNV0	serS	Serine--tRNA ligase OS=Zymomonas mobilis subsp. mobilis (strain ATCC 31821 / ZM4 / CP4) OX=264203 GN=serS PE=3 SV=1	AEVSAIK(1)EK	Q	Q
Q5NN01	sldL	Glucose-methanol-choline oxidoreductase OS=Zymomonas mobilis subsp. mobilis (strain ATCC 31821 / ZM4 / CP4) OX=264203 GN=sldL PE=4 SV=1	LTLSK(1)THK	Q	Q
Q5NN00	sldS	Sorbitol dehydrogenase small subunit OS=Zymomonas mobilis subsp. mobilis (strain ATCC 31821 / ZM4 / CP4) OX=264203 GN=sldS PE=4 SV=2	ALFSK(1)LTDNNPK	Q	Q
Q5NNM6	sod	Superoxide dismutase OS=Zymomonas mobilis subsp. mobilis (strain ATCC 31821 / ZM4 / CP4) OX=264203 GN=sod PE=3 SV=1	DGK(1)LAITSYHDGDTPVAHK	Q	Q
			VNSWVDEK(1)K	Q	Q
			SYVDK(1)VNSWVDEK	*	Q
Q5NM94	ssb	Single-stranded DNA-binding protein OS=Zymomonas mobilis subsp. mobilis (strain ATCC 31821 / ZM4 / CP4) OX=264203 GN=ssb PE=3 SV=1	K(1)WQDQSGQDR	Q	Q
Q5NLN2	ssdA	Aldehyde Dehydrogenase OS=Zymomonas mobilis subsp. mobilis (strain ATCC 31821 / ZM4 / CP4) OX=264203 GN=ssdA PE=4 SV=1	YPDFSDK(1)QVK	Q	*
			LFNAGQVCCAAK(1)R	Q	Q
			LLTIDMGK(1)K	Q	Q
			AGILTDIK(1)R	Q	Q
			LIDK(1)AAYGR	Q	Q
			VLHK(1)AAEIFR	Q	Q
			LVCGGK(1)AIEGK	Q	Q
			RAELFTEK(1)LK	Q	Q
			AATVFK(1)NDWSQR	Q	Q
			SDVDK(1)YAK	Q	Q
			RFIIVGQK(1)R	Q	Q
			NGEK(1)FLAPQK	Q	Q
			FLAPQK(1)VEEKPGAVVK	Q	Q
			AYESVNPATGETVK(1)K	Q	Q
			K(1)YPDFSDK	Q	Q
Q5NMH6	sseA	3-mercaptopyruvate sulfurtransferase OS=Zymomonas mobilis subsp. mobilis (strain ATCC 31821 / ZM4 / CP4) OX=264203 GN=sseA PE=4 SV=1	LSDDAK(1)GWQSK	Q	Q
			FLPVSELK(1)K	Q	Q
			IDPLFK(1)K	Q	Q
			GWQSK(1)HIPQAR	Q	Q
Q5NMF5	sucC	Succinate--CoA ligase [ADP-forming] subunit beta OS=Zymomonas mobilis subsp. mobilis (strain ATCC 31821 / ZM4 / CP4) OX=264203 GN=sucC PE=3 SV=1	LVSDIAAVK(1)K	Q	Q
			EK(1)VAAAFR	Q	Q
Q5NQ14	sucD	Succinate--CoA ligase [ADP-forming] subunit alpha OS=Zymomonas mobilis subsp. mobilis (strain ATCC 31821 / ZM4 / CP4) OX=264203 GN=sucD PE=3 SV=2	IGHTLLNLLK(1)K	Q	Q
Q5NQF7	sufB	FeS assembly protein SufB OS=Zymomonas mobilis subsp. mobilis (strain ATCC 31821 / ZM4 / CP4) OX=264203 GN=sufB PE=4 SV=1	SETK(1)NEAALEALAR	Q	Q
			NPSAK(1)VEHEATTSK	Q	Q
Q5NQF5	sufC	FeS assembly ATPase SufC OS=Zymomonas mobilis subsp. mobilis (strain ATCC 31821 / ZM4 / CP4) OX=264203 GN=sufC PE=4 SV=2	ALGINPEMLK(1)R	Q	Q
Q5NQF4	sufD	FeS assembly protein SufD OS=Zymomonas mobilis subsp. mobilis (strain ATCC 31821 / ZM4 / CP4) OX=264203 GN=sufD PE=4 SV=1	TEVAASAQK(1)SDGEQSLK	Q	Q
Q5NQF3	sufS	Cysteine desulfurase OS=Zymomonas mobilis subsp. mobilis (strain ATCC 31821 / ZM4 / CP4) OX=264203 GN=sufS PE=3 SV=1	LKDIK(1)GLR	Q	Q
			SADMTIAYEK(1)AR	Q	Q
			HEAALTK(1)IAR	Q	Q
Q5NNV1	surE	5'-nucleotidase SurE OS=Zymomonas mobilis subsp. mobilis (strain ATCC 31821 / ZM4 / CP4) OX=264203 GN=surE PE=3 SV=1	LYK(1)HDDR	Q	Q
			ISDDVTVVAPDK(1)ER	Q	Q
Q5NN11	tdcB	Threonine dehydratase OS=Zymomonas mobilis subsp. mobilis (strain ATCC 31821 / ZM4 / CP4) OX=264203 GN=tdcB PE=4 SV=1	MK(1)DQAGQLYK	Q	Q
			IK(1)NAIIR	Q	Q
			MKDQAGQLYK(1)VAR	Q	Q
			LLSLDK(1)VAR	Q	Q
P28720	tgt	Queuine tRNA-ribosyltransferase OS=Zymomonas mobilis subsp. mobilis (strain ATCC 31821 / ZM4 / CP4) OX=264203 GN=tgt PE=1 SV=4	QSEEGVTFK(1)SHLDGSR	*	Q
Q5NR58	thiC	Phosphomethylpyrimidine synthase OS=Zymomonas mobilis subsp. mobilis (strain ATCC 31821 / ZM4 / CP4) OX=264203 GN=thiC PE=3 SV=1	FCSMK(1)ITQEVR	Q	Q
			AGANVTQMHYAK(1)K	Q	Q
			LAAHAADLAK(1)GHPTAHFR	*	Q
			AAHFCSMCGPK(1)FCSMK	Q	Q
H2VFR1	thiE1	Thiamine-phosphate synthase OS=Zymomonas mobilis subsp. mobilis (strain ATCC 31821 / ZM4 / CP4) OX=264203 GN=thiE1 PE=3 SV=1	LK(1)GLNEHAIAR	Q	Q
Q5NN94	thiF	ThiF/MoeB/HesA/family domain-containing protein OS=Zymomonas mobilis subsp. mobilis (strain ATCC 31821 / ZM4 / CP4) OX=264203 GN=thiF PE=4 SV=1	GYEASK(1)PCYR	Q	Q
Q5NPJ8	thiG	Thiazole synthase OS=Zymomonas mobilis subsp. mobilis (strain ATCC 31821 / ZM4 / CP4) OX=264203 GN=thiG PE=3 SV=2	SDDSWSVAGHTFK(1)SR	Q	Q
			YK(1)DYAQNAAAVK	Q	Q
			LIVGTGK(1)YK	Q	Q
O69015	thrB	Homoserine kinase OS=Zymomonas mobilis subsp. mobilis (strain ATCC 31821 / ZM4 / CP4) OX=264203 GN=thrB PE=3 SV=2	ATGEMLGK(1)MHK	Q	Q
Q5NL95	thrC	Threonine synthase OS=Zymomonas mobilis subsp. mobilis (strain ATCC 31821 / ZM4 / CP4) OX=264203 GN=thrC PE=4 SV=2	ETDLPK(1)DVPVVTLATAHPAK	Q	*
			ITGK(1)NAPLPHR	Q	Q
Q5NPH1	thrS	Threonine--tRNA ligase OS=Zymomonas mobilis subsp. mobilis (strain ATCC 31821 / ZM4 / CP4) OX=264203 GN=thrS PE=3 SV=1	EHSLTK(1)VPNILVVGK	Q	Q
			VPNILVVGK(1)R	Q	Q
			LEEAQK(1)R	Q	Q
Q9Z671	thyA	Thymidylate synthase OS=Zymomonas mobilis subsp. mobilis (strain ATCC 31821 / ZM4 / CP4) OX=264203 GN=thyA PE=3 SV=3	K(1)WGDLGPVYGR	Q	Q
			YQAETGALLSK(1)K	Q	Q
Q5NNZ0	tig	Trigger factor OS=Zymomonas mobilis subsp. mobilis (strain ATCC 31821 / ZM4 / CP4) OX=264203 GN=tig PE=3 SV=1	EFAEHQK(1)SFDDSK	Q	Q
			METVETLNEGLK(1)R	Q	Q
			IK(1)EFAEHQK	Q	Q
			SFDDSK(1)K	Q	Q
Q5NR54	tklB	Transketolase OS=Zymomonas mobilis subsp. mobilis (strain ATCC 31821 / ZM4 / CP4) OX=264203 GN=tklB PE=3 SV=1	VLAAIAGK(1)SAR	Q	Q
Q5NR65	tolB	Tol-Pal system protein TolB OS=Zymomonas mobilis subsp. mobilis (strain ATCC 31821 / ZM4 / CP4) OX=264203 GN=tolB PE=3 SV=1	IVYISETGPK(1)NHR	Q	Q
Q5NR69	tolQ	MotA/TolQ/ExbB proton channel OS=Zymomonas mobilis subsp. mobilis (strain ATCC 31821 / ZM4 / CP4) OX=264203 GN=tolQ PE=3 SV=2	SAGK(1)VIDHEGERDR	Q	Q
			AYSK(1)AESMGELER	Q	Q
			IFLAGMQTAK(1)SAGK	Q	Q
Q9X3X7	topA	DNA topoisomerase 1 OS=Zymomonas mobilis subsp. mobilis (strain ATCC 31821 / ZM4 / CP4) OX=264203 GN=topA PE=3 SV=3	YSEASLVK(1)K	Q	Q
			YDGGYVPDK(1)PR	Q	Q
			LAEAAQNK(1)GR	Q	Q
Q5NQB6	tpiA	Triosephosphate isomerase OS=Zymomonas mobilis subsp. mobilis (strain ATCC 31821 / ZM4 / CP4) OX=264203 GN=tpiA PE=3 SV=1	LCLLLGSEGK(1)K	Q	Q
Q5NN83	trmH	tRNA (cytidine/uridine-2'-O-)-methyltransferase TrmJ OS=Zymomonas mobilis subsp. mobilis (strain ATCC 31821 / ZM4 / CP4) OX=264203 GN=trmH PE=1 SV=1	GVLSTLEK(1)PR	Q	*
Q5NPZ7	trpA	Tryptophan synthase alpha chain OS=Zymomonas mobilis subsp. mobilis (strain ATCC 31821 / ZM4 / CP4) OX=264203 GN=trpA PE=3 SV=1	IANTFAK(1)TK	Q	Q
			ALAAK(1)TGYNDIFR	Q	Q
Q5NPZ6	trpB	Tryptophan synthase beta chain OS=Zymomonas mobilis subsp. mobilis (strain ATCC 31821 / ZM4 / CP4) OX=264203 GN=trpB PE=3 SV=1	INNCIGQVLLAK(1)R	Q	Q
Q5NR30	trpD	Anthranilate phosphoribosyltransferase OS=Zymomonas mobilis subsp. mobilis (strain ATCC 31821 / ZM4 / CP4) OX=264203 GN=trpD PE=3 SV=1	IDLTPK(1)QAEHCLK	Q	Q
			K(1)FSQNLR	Q	Q
Q5NR29	trpG	Glutamine amidotransferase of anthranilate synthase OS=Zymomonas mobilis subsp. mobilis (strain ATCC 31821 / ZM4 / CP4) OX=264203 GN=trpG PE=4 SV=1	YHSLVVDK(1)K	Q	Q
Q5NRB6	trpGD	Glutamine amidotransferase of anthranilate synthase OS=Zymomonas mobilis subsp. mobilis (strain ATCC 31821 / ZM4 / CP4) OX=264203 GN=trpGD PE=4 SV=1	AVEISHVGK(1)R	Q	Q
Q9XBR5	trpR	NAD(P)H dehydrogenase (quinone) OS=Zymomonas mobilis subsp. mobilis (strain ATCC 31821 / ZM4 / CP4) OX=264203 GN=trpR PE=3 SV=2	AAGAEADVK(1)R	Q	Q
			IDQK(1)APIAEPK	Q	Q
			FLGK(1)HVAELAK	Q	Q
			NELDGAK(1)FLGK	Q	Q
			QPSK(1)NELDGAK	Q	Q
			VPELVPEEAAK(1)K	Q	Q
			HVAELAK(1)K	Q	Q
			NHFK(1)IDQK	Q	Q
D2YW18	trpS	Tryptophan--tRNA ligase OS=Zymomonas mobilis subsp. mobilis (strain ATCC 31821 / ZM4 / CP4) OX=264203 GN=trpS PE=3 SV=1	MTQFK(1)EK	Q	Q
			LSSFK(1)NDPAEIDR	Q	Q
			MSK(1)SDPSDLSR	Q	Q
			DIATK(1)FNNDYDDK	Q	Q
Q9REQ0	truA	tRNA pseudouridine synthase A OS=Zymomonas mobilis subsp. mobilis (strain ATCC 31821 / ZM4 / CP4) OX=264203 GN=truA PE=3 SV=2	SPVK(1)TLDHLDVR	*	Q
H2VFN3	trxB	Thioredoxin reductase OS=Zymomonas mobilis subsp. mobilis (strain ATCC 31821 / ZM4 / CP4) OX=264203 GN=trxB PE=3 SV=1	GIFACGDVMDK(1)HYR	Q	Q
Q5NL82	tsaD	tRNA N6-adenosine threonylcarbamoyltransferase OS=Zymomonas mobilis subsp. mobilis (strain ATCC 31821 / ZM4 / CP4) OX=264203 GN=tsaD PE=3 SV=1	AYQSGIYK(1)R	Q	Q
Q9X5E8	tsf	Elongation factor Ts OS=Zymomonas mobilis subsp. mobilis (strain ATCC 31821 / ZM4 / CP4) OX=264203 GN=tsf PE=3 SV=2	AK(1)GLAAAAK	*	Q
			ETGKPITLK(1)QFVR	Q	Q
			NEK(1)FQDFVK	Q	Q
			MVEGAVAK(1)YR	Q	Q
			AAESGK(1)PAEIVTR	Q	Q
Q5NQ65	tuf	Elongation factor Tu OS=Zymomonas mobilis subsp. mobilis (strain ATCC 31821 / ZM4 / CP4) OX=264203 GN=tuf PE=3 SV=1	NK(1)PHCNIGTIGHVDHGK	Q	Q
			GQVLAK(1)PGSITPHTEFK	Q	Q
			AEVYVLSK(1)DEGGR	Q	Q
			GSALAALEDK(1)NPEIGK	Q	Q
Q5NMG5	typA	GTP-binding protein TypA OS=Zymomonas mobilis subsp. mobilis (strain ATCC 31821 / ZM4 / CP4) OX=264203 GN=typA PE=4 SV=1	YGPYK(1)GPISGR	Q	Q
			EGTK(1)VTSR	Q	Q
			ASK(1)IMAFR	Q	Q
			AMDSGDLEK(1)ER	Q	Q
			IVSHVNAPK(1)VDADAPFR	Q	Q
			VTESDEK(1)DSFEVAGR	Q	Q
Q04983	tyrC	Cyclohexadienyl dehydrogenase OS=Zymomonas mobilis subsp. mobilis (strain ATCC 31821 / ZM4 / CP4) OX=264203 GN=tyrC PE=1 SV=2	LALK(1)TDHDIRP	Q	Q
Q5NLZ3	tyrS	Tyrosine--tRNA ligase OS=Zymomonas mobilis subsp. mobilis (strain ATCC 31821 / ZM4 / CP4) OX=264203 GN=tyrS PE=3 SV=1	GYIHQITDAK(1)SLDEK	Q	Q
			LAALEGSEINEAK(1)K	Q	Q
			MLSFDSVK(1)LR	Q	Q
			ANIASIK(1)R	Q	Q
			AAEEAAATAK(1)K	Q	Q
			ILANEATK(1)LAHGEK	Q	Q
H2VFS0	ubiB1	Probable protein kinase UbiB OS=Zymomonas mobilis subsp. mobilis (strain ATCC 31821 / ZM4 / CP4) OX=264203 GN=ubiB1 PE=3 SV=1	ILSK(1)HGVLK	Q	Q
Q5NLW7	ubiB2	2-nonaprenyl-3-methyl-6-methoxy-1,4-benzoquinol hydroxylase OS=Zymomonas mobilis subsp. mobilis (strain ATCC 31821 / ZM4 / CP4) OX=264203 GN=ubiB2 PE=3 SV=1	LGSEDHELK(1)K	Q	Q
Q5NPB7	ugd	UDP-glucose 6-dehydrogenase OS=Zymomonas mobilis subsp. mobilis (strain ATCC 31821 / ZM4 / CP4) OX=264203 GN=ugd PE=3 SV=1	NIYTEEEAK(1)K	Q	Q
O31151	uvrA	UvrABC system protein A OS=Zymomonas mobilis subsp. mobilis (strain ATCC 31821 / ZM4 / CP4) OX=264203 GN=uvrA PE=3 SV=2	VAETEGSYTGHYLK(1)R	Q	Q
Q56998	uvrB	UvrABC system protein B OS=Zymomonas mobilis subsp. mobilis (strain ATCC 31821 / ZM4 / CP4) OX=264203 GN=uvrB PE=3 SV=2	LVALQYK(1)R	Q	Q
			SLVTTLTK(1)R	Q	Q
			DVLHQLK(1)R	Q	Q
Q5NLA8	valS	Valine--tRNA ligase OS=Zymomonas mobilis subsp. mobilis (strain ATCC 31821 / ZM4 / CP4) OX=264203 GN=valS PE=3 SV=3	LNNFTGEITK(1)LK	Q	*
			ITPGHDFNDFEVGK(1)R	Q	Q
			AK(1)AEVVAENR	Q	Q
			FDPFIK(1)R	Q	Q
			TIDK(1)TFDPAAIESR	Q	Q
Q5NPY3	xerD	Integrase family protein OS=Zymomonas mobilis subsp. mobilis (strain ATCC 31821 / ZM4 / CP4) OX=264203 GN=xerD PE=3 SV=1	SAALK(1)HFYR	Q	Q
Q5NNW0	xyrA	Aldo/keto reductase OS=Zymomonas mobilis subsp. mobilis (strain ATCC 31821 / ZM4 / CP4) OX=264203 GN=xyrA PE=4 SV=1	SIGVSNYSVQQMDEFK(1)K	Q	Q
			KTDPK(1)FQKPR	Q	Q
			EIDKDILPYAK(1)K	Q	Q
			PAHFDK(1)ISIK	Q	Q
			EIDK(1)DILPYAK	Q	Q
			GHAEEVVGK(1)AIK	Q	Q
			IK(0.001)K(0.999)EIEDSLR	Q	Q
			NTSTQK(1)PAHFDK	Q	Q
Q5NL88	yajC	Sec translocon accessory complex subunit YajC OS=Zymomonas mobilis subsp. mobilis (strain ATCC 31821 / ZM4 / CP4) OX=264203 GN=yajC PE=3 SV=1	VLK(1)VSDR	Q	Q
Q5NL74	ychF	Ribosome-binding ATPase YchF OS=Zymomonas mobilis subsp. mobilis (strain ATCC 31821 / ZM4 / CP4) OX=264203 GN=ychF PE=3 SV=1	LTQPK(1)DVDEER	Q	Q
			RVPNLQK(1)K	Q	Q
Q5NLU8	ygfZ	Folate-binding protein YgfZ OS=Zymomonas mobilis subsp. mobilis (strain ATCC 31821 / ZM4 / CP4) OX=264203 GN=ygfZ PE=4 SV=1	TDHPLDDDK(1)CR	Q	Q
Q9RNL5	yidC	Membrane protein insertase YidC OS=Zymomonas mobilis subsp. mobilis (strain ATCC 31821 / ZM4 / CP4) OX=264203 GN=yidC PE=3 SV=2	ETLAK(1)NSPAVR	Q	Q
Q5NN58	ykfB	Dipeptide epimerase OS=Zymomonas mobilis subsp. mobilis (strain ATCC 31821 / ZM4 / CP4) OX=264203 GN=ykfB PE=3 SV=1	AAAK(1)LAYCPVIK	Q	Q
			VK(1)VDEHNPEDCIK	Q	Q
Q5NRK9	ykgF	Iron-sulfur cluster-binding protein YkgF OS=Zymomonas mobilis subsp. mobilis (strain ATCC 31821 / ZM4 / CP4) OX=264203 GN=ykgF PE=4 SV=1	EMPEVK(1)R	Q	*
Q5NR57	zapA	Cell division protein ZapA OS=Zymomonas mobilis subsp. mobilis (strain ATCC 31821 / ZM4 / CP4) OX=264203 GN=zapA PE=4 SV=1	LCQEK(1)LK	Q	Q
Q5NRL7	ZMO0013	dITP/XTP pyrophosphatase OS=Zymomonas mobilis subsp. mobilis (strain ATCC 31821 / ZM4 / CP4) OX=264203 GN=ZMO0013 PE=3 SV=1	LVLASHNQGK(1)LR	Q	Q
			AMEK(1)VHQELTAK	Q	Q
Q5NRL3	ZMO0017	Fmu (Sun) domain protein OS=Zymomonas mobilis subsp. mobilis (strain ATCC 31821 / ZM4 / CP4) OX=264203 GN=ZMO0017 PE=3 SV=1	IIIDMAEQQK(1)K	Q	Q
			LHDNLK(1)R	Q	Q
Q5NRL1	ZMO0019	Heparinase II/III family protein OS=Zymomonas mobilis subsp. mobilis (strain ATCC 31821 / ZM4 / CP4) OX=264203 GN=ZMO0019 PE=4 SV=1	PGK(1)WLIR	Q	Q
Q5NRI7	ZMO0043	Nucleoside triphosphate pyrophosphatase OS=Zymomonas mobilis subsp. mobilis (strain ATCC 31821 / ZM4 / CP4) OX=264203 GN=ZMO0043 PE=3 SV=1	EK(1)WQAEK	Q	Q
Q5NRH3	ZMO0057	Bacterial PH domain-containing protein OS=Zymomonas mobilis subsp. mobilis (strain ATCC 31821 / ZM4 / CP4) OX=264203 GN=ZMO0057 PE=4 SV=1	IK(1)PFHQNTSDK	Q	Q
Q5NRE4	ZMO0086	(P)ppGpp synthetase I, SpoT/RelA OS=Zymomonas mobilis subsp. mobilis (strain ATCC 31821 / ZM4 / CP4) OX=264203 GN=ZMO0086 PE=3 SV=1	LVDGVTK(1)LSR	Q	Q
			FK(1)DYISTPR	Q	Q
			GDTGQIK(1)R	Q	Q
Q5NRE0	ZMO0090	Short-chain dehydrogenase/reductase SDR OS=Zymomonas mobilis subsp. mobilis (strain ATCC 31821 / ZM4 / CP4) OX=264203 GN=ZMO0090 PE=3 SV=1	VK(1)IDLTGK	Q	Q
			K(0.842)TGK(0.158)SYEEAAADFTK	Q	Q
			TGK(1)SYEEAAADFTK	Q	Q
			MLEPEVK(1)K	Q	Q
			LNSAIAEVK(1)K	Q	Q
Q5NRD8	ZMO0092	Uncharacterized protein OS=Zymomonas mobilis subsp. mobilis (strain ATCC 31821 / ZM4 / CP4) OX=264203 GN=ZMO0092 PE=4 SV=1	ICEFK(1)TYFR	Q	Q
Q5NRC9	ZMO0101	NAD-dependent epimerase/dehydratase OS=Zymomonas mobilis subsp. mobilis (strain ATCC 31821 / ZM4 / CP4) OX=264203 GN=ZMO0101 PE=4 SV=1	YQLK(1)NIGFEK	Q	Q
Q5NRC3	ZMO0107	NTP_transf_3 domain-containing protein OS=Zymomonas mobilis subsp. mobilis (strain ATCC 31821 / ZM4 / CP4) OX=264203 GN=ZMO0107 PE=4 SV=1	VAK(1)TLLALSPDK	Q	Q
Q5NRB9	ZMO0111	ABC transporter related protein OS=Zymomonas mobilis subsp. mobilis (strain ATCC 31821 / ZM4 / CP4) OX=264203 GN=ZMO0111 PE=4 SV=1	ILMGDLDPDQGIVK(1)R	Q	*
			VVIDAK(1)NISK	Q	Q
			K(1)HVVGYLK	Q	Q
Q5NRB4	ZMO0116	BadM/Rrf2 family transcriptional regulator OS=Zymomonas mobilis subsp. mobilis (strain ATCC 31821 / ZM4 / CP4) OX=264203 GN=ZMO0116 PE=4 SV=1	PYLTK(1)ILGR	Q	Q
			LQEAGLITAK(1)R	Q	Q
Q5NRB0	ZMO0120	Dihydroorotate dehydrogenase OS=Zymomonas mobilis subsp. mobilis (strain ATCC 31821 / ZM4 / CP4) OX=264203 GN=ZMO0120 PE=4 SV=2	GK(1)IEEDYALAAR	Q	Q
			TAYFK(1)DNAK	Q	Q
Q5NRA9	ZMO0121	AAA ATPase central domain protein OS=Zymomonas mobilis subsp. mobilis (strain ATCC 31821 / ZM4 / CP4) OX=264203 GN=ZMO0121 PE=4 SV=1	GYEK(1)HITER	Q	Q
Q5NRA8	ZMO0122	Uncharacterized protein OS=Zymomonas mobilis subsp. mobilis (strain ATCC 31821 / ZM4 / CP4) OX=264203 GN=ZMO0122 PE=4 SV=2	HDQLK(1)EMVSSK	*	Q
			LVHSDIK(1)HDQLK	Q	Q
Q5NRA5	ZMO0125	Cys-tRNA(Pro)/Cys-tRNA(Cys) deacylase OS=Zymomonas mobilis subsp. mobilis (strain ATCC 31821 / ZM4 / CP4) OX=264203 GN=ZMO0125 PE=3 SV=1	MTGYHVGGISPFGQK(1)K	Q	*
Q5NR88	ZMO0142	Pyridoxal phosphate homeostasis protein OS=Zymomonas mobilis subsp. mobilis (strain ATCC 31821 / ZM4 / CP4) OX=264203 GN=ZMO0142 PE=3 SV=2	WPPLIK(1)AHPDIR	*	Q
			VQEALGK(1)WPPLIK	Q	Q
			GGCDIADTK(1)AILQQCR	Q	Q
			LHCVGQLQSNK(1)AK	Q	Q
Q5NR85	ZMO0145	Peptidase M28 OS=Zymomonas mobilis subsp. mobilis (strain ATCC 31821 / ZM4 / CP4) OX=264203 GN=ZMO0145 PE=4 SV=2	VFK(1)AEHQPDR	Q	Q
Q5NR80	ZMO0150	GCN5-related N-acetyltransferase OS=Zymomonas mobilis subsp. mobilis (strain ATCC 31821 / ZM4 / CP4) OX=264203 GN=ZMO0150 PE=4 SV=1	K(1)LK(1)IPLGPPEK	*	Q
			K(1)LK(1)IPLGPPEK	*	Q
Q5NR77	ZMO0153	Probable transcriptional regulatory protein ZMO0153 OS=Zymomonas mobilis subsp. mobilis (strain ATCC 31821 / ZM4 / CP4) OX=264203 GN=ZMO0153 PE=3 SV=1	TALSK(1)NGGNLGTSGSVTHGFDR	Q	*
			EVTVAAK(1)SGLPDPNANPR	Q	Q
			SALFSK(1)LSR	Q	Q
			FK(1)NIMYR	Q	Q
Q5NR74	ZMO0156	Uncharacterized protein OS=Zymomonas mobilis subsp. mobilis (strain ATCC 31821 / ZM4 / CP4) OX=264203 GN=ZMO0156 PE=4 SV=1	VLMDSHPQVK(1)TNK	Q	Q
			VIK(1)VLMDSHPQVK	Q	Q
			YK(1)SLLAR	Q	Q
Q5NR70	ZMO0160	Thioesterase superfamily protein OS=Zymomonas mobilis subsp. mobilis (strain ATCC 31821 / ZM4 / CP4) OX=264203 GN=ZMO0160 PE=4 SV=2	AATLQLQQK(1)IFR	Q	Q
Q5NR61	ZMO0169	Short-chain dehydrogenase/reductase OS=Zymomonas mobilis subsp. mobilis (strain ATCC 31821 / ZM4 / CP4) OX=264203 GN=ZMO0169 PE=3 SV=1	GIK(1)VNSICPGYTATDATK	Q	Q
Q5NR47	ZMO0183	ABC transporter related protein OS=Zymomonas mobilis subsp. mobilis (strain ATCC 31821 / ZM4 / CP4) OX=264203 GN=ZMO0183 PE=4 SV=1	GLTK(1)SFGEK	Q	Q
			FTFGK(1)HEIATR	Q	Q
			IK(1)AFEELVEK	Q	Q
			AYVGAFNFK(1)GSDQQK	Q	Q
			SSAQAYK(1)K	Q	Q
Q5NR15	ZMO0215	5-formyltetrahydrofolate cyclo-ligase OS=Zymomonas mobilis subsp. mobilis (strain ATCC 31821 / ZM4 / CP4) OX=264203 GN=ZMO0215 PE=3 SV=2	IVEK(1)DAPLDFHR	Q	Q
Q5NQZ4	ZMO0236	Iron-sulfur cluster carrier protein OS=Zymomonas mobilis subsp. mobilis (strain ATCC 31821 / ZM4 / CP4) OX=264203 GN=ZMO0236 PE=3 SV=1	SVSDPVSGQSLIESK(1)R	Q	Q
Q5NQY6	ZMO0244	HU family DNA-binding protein OS=Zymomonas mobilis subsp. mobilis (strain ATCC 31821 / ZM4 / CP4) OX=264203 GN=ZMO0244 PE=3 SV=1	K(1)GHNPATLQEIEIPASNR	Q	Q
			IASGQGLTK(1)TDAK	Q	Q
			VK(1)HSAAR	Q	Q
Q5NQW7	ZMO0263	Uncharacterized protein OS=Zymomonas mobilis subsp. mobilis (strain ATCC 31821 / ZM4 / CP4) OX=264203 GN=ZMO0263 PE=4 SV=1	VK(1)GDYQNANK	Q	Q
Q5NQV1	ZMO0279	Cold-shock DNA-binding domain protein OS=Zymomonas mobilis subsp. mobilis (strain ATCC 31821 / ZM4 / CP4) OX=264203 GN=ZMO0279 PE=4 SV=2	SSGTVK(1)FFNAMK	Q	Q
			QLTGEK(1)SSGTVK	Q	Q
			RGK(1)YAAVNLAQLDD	Q	Q
Q5NQU4	ZMO0286	DUF541 domain-containing protein OS=Zymomonas mobilis subsp. mobilis (strain ATCC 31821 / ZM4 / CP4) OX=264203 GN=ZMO0286 PE=4 SV=2	AIAAAK(1)SR	Q	Q
H2VFR3	ZMO0298	Uncharacterized protein OS=Zymomonas mobilis subsp. mobilis (strain ATCC 31821 / ZM4 / CP4) OX=264203 GN=ZMO0298 PE=4 SV=1	SDK(1)ANTPSPTEK	Q	Q
			TSPAPQEAK(1)TDK	Q	Q
			DIPIVTK(1)TSPAPQEAK	Q	Q
H2VFL6	ZMO0305	Stress responsive alpha-beta barrel domain protein OS=Zymomonas mobilis subsp. mobilis (strain ATCC 31821 / ZM4 / CP4) OX=264203 GN=ZMO0305 PE=4 SV=1	EVTK(1)QFLELAK	Q	Q
			EVGVEK(1)FTSPDFHSGK	Q	Q
Q5NQS1	ZMO0309	Short-chain dehydrogenase/reductase SDR OS=Zymomonas mobilis subsp. mobilis (strain ATCC 31821 / ZM4 / CP4) OX=264203 GN=ZMO0309 PE=4 SV=2	ANK(1)SNISEGR	Q	Q
Q5NQR2	ZMO0318	Short-chain dehydrogenase/reductase SDR OS=Zymomonas mobilis subsp. mobilis (strain ATCC 31821 / ZM4 / CP4) OX=264203 GN=ZMO0318 PE=4 SV=1	IMDASIEDWK(1)K	Q	Q
			MMDDIAAK(1)YGK	Q	Q
			IDVSDPDAVK(1)K	Q	Q
			MAANWPESAQAQFK(1)NR	Q	Q
			DAEEVAASLPK(1)DR	Q	Q
			VNSVCPCLVK(1)TK	Q	Q
			FAMPYLVK(1)SK	Q	Q
H2VFL8	ZMO0335	ATPase MipZ OS=Zymomonas mobilis subsp. mobilis (strain ATCC 31821 / ZM4 / CP4) OX=264203 GN=ZMO0335 PE=4 SV=1	HVASAMTELSK(1)R	Q	Q
Q5NQN6	ZMO0344	Peptidase U62 modulator of DNA gyrase OS=Zymomonas mobilis subsp. mobilis (strain ATCC 31821 / ZM4 / CP4) OX=264203 GN=ZMO0344 PE=4 SV=1	VALCQK(1)IDAAAR	Q	*
			PGLLTPDDAK(1)R	Q	Q
			LK(1)NASYDNQAGFGLR	Q	Q
Q5NQN0	ZMO0350	Putative ParB-like nuclease OS=Zymomonas mobilis subsp. mobilis (strain ATCC 31821 / ZM4 / CP4) OX=264203 GN=ZMO0350 PE=4 SV=1	ALILAHDK(1)K	Q	Q
Q5NQM7	ZMO0353	4-diphosphocytidyl-2C-methyl-D-erythritol synthase OS=Zymomonas mobilis subsp. mobilis (strain ATCC 31821 / ZM4 / CP4) OX=264203 GN=ZMO0353 PE=4 SV=2	FGDPLPK(1)QFK	Q	Q
Q5NQH3	ZMO0407	GcrA cell cycle regulator OS=Zymomonas mobilis subsp. mobilis (strain ATCC 31821 / ZM4 / CP4) OX=264203 GN=ZMO0407 PE=4 SV=1	EK(1)EEATPSVSK	Q	Q
			NAVIGK(1)AHR	Q	Q
			AVEAVAPPAVAEK(1)K	Q	Q
Q5NQE0	ZMO0441	ATP12 ATPase OS=Zymomonas mobilis subsp. mobilis (strain ATCC 31821 / ZM4 / CP4) OX=264203 GN=ZMO0441 PE=4 SV=1	ATVDK(1)AEIGFAVK	Q	Q
Q5NQD9	ZMO0442	HAD (Haloacid dehalogenase) family phosphatase OS=Zymomonas mobilis subsp. mobilis (strain ATCC 31821 / ZM4 / CP4) OX=264203 GN=ZMO0442 PE=4 SV=2	NAYGK(1)FPMAVASCAPR	Q	Q
			FDHK(1)AISDK	Q	Q
			VGQK(1)FDHK	Q	Q
Q5NQD7	ZMO0444	Lipolytic protein G-D-S-L family OS=Zymomonas mobilis subsp. mobilis (strain ATCC 31821 / ZM4 / CP4) OX=264203 GN=ZMO0444 PE=4 SV=1	VLK(1)FSQQSTGFTR	Q	Q
Q5NQD2	ZMO0449	TPR_21 domain-containing protein OS=Zymomonas mobilis subsp. mobilis (strain ATCC 31821 / ZM4 / CP4) OX=264203 GN=ZMO0449 PE=4 SV=2	AK(1)SLANSYTDIVGNNK	Q	Q
Q5NQB4	ZMO0467	Peptidylprolyl isomerase OS=Zymomonas mobilis subsp. mobilis (strain ATCC 31821 / ZM4 / CP4) OX=264203 GN=ZMO0467 PE=4 SV=2	HSEMVEK(1)SR	Q	Q
			EK(1)LEVVQTAPLRR	Q	Q
			VK(1)NQVVMDIR	Q	Q
			SHASEYAATEK(1)R	Q	Q
			AIADFYK(1)SHIER	Q	Q
Q5NQA9	ZMO0472	RpsU-divergently transcribed protein OS=Zymomonas mobilis subsp. mobilis (strain ATCC 31821 / ZM4 / CP4) OX=264203 GN=ZMO0472 PE=4 SV=1	SEDSK(1)FSFSR	Q	Q
			LAGDK(1)STDFSYYTR	Q	Q
Q5NQA3	ZMO0478	Two component transcriptional regulator, winged helix family OS=Zymomonas mobilis subsp. mobilis (strain ATCC 31821 / ZM4 / CP4) OX=264203 GN=ZMO0478 PE=4 SV=1	HCDPK(1)PPILLSTAR	Q	Q
			SFHK(1)GYALLR	Q	Q
			TLDTHISK(1)IR	Q	Q
Q5NQ96	ZMO0485	Acyl-CoA dehydrogenase domain protein OS=Zymomonas mobilis subsp. mobilis (strain ATCC 31821 / ZM4 / CP4) OX=264203 GN=ZMO0485 PE=3 SV=1	YLPK(1)IASGELR	Q	Q
Q5NQ95	ZMO0486	MaoC_dehydrat_N domain-containing protein OS=Zymomonas mobilis subsp. mobilis (strain ATCC 31821 / ZM4 / CP4) OX=264203 GN=ZMO0486 PE=4 SV=1	AQPK(1)QFLFQSR	Q	Q
			IVDVVPK(1)K	Q	Q
Q5NQ94	ZMO0487	HpcH/HpaI aldolase OS=Zymomonas mobilis subsp. mobilis (strain ATCC 31821 / ZM4 / CP4) OX=264203 GN=ZMO0487 PE=3 SV=1	QLAQIDSVK(1)R	Q	Q
O66114	ZMO0505	Uncharacterized RNA pseudouridine synthase ZMO0505 OS=Zymomonas mobilis subsp. mobilis (strain ATCC 31821 / ZM4 / CP4) OX=264203 GN=ZMO0505 PE=3 SV=2	LSEAFSQGQVK(1)K	Q	Q
O66120	ZMO0511	Uncharacterized acyl-CoA thioester hydrolase ZMO0511 OS=Zymomonas mobilis subsp. mobilis (strain ATCC 31821 / ZM4 / CP4) OX=264203 GN=ZMO0511 PE=3 SV=1	SNQVTK(1)SDNSEPLAPAGEPAIR	Q	Q
Q5NQ34	ZMO0547	Chloride channel core OS=Zymomonas mobilis subsp. mobilis (strain ATCC 31821 / ZM4 / CP4) OX=264203 GN=ZMO0547 PE=4 SV=2	EEATAASNHAK(1)FL	Q	Q
Q5NQ22	ZMO0559	AAA domain-containing protein OS=Zymomonas mobilis subsp. mobilis (strain ATCC 31821 / ZM4 / CP4) OX=264203 GN=ZMO0559 PE=4 SV=1	MLSADDNNLK(1)R	Q	Q
Q5NQ18	ZMO0563	Chorismate mutase OS=Zymomonas mobilis subsp. mobilis (strain ATCC 31821 / ZM4 / CP4) OX=264203 GN=ZMO0563 PE=4 SV=1	ITSDVSYYK(1)AEK	Q	Q
Q5NQ10	ZMO0571	Binding-protein-dependent transport systems inner membrane component OS=Zymomonas mobilis subsp. mobilis (strain ATCC 31821 / ZM4 / CP4) OX=264203 GN=ZMO0571 PE=3 SV=2	SFK(1)LSAWQR	Q	Q
Q5NQ09	ZMO0572	ABC transporter ATPase component OS=Zymomonas mobilis subsp. mobilis (strain ATCC 31821 / ZM4 / CP4) OX=264203 GN=ZMO0572 PE=4 SV=1	FVEMEK(1)GDIR	Q	Q
			SGSGK(1)STLLR	Q	Q
H2VFR0	ZMO0627	GT2 family glycosyltransferase OS=Zymomonas mobilis subsp. mobilis (strain ATCC 31821 / ZM4 / CP4) OX=264203 GN=ZMO0627 PE=4 SV=1	SSVLAGAK(1)NIAVK	Q	Q
H2VFR2	ZMO0628	Glycosyl transferase family 2 OS=Zymomonas mobilis subsp. mobilis (strain ATCC 31821 / ZM4 / CP4) OX=264203 GN=ZMO0628 PE=4 SV=1	VK(1)HIGQLPYTLGSD	Q	Q
			LLSHNK(1)DIIGANYR	Q	Q
Q5NPS8	ZMO0658	Peptidase M20 OS=Zymomonas mobilis subsp. mobilis (strain ATCC 31821 / ZM4 / CP4) OX=264203 GN=ZMO0658 PE=4 SV=2	MQLAENLLK(1)K	Q	Q
Q5NPS2	ZMO0664	DctA-YdbH domain-containing protein OS=Zymomonas mobilis subsp. mobilis (strain ATCC 31821 / ZM4 / CP4) OX=264203 GN=ZMO0664 PE=4 SV=1	EVNQLHIK(1)AR	Q	Q
Q5NPS0	ZMO0666	Uncharacterized protein OS=Zymomonas mobilis subsp. mobilis (strain ATCC 31821 / ZM4 / CP4) OX=264203 GN=ZMO0666 PE=4 SV=1	AAYTAEAAK(1)R	Q	Q
Q5NPQ4	ZMO0682	CRISPR-associated protein Csy1 family OS=Zymomonas mobilis subsp. mobilis (strain ATCC 31821 / ZM4 / CP4) OX=264203 GN=ZMO0682 PE=4 SV=1	FLK(1)SNPPDNLNTR	Q	Q
			EASELVYQEYK(1)K	Q	Q
Q5NPQ3	ZMO0683	CRISPR-associated protein Csy2 family OS=Zymomonas mobilis subsp. mobilis (strain ATCC 31821 / ZM4 / CP4) OX=264203 GN=ZMO0683 PE=4 SV=2	IAGGSIIPPSPNMAK(1)HR	Q	*
			SEAQSPK(1)TETK	Q	*
Q5NPQ2	ZMO0684	CRISPR-associated protein Csy3 family OS=Zymomonas mobilis subsp. mobilis (strain ATCC 31821 / ZM4 / CP4) OX=264203 GN=ZMO0684 PE=4 SV=1	NLK(1)TASVLSFER	Q	Q
Q5NPP3	ZMO0693	OsmC family protein OS=Zymomonas mobilis subsp. mobilis (strain ATCC 31821 / ZM4 / CP4) OX=264203 GN=ZMO0693 PE=4 SV=1	SVDAK(1)YHATAIATGGR	Q	Q
Q5NPP2	ZMO0694	Uncharacterized protein OS=Zymomonas mobilis subsp. mobilis (strain ATCC 31821 / ZM4 / CP4) OX=264203 GN=ZMO0694 PE=4 SV=2	HASTPHK(1)K	Q	Q
			TAIATANSQLK(1)SGQR	Q	Q
			AINQAIALAK(1)SNK	Q	Q
Q5NPN2	ZMO0704	AMP-dependent synthetase and ligase OS=Zymomonas mobilis subsp. mobilis (strain ATCC 31821 / ZM4 / CP4) OX=264203 GN=ZMO0704 PE=4 SV=2	SIVNCGKPVK(1)DTTISIR	Q	Q
			LHAEINQK(1)VR	Q	Q
Q5NPM0	ZMO0716	DUF344/polyphosphate kinase 2 domain-containing protein OS=Zymomonas mobilis subsp. mobilis (strain ATCC 31821 / ZM4 / CP4) OX=264203 GN=ZMO0716 PE=4 SV=1	IFCHISDK(1)TQDER	Q	Q
			VLVQLQK(1)R	Q	Q
Q5NPL4	ZMO0722	Endothelin-converting enzyme 1 OS=Zymomonas mobilis subsp. mobilis (strain ATCC 31821 / ZM4 / CP4) OX=264203 GN=ZMO0722 PE=4 SV=1	TYNK(1)WQR	Q	Q
			AVK(1)NQHDFAR	Q	Q
Q5NPJ7	ZMO0739	Antibiotic biosynthesis monooxygenase OS=Zymomonas mobilis subsp. mobilis (strain ATCC 31821 / ZM4 / CP4) OX=264203 GN=ZMO0739 PE=4 SV=1	K(1)SDALPQWR	Q	Q
Q5NPI3	ZMO0753	Glutaredoxin OS=Zymomonas mobilis subsp. mobilis (strain ATCC 31821 / ZM4 / CP4) OX=264203 GN=ZMO0753 PE=3 SV=1	AK(1)ALFAEK	Q	Q
Q5NPI3			GVSFDEYDVTDDSAK(1)R	Q	Q
			VCPYCK(1)R	Q	Q
			RTEMIK(1)R	Q	Q
Q5NPI0	ZMO0756	TPR repeat-containing protein OS=Zymomonas mobilis subsp. mobilis (strain ATCC 31821 / ZM4 / CP4) OX=264203 GN=ZMO0756 PE=4 SV=2	NNVAK(1)ALFYK	*	Q
Q5NPH9	ZMO0757	TPR repeat-containing protein OS=Zymomonas mobilis subsp. mobilis (strain ATCC 31821 / ZM4 / CP4) OX=264203 GN=ZMO0757 PE=4 SV=2	IVANTLLNK(1)AGCIEK	Q	Q
			K(1)YHILAEK	Q	Q
Q5NPH3	ZMO0763	Tetratricopeptide domain protein OS=Zymomonas mobilis subsp. mobilis (strain ATCC 31821 / ZM4 / CP4) OX=264203 GN=ZMO0763 PE=4 SV=1	AK(1)NDITEAEK	Q	Q
Q5NPH2	ZMO0764	Alpha/beta hydrolase fold protein OS=Zymomonas mobilis subsp. mobilis (strain ATCC 31821 / ZM4 / CP4) OX=264203 GN=ZMO0764 PE=4 SV=1	AIALGAWAAEK(1)K	Q	Q
			TSAFIK(1)SAHGK	Q	Q
Q5NPG3	ZMO0773	Peptidyl-prolyl cis-trans isomerase OS=Zymomonas mobilis subsp. mobilis (strain ATCC 31821 / ZM4 / CP4) OX=264203 GN=ZMO0773 PE=3 SV=1	LRPDLAPK(1)HVER	Q	Q
Q5NPF9	ZMO0777	Beta-lactamase domain protein OS=Zymomonas mobilis subsp. mobilis (strain ATCC 31821 / ZM4 / CP4) OX=264203 GN=ZMO0777 PE=4 SV=1	DK(1)DEITLGEER	Q	Q
Q5NPF7	ZMO0779	Efflux transporter, RND family, MFP subunit OS=Zymomonas mobilis subsp. mobilis (strain ATCC 31821 / ZM4 / CP4) OX=264203 GN=ZMO0779 PE=3 SV=2	LIAEDAVSQQEADEK(1)K	Q	Q
Q5NPE9	ZMO0787	Glucose-methanol-choline oxidoreductase OS=Zymomonas mobilis subsp. mobilis (strain ATCC 31821 / ZM4 / CP4) OX=264203 GN=ZMO0787 PE=4 SV=1	GSGNK(1)IEAVHYR	Q	Q
			LK(1)SLYGVGR	Q	Q
Q5NPE2	ZMO0794	Prolyl oligopeptidase OS=Zymomonas mobilis subsp. mobilis (strain ATCC 31821 / ZM4 / CP4) OX=264203 GN=ZMO0794 PE=4 SV=2	AMAWVK(1)SHNNK	Q	Q
Q5NPD1	ZMO0805	NLP/P60 protein OS=Zymomonas mobilis subsp. mobilis (strain ATCC 31821 / ZM4 / CP4) OX=264203 GN=ZMO0805 PE=4 SV=1	ADIK(1)SQPR	Q	Q
			SPFGYIHK(1)R	Q	Q
Q5NP92	ZMO0844	Sporulation domain protein OS=Zymomonas mobilis subsp. mobilis (strain ATCC 31821 / ZM4 / CP4) OX=264203 GN=ZMO0844 PE=4 SV=2	IGEK(1)TFYR	Q	Q
D2YW20	ZMO0857	DUF1013 domain-containing protein OS=Zymomonas mobilis subsp. mobilis (strain ATCC 31821 / ZM4 / CP4) OX=264203 GN=ZMO0857 PE=4 SV=1	ELNAIIAK(1)VEK	Q	Q
			GFVDPFTK(1)K	Q	Q
Q5NP74	ZMO0862	Nucleoid-associated protein ZMO0862 OS=Zymomonas mobilis subsp. mobilis (strain ATCC 31821 / ZM4 / CP4) OX=264203 GN=ZMO0862 PE=3 SV=1	AK(1)ADEASNAEMSK	Q	Q
Q5NP40	ZMO0896	Uncharacterized protein OS=Zymomonas mobilis subsp. mobilis (strain ATCC 31821 / ZM4 / CP4) OX=264203 GN=ZMO0896 PE=4 SV=1	SSDSLASLK(1)K	Q	Q
Q5NP28	ZMO0908	Lipopolysaccharide biosynthesis protein OS=Zymomonas mobilis subsp. mobilis (strain ATCC 31821 / ZM4 / CP4) OX=264203 GN=ZMO0908 PE=4 SV=2	YYLNHVK(1)VK	Q	Q
			VK(1)YETETGITNVK	Q	Q
Q5NP26	ZMO0910	ABC transporter related protein OS=Zymomonas mobilis subsp. mobilis (strain ATCC 31821 / ZM4 / CP4) OX=264203 GN=ZMO0910 PE=4 SV=1	K(1)FENTVFR	Q	*
Q5NP19	ZMO0917	2-nitropropane dioxygenase NPD OS=Zymomonas mobilis subsp. mobilis (strain ATCC 31821 / ZM4 / CP4) OX=264203 GN=ZMO0917 PE=4 SV=1	IIPQIYHSK(1)TRPER	Q	Q
			FLK(1)NLEER	Q	Q
			AFNALWK(1)R	Q	Q
Q5NP16	ZMO0920	MliC domain-containing protein OS=Zymomonas mobilis subsp. mobilis (strain ATCC 31821 / ZM4 / CP4) OX=264203 GN=ZMO0920 PE=4 SV=1	SYHYLCDNK(1)K	Q	Q
Q5NP15	ZMO0921	Uncharacterized protein OS=Zymomonas mobilis subsp. mobilis (strain ATCC 31821 / ZM4 / CP4) OX=264203 GN=ZMO0921 PE=4 SV=2	AFTK(1)VHGPLVR	Q	Q
Q5NNZ9	ZMO0937	Aromatic-amino-acid transaminase OS=Zymomonas mobilis subsp. mobilis (strain ATCC 31821 / ZM4 / CP4) OX=264203 GN=ZMO0937 PE=4 SV=2	TAYAENITERPSHSEK(1)K	Q	Q
Q5NNZ7	ZMO0939	Guanine deaminase OS=Zymomonas mobilis subsp. mobilis (strain ATCC 31821 / ZM4 / CP4) OX=264203 GN=ZMO0939 PE=3 SV=1	DECAAVK(1)ER	Q	Q
Q5NNX3	ZMO0963	TetR family transcriptional regulator OS=Zymomonas mobilis subsp. mobilis (strain ATCC 31821 / ZM4 / CP4) OX=264203 GN=ZMO0963 PE=4 SV=2	EAILEEAK(1)R	Q	Q
Q5NNW4	ZMO0972	Hopanoid biosynthesis associated glycosyl transferase protein HpnI OS=Zymomonas mobilis subsp. mobilis (strain ATCC 31821 / ZM4 / CP4) OX=264203 GN=ZMO0972 PE=4 SV=1	QVVHALEK(1)K	Q	Q
			LIVDSK(1)SHGTNAK	Q	Q
Q5NNW3	ZMO0973	Hopanoid biosynthesis associated radical SAM protein HpnJ OS=Zymomonas mobilis subsp. mobilis (strain ATCC 31821 / ZM4 / CP4) OX=264203 GN=ZMO0973 PE=4 SV=2	YALK(1)TFPQVK	Q	Q
			VETAEK(1)FTR	Q	Q
Q5NNU2	ZMO0994	Uncharacterized protein OS=Zymomonas mobilis subsp. mobilis (strain ATCC 31821 / ZM4 / CP4) OX=264203 GN=ZMO0994 PE=4 SV=2	AGDAIENTTDK(1)AGTGIK	Q	Q
			TK(1)SSAETATDNAGHTIAR	Q	Q
			SADK(1)AGDAIENTTDK	Q	Q
			TTDK(1)SGDALDK	Q	Q
			AVSDTAEDAHDGAK(1)NVTNK	Q	Q
Q8GF64	ZMO1_ZMOp39x008	NAD(P)-dependent oxidoreductase OS=Zymomonas mobilis subsp. mobilis (strain ATCC 31821 / ZM4 / CP4) OX=264203 GN=ZMO1_ZMOp39x008 PE=4 SV=1	VISETAK(1)HFGR	Q	Q
Q5NNS9	ZMO1007	UPF0187 domain-containing protein OS=Zymomonas mobilis subsp. mobilis (strain ATCC 31821 / ZM4 / CP4) OX=264203 GN=ZMO1007 PE=4 SV=1	FLSAEECEK(1)LR	Q	Q
Q5NNS7	ZMO1009	SapC family protein OS=Zymomonas mobilis subsp. mobilis (strain ATCC 31821 / ZM4 / CP4) OX=264203 GN=ZMO1009 PE=4 SV=1	IDPK(1)SEDMSLCVDPSR	Q	Q
Q5NNS3	ZMO1013	dTTP/UTP pyrophosphatase OS=Zymomonas mobilis subsp. mobilis (strain ATCC 31821 / ZM4 / CP4) OX=264203 GN=ZMO1013 PE=3 SV=1	VSSNIVTFK(1)SLSPR	*	Q
Q5NNR9	ZMO1017	ABC transporter related protein OS=Zymomonas mobilis subsp. mobilis (strain ATCC 31821 / ZM4 / CP4) OX=264203 GN=ZMO1017 PE=4 SV=1	LDHPWIK(1)R	Q	Q
Q5NNQ2	ZMO1034	Calcium-binding EF-hand-containing protein OS=Zymomonas mobilis subsp. mobilis (strain ATCC 31821 / ZM4 / CP4) OX=264203 GN=ZMO1034 PE=4 SV=1	NQCQAMMAK(1)FK	Q	Q
Q5NNP5	ZMO1041	NUDIX hydrolase OS=Zymomonas mobilis subsp. mobilis (strain ATCC 31821 / ZM4 / CP4) OX=264203 GN=ZMO1041 PE=4 SV=2	LSELPDFLEQK(1)R	Q	Q
Q5NNN1	ZMO1055	Bifunctional diguanylate cyclase (GGDEF)/phosphodiesterase OS=Zymomonas mobilis subsp. mobilis (strain ATCC 31821 / ZM4 / CP4) OX=264203 GN=ZMO1055 PE=4 SV=1	TIVEGIETPEQK(1)K	Q	Q
Q5NNI9	ZMO1097	Thioredoxin OS=Zymomonas mobilis subsp. mobilis (strain ATCC 31821 / ZM4 / CP4) OX=264203 GN=ZMO1097 PE=3 SV=1	TGGAPK(1)SQLK	Q	Q
Q5NNI6	ZMO1100	Nucleotidyl transferase OS=Zymomonas mobilis subsp. mobilis (strain ATCC 31821 / ZM4 / CP4) OX=264203 GN=ZMO1100 PE=4 SV=1	EEDTLLETGGGIK(1)K	Q	Q
			TAMILAAGFGK(1)R	Q	Q
			AVK(1)VTDTILR	Q	Q
Q5NNI1	ZMO1105	Histidine kinase OS=Zymomonas mobilis subsp. mobilis (strain ATCC 31821 / ZM4 / CP4) OX=264203 GN=ZMO1105 PE=4 SV=2	GQHDPHLLK(1)NAYQR	*	Q
			TSK(1)SGSEDTQIR	Q	Q
Q5NNH9	ZMO1107	Transcriptional regulator AsnC family OS=Zymomonas mobilis subsp. mobilis (strain ATCC 31821 / ZM4 / CP4) OX=264203 GN=ZMO1107 PE=4 SV=1	DLPGVPVDTK(1)E	Q	Q
Q5NNH7	ZMO1109	Tetratricopeptide-like helical domain-containing protein OS=Zymomonas mobilis subsp. mobilis (strain ATCC 31821 / ZM4 / CP4) OX=264203 GN=ZMO1109 PE=4 SV=2	SK(1)SGVDNDLTTLR	Q	Q
			MQATNQAVPESWLK(1)R	Q	Q
Q5NNG2	ZMO1124	Sigma-54-dependent Fis family transcriptional regulator OS=Zymomonas mobilis subsp. mobilis (strain ATCC 31821 / ZM4 / CP4) OX=264203 GN=ZMO1124 PE=4 SV=1	LK(1)SLGLAEPR	Q	Q
Q5NNF6	ZMO1130	CinA domain protein OS=Zymomonas mobilis subsp. mobilis (strain ATCC 31821 / ZM4 / CP4) OX=264203 GN=ZMO1130 PE=3 SV=2	RDADPNEVVAEQK(1)SFGDLGR	Q	Q
Q5NND9	ZMO1147	Chaperone protein Skp (OmpH) OS=Zymomonas mobilis subsp. mobilis (strain ATCC 31821 / ZM4 / CP4) OX=264203 GN=ZMO1147 PE=4 SV=1	MQK(1)SGASMTVMQPK	Q	Q
			INAFQSK(1)QQSAQR	Q	Q
Q5NN72	ZMO1214	DEAD/DEAH box helicase domain protein OS=Zymomonas mobilis subsp. mobilis (strain ATCC 31821 / ZM4 / CP4) OX=264203 GN=ZMO1214 PE=3 SV=2	PAQEK(1)SATPSPR	Q	Q
			NTYPSK(1)SEETVSPK	Q	Q
			LDSVESDFPK(1)NQAPR	Q	Q
Q5NN70	ZMO1216	Signal transduction histidine kinase OS=Zymomonas mobilis subsp. mobilis (strain ATCC 31821 / ZM4 / CP4) OX=264203 GN=ZMO1216 PE=4 SV=1	QVSK(1)AFYHVAVR	Q	Q
			AIVDYGK(1)TGEIQK	Q	Q
Q5NN64	ZMO1222	3-oxoacyl-(Acyl-carrier-protein) reductase OS=Zymomonas mobilis subsp. mobilis (strain ATCC 31821 / ZM4 / CP4) OX=264203 GN=ZMO1222 PE=4 SV=1	EAAK(1)SQIPAGR	Q	Q
Q5NN51	ZMO1235	Ferric uptake regulator, Fur family OS=Zymomonas mobilis subsp. mobilis (strain ATCC 31821 / ZM4 / CP4) OX=264203 GN=ZMO1235 PE=3 SV=1	ESAEK(1)NDFVAER	Q	Q
Q5NN38	ZMO1248	Uncharacterized protein OS=Zymomonas mobilis subsp. mobilis (strain ATCC 31821 / ZM4 / CP4) OX=264203 GN=ZMO1248 PE=4 SV=1	DSNADDITLGNK(1)NH	Q	Q
Q5NN21	ZMO1265	DUF1847 domain-containing protein OS=Zymomonas mobilis subsp. mobilis (strain ATCC 31821 / ZM4 / CP4) OX=264203 GN=ZMO1265 PE=4 SV=1	YSEAPATTLVTK(1)DR	Q	Q
Q5NN16	ZMO1270	8-amino-7-oxononanoate synthase OS=Zymomonas mobilis subsp. mobilis (strain ATCC 31821 / ZM4 / CP4) OX=264203 GN=ZMO1270 PE=3 SV=1	EHLWK(1)NSR	Q	Q
			ALK(1)EFGAGTTGSR	Q	Q
Q5NN03	ZMO1283	LacI family transcriptional regulator OS=Zymomonas mobilis subsp. mobilis (strain ATCC 31821 / ZM4 / CP4) OX=264203 GN=ZMO1283 PE=4 SV=2	SK(1)NDSVYQAAK	Q	Q
Q5NMZ5	ZMO1291	Peptidase S10 serine carboxypeptidase OS=Zymomonas mobilis subsp. mobilis (strain ATCC 31821 / ZM4 / CP4) OX=264203 GN=ZMO1291 PE=4 SV=1	SFLGK(1)FNR	Q	Q
Q5NMY1	ZMO1305	DUF526 domain-containing protein OS=Zymomonas mobilis subsp. mobilis (strain ATCC 31821 / ZM4 / CP4) OX=264203 GN=ZMO1305 PE=4 SV=1	DEFETLK(1)MR	Q	Q
			VEALEAASK(1)K	Q	Q
			EAENVLK(1)DR	Q	Q
Q5NMX1	ZMO1315	Uncharacterized protein OS=Zymomonas mobilis subsp. mobilis (strain ATCC 31821 / ZM4 / CP4) OX=264203 GN=ZMO1315 PE=4 SV=1	IK(1)TALKEDK	Q	*
			VTGHK(1)FHNIR	Q	Q
			TALKEDK(1)VTGHK	Q	Q
Q5NMV8	ZMO1328	SpoU type tRNA/rRNA methyltransferase OS=Zymomonas mobilis subsp. mobilis (strain ATCC 31821 / ZM4 / CP4) OX=264203 GN=ZMO1328 PE=3 SV=1	DILHK(1)LSGK	Q	Q
			AITAFSNPLIK(1)R	Q	Q
H2VFS2	ZMO1350	Molybdopterin binding domain protein OS=Zymomonas mobilis subsp. mobilis (strain ATCC 31821 / ZM4 / CP4) OX=264203 GN=ZMO1350 PE=4 SV=1	ILQETEK(1)DHALCK	Q	Q
Q9XBS9	ZMO1353	UPF0303 protein ZMO1353 OS=Zymomonas mobilis subsp. mobilis (strain ATCC 31821 / ZM4 / CP4) OX=264203 GN=ZMO1353 PE=3 SV=1	TALEYLTQDSLGK(1)AR	Q	Q
H2VFM5	ZMO1370	N-carbamoylputrescine amidase OS=Zymomonas mobilis subsp. mobilis (strain ATCC 31821 / ZM4 / CP4) OX=264203 GN=ZMO1370 PE=4 SV=1	AKPVEK(1)HPVVLAMQK	Q	Q
Q5NMQ1	ZMO1385	Toxic anion resistance family protein OS=Zymomonas mobilis subsp. mobilis (strain ATCC 31821 / ZM4 / CP4) OX=264203 GN=ZMO1385 PE=3 SV=1	QTVDVLSDEIEK(1)SR	Q	Q
			QAASATIPLDVLK(1)R	Q	Q
Q5NMP9	ZMO1387	Two component transcriptional regulator, winged helix family OS=Zymomonas mobilis subsp. mobilis (strain ATCC 31821 / ZM4 / CP4) OX=264203 GN=ZMO1387 PE=4 SV=1	SQGHSQSIIK(1)TGR	Q	Q
Q5NMP5	ZMO1391	Diacylglycerol kinase catalytic region OS=Zymomonas mobilis subsp. mobilis (strain ATCC 31821 / ZM4 / CP4) OX=264203 GN=ZMO1391 PE=4 SV=1	GDLDSHIVK(1)R	Q	Q
			GVHLK(1)QDDEIR	Q	Q
Q5NMN6	ZMO1400	Uncharacterized protein OS=Zymomonas mobilis subsp. mobilis (strain ATCC 31821 / ZM4 / CP4) OX=264203 GN=ZMO1400 PE=4 SV=1	TVEEWHEK(1)R	Q	Q
Q5NMN1	ZMO1405	Response regulator receiver protein OS=Zymomonas mobilis subsp. mobilis (strain ATCC 31821 / ZM4 / CP4) OX=264203 GN=ZMO1405 PE=4 SV=1	LAPITPK(1)SR	Q	Q
Q5NMN0	ZMO1406	Alpha/beta hydrolase fold protein OS=Zymomonas mobilis subsp. mobilis (strain ATCC 31821 / ZM4 / CP4) OX=264203 GN=ZMO1406 PE=4 SV=1	PGHADFLAK(1)SGFR	Q	Q
			AASLK(1)TAYFTADDGVK	Q	Q
Q5NMM4	ZMO1412	Transcriptional regulator MucR family OS=Zymomonas mobilis subsp. mobilis (strain ATCC 31821 / ZM4 / CP4) OX=264203 GN=ZMO1412 PE=4 SV=1	ASVK(1)PDYIICLEDGKK	Q	Q
Q5NMM1	ZMO1415	Nfu/NifU-like scaffold protein OS=Zymomonas mobilis subsp. mobilis (strain ATCC 31821 / ZM4 / CP4) OX=264203 GN=ZMO1415 PE=4 SV=2	TPNPATLK(1)FLLHR	Q	Q
Q5NML4	ZMO1422	Peptidase M16 domain protein OS=Zymomonas mobilis subsp. mobilis (strain ATCC 31821 / ZM4 / CP4) OX=264203 GN=ZMO1422 PE=4 SV=1	ITK(1)ADIIR	Q	Q
			AK(1)TLVTR	Q	Q
			GVVQNEK(1)R	Q	Q
			ESK(1)GWSYGVHSR	Q	Q
			FK(1)NQWLRPDK	Q	Q
Q5NML3	ZMO1423	Peptidase M16 domain protein OS=Zymomonas mobilis subsp. mobilis (strain ATCC 31821 / ZM4 / CP4) OX=264203 GN=ZMO1423 PE=4 SV=2	VALSK(1)IYR	Q	Q
Q5NMJ8	ZMO1438	AsnC family transcriptional regulator OS=Zymomonas mobilis subsp. mobilis (strain ATCC 31821 / ZM4 / CP4) OX=264203 GN=ZMO1438 PE=4 SV=1	VHALEK(1)SGAIQGYR	Q	Q
Q5NMJ5	ZMO1441	FAD dependent oxidoreductase OS=Zymomonas mobilis subsp. mobilis (strain ATCC 31821 / ZM4 / CP4) OX=264203 GN=ZMO1441 PE=4 SV=2	FYFK(1)PEDGNR	Q	Q
			SGTHLK(1)TYNR	Q	Q
Q5NMJ4	ZMO1442	Uncharacterized protein OS=Zymomonas mobilis subsp. mobilis (strain ATCC 31821 / ZM4 / CP4) OX=264203 GN=ZMO1442 PE=4 SV=1	K(1)QELHAAYAR	*	Q
			WTVYK(1)NNPVTEGR	Q	*
Q5NMI1	ZMO1455	Resolvase domain protein OS=Zymomonas mobilis subsp. mobilis (strain ATCC 31821 / ZM4 / CP4) OX=264203 GN=ZMO1455 PE=4 SV=1	STLIDTLK(1)R	Q	Q
			NLFFDK(1)ASGAK	Q	Q
Q5NMH0	ZMO1466	Alpha/beta hydrolase fold protein OS=Zymomonas mobilis subsp. mobilis (strain ATCC 31821 / ZM4 / CP4) OX=264203 GN=ZMO1466 PE=4 SV=2	AK(1)TIPMR	Q	Q
Q5NMG8	ZMO1468	Uncharacterized protein OS=Zymomonas mobilis subsp. mobilis (strain ATCC 31821 / ZM4 / CP4) OX=264203 GN=ZMO1468 PE=4 SV=1	PVEK(1)FQSK	Q	*
			FTFQTVK(1)K	Q	Q
			YFK(1)TFDYIK	Q	Q
			NEIK(1)NFK	Q	*
			EIVK(1)NYSEQK	Q	Q
			NTSDTLQVDATK(1)K	Q	Q
			K(1)YLFEDQK	Q	Q
			TFDYIK(1)NNIDK	Q	Q
			YVFYTK(1)TPPR	Q	Q
			K(1)FLPQDISHR	Q	Q
Q5NMF1	ZMO1485	Deoxyguanosinetriphosphate triphosphohydrolase OS=Zymomonas mobilis subsp. mobilis (strain ATCC 31821 / ZM4 / CP4) OX=264203 GN=ZMO1485 PE=4 SV=1	RK(1)TELEVYGR	Q	Q
			QAFTDHPYCGLK(1)K	Q	Q
Q5NMC5	ZMO1511	DUF4167 domain-containing protein OS=Zymomonas mobilis subsp. mobilis (strain ATCC 31821 / ZM4 / CP4) OX=264203 GN=ZMO1511 PE=4 SV=1	GNASQLHEK(1)YK	Q	Q
Q5NMB6	ZMO1520	Uncharacterized protein OS=Zymomonas mobilis subsp. mobilis (strain ATCC 31821 / ZM4 / CP4) OX=264203 GN=ZMO1520 PE=4 SV=1	DQPAK(1)VEYFDGHFR	Q	Q
Q5NMA6	ZMO1530	KpsF/GutQ family protein OS=Zymomonas mobilis subsp. mobilis (strain ATCC 31821 / ZM4 / CP4) OX=264203 GN=ZMO1530 PE=3 SV=1	IIVSGIGK(1)SGHVGR	Q	Q
Q5NM63	ZMO1573	Dyp-type peroxidase family OS=Zymomonas mobilis subsp. mobilis (strain ATCC 31821 / ZM4 / CP4) OX=264203 GN=ZMO1573 PE=4 SV=1	ELHPFK(1)ELK	Q	Q
Q5NM62	ZMO1574	LysR family transcriptional regulator OS=Zymomonas mobilis subsp. mobilis (strain ATCC 31821 / ZM4 / CP4) OX=264203 GN=ZMO1574 PE=3 SV=2	K(1)YIEEGR	Q	*
			IK(1)GFLQK	Q	Q
Q5NM60	ZMO1576	Short-chain dehydrogenase/reductase SDR OS=Zymomonas mobilis subsp. mobilis (strain ATCC 31821 / ZM4 / CP4) OX=264203 GN=ZMO1576 PE=3 SV=1	SQK(1)FGHIINVSSVAGHK	Q	Q
			GGQALAIK(1)TDVTDR	Q	Q
			NLVDTAVK(1)TYGR	Q	Q
			TDVTDRESVK(1)NLVDTAVK	Q	Q
Q5NM55	ZMO1581	Antibiotic biosynthesis monooxygenase OS=Zymomonas mobilis subsp. mobilis (strain ATCC 31821 / ZM4 / CP4) OX=264203 GN=ZMO1581 PE=4 SV=1	AGHEAEVEK(1)IIK	Q	*
			WADNAAIGK(1)HGGTPHFQQLVK	Q	*
			AEEGNIK(1)YDVHK	Q	Q
			YDVHK(1)DLQR	Q	Q
			IIK(1)TAVPPAR	Q	Q
Q5NM33	ZMO1603	Uncharacterized protein OS=Zymomonas mobilis subsp. mobilis (strain ATCC 31821 / ZM4 / CP4) OX=264203 GN=ZMO1603 PE=4 SV=1	AVVAMAETLK(1)K	Q	Q
Q5NM27	ZMO1609	Uncharacterized protein OS=Zymomonas mobilis subsp. mobilis (strain ATCC 31821 / ZM4 / CP4) OX=264203 GN=ZMO1609 PE=4 SV=1	ATHEAK(1)HEGHHIGQQISETASHLAEK	Q	Q
			AK(1)SHLSEAK	Q	*
			NAENQAEK(1)ATHEAK	Q	*
			HISK(1)LSK	Q	Q
			LADITK(1)SGHSIIR	Q	Q
			SHLSEAK(1)DFAEK	Q	Q
			HK(1)AIEAVNNVAK	Q	Q
			AENK(1)TVANVASAANDLQK	Q	Q
			DFAEK(1)EENK	Q	Q
Q5NM25	ZMO1611	Uncharacterized protein OS=Zymomonas mobilis subsp. mobilis (strain ATCC 31821 / ZM4 / CP4) OX=264203 GN=ZMO1611 PE=4 SV=1	SLVK(1)SGVQAGK	*	Q
			MLHTSK(1)INQK	*	Q
Q5NM17	ZMO1619	GatB/YqeY domain-containing protein OS=Zymomonas mobilis subsp. mobilis (strain ATCC 31821 / ZM4 / CP4) OX=264203 GN=ZMO1619 PE=4 SV=2	AGLITAMK(1)AR	Q	Q
			VMGLIK(1)ER	Q	Q
Q5NLY6	ZMO1650	Beta-lactamase OS=Zymomonas mobilis subsp. mobilis (strain ATCC 31821 / ZM4 / CP4) OX=264203 GN=ZMO1650 PE=4 SV=2	DK(1)FLSQETIDR	Q	Q
Q5NLY4	ZMO1652	2-nitropropane dioxygenase NPD OS=Zymomonas mobilis subsp. mobilis (strain ATCC 31821 / ZM4 / CP4) OX=264203 GN=ZMO1652 PE=4 SV=2	ILEQGHQK(1)LDR	*	Q
			FK(1)QAFIR	Q	Q
			FVCATECIAHPK(1)FK	Q	Q
			NATTENFIAK(1)QR	Q	Q
			ALK(1)NATTENFIAK	Q	Q
Q5NLY0	ZMO1656	Transcriptional regulator, XRE family OS=Zymomonas mobilis subsp. mobilis (strain ATCC 31821 / ZM4 / CP4) OX=264203 GN=ZMO1656 PE=4 SV=1	AAAENIGDILK(1)K	Q	Q
Q5NLX9	ZMO1657	Uncharacterized protein OS=Zymomonas mobilis subsp. mobilis (strain ATCC 31821 / ZM4 / CP4) OX=264203 GN=ZMO1657 PE=4 SV=1	SFISK(1)YPSHSR	Q	Q
Q5NLW3	ZMO1673	Aldo/keto reductase OS=Zymomonas mobilis subsp. mobilis (strain ATCC 31821 / ZM4 / CP4) OX=264203 GN=ZMO1673 PE=4 SV=1	VNCFVALDK(1)SIR	*	Q
			EIALK(1)HGK	Q	Q
Q5NLW1	ZMO1675	Protein-disulfide isomerase-like protein OS=Zymomonas mobilis subsp. mobilis (strain ATCC 31821 / ZM4 / CP4) OX=264203 GN=ZMO1675 PE=4 SV=1	IQNADK(1)ADLQR	Q	Q
Q5NLU6	ZMO1690	Chaperone DnaJ domain protein OS=Zymomonas mobilis subsp. mobilis (strain ATCC 31821 / ZM4 / CP4) OX=264203 GN=ZMO1690 PE=4 SV=1	QFVQK(1)WGGK	Q	Q
			LK(1)VPFVDAATLHPQR	Q	Q
			NADEAAIK(1)K	Q	Q
Q5NLU2	ZMO1694	TonB-dependent receptor OS=Zymomonas mobilis subsp. mobilis (strain ATCC 31821 / ZM4 / CP4) OX=264203 GN=ZMO1694 PE=3 SV=1	DYIGGLHFK(1)R	Q	Q
Q5NLU0	ZMO1696	Zinc-type alcohol dehydrogenase-like protein OS=Zymomonas mobilis subsp. mobilis (strain ATCC 31821 / ZM4 / CP4) OX=264203 GN=ZMO1696 PE=3 SV=1	AVSVNPVDTK(1)VR	Q	Q
			SMFK(1)TADLSEQHR	Q	Q
Q5NLT1	ZMO1705	Thioredoxin domain protein OS=Zymomonas mobilis subsp. mobilis (strain ATCC 31821 / ZM4 / CP4) OX=264203 GN=ZMO1705 PE=4 SV=1	ALILAGDIK(1)K	Q	Q
			AK(1)VENYPDDDEAR	Q	Q
Q5NLR9	ZMO1717	TonB family protein OS=Zymomonas mobilis subsp. mobilis (strain ATCC 31821 / ZM4 / CP4) OX=264203 GN=ZMO1717 PE=4 SV=1	YYPAK(1)STSGDPVVSSGVQR	Q	Q
			VYK(1)HATTDLK	Q	Q
			HATTDLK(1)VFDVK	*	Q
Q5NLQ9	ZMO1727	Aminotransferase OS=Zymomonas mobilis subsp. mobilis (strain ATCC 31821 / ZM4 / CP4) OX=264203 GN=ZMO1727 PE=3 SV=1	VAVAPGVGYGEK(1)GEGYVR	Q	Q
Q5NLM6	ZMO1760	Extracellular ligand-binding receptor OS=Zymomonas mobilis subsp. mobilis (strain ATCC 31821 / ZM4 / CP4) OX=264203 GN=ZMO1760 PE=4 SV=2	VVK(1)YALDHK	Q	Q
H2VFM0	ZMO1771	Iron-containing alcohol dehydrogenase OS=Zymomonas mobilis subsp. mobilis (strain ATCC 31821 / ZM4 / CP4) OX=264203 GN=ZMO1771 PE=4 SV=1	IGPELLK(1)DQK	Q	Q
			IDAAIEK(1)TR	Q	Q
D2YW36	ZMO1772	NAD(P)H quinone oxidoreductase PIG3 family OS=Zymomonas mobilis subsp. mobilis (strain ATCC 31821 / ZM4 / CP4) OX=264203 GN=ZMO1772 PE=4 SV=1	ACGLK(1)VFTTVGNQEK	Q	Q
Q5NLL3	ZMO1773	Aldo/keto reductase OS=Zymomonas mobilis subsp. mobilis (strain ATCC 31821 / ZM4 / CP4) OX=264203 GN=ZMO1773 PE=4 SV=1	KTLPK(1)VCEASLK	Q	*
			YVK(1)LPDGTK	Q	Q
			HPDIMAIPK(1)AGHVAHVK	*	Q
			VCEASLK(1)R	Q	Q
			K(1)HHMPVMAYSPVEQGR	Q	Q
Q5NLK7	ZMO1779	Antibiotic biosynthesis monooxygenase OS=Zymomonas mobilis subsp. mobilis (strain ATCC 31821 / ZM4 / CP4) OX=264203 GN=ZMO1779 PE=4 SV=2	SDDAFQK(1)HITSDHTVSFNK	Q	Q
			ILVNQVQGGASEVTK(1)LK	Q	Q
Q5NLK6	ZMO1780	Antibiotic biosynthesis monooxygenase OS=Zymomonas mobilis subsp. mobilis (strain ATCC 31821 / ZM4 / CP4) OX=264203 GN=ZMO1780 PE=4 SV=1	AFNK(1)MLETAAK	Q	Q
			VK(1)AEPGNITFKPYR	Q	Q
			AEPGNITFK(1)PYR	Q	Q
Q5NLI6	ZMO1800	Phenazine biosynthesis protein PhzF family OS=Zymomonas mobilis subsp. mobilis (strain ATCC 31821 / ZM4 / CP4) OX=264203 GN=ZMO1800 PE=4 SV=1	SGDLDK(1)DLLEK	Q	Q
Q5NLI0	ZMO1806	Maltose O-acetyltransferase OS=Zymomonas mobilis subsp. mobilis (strain ATCC 31821 / ZM4 / CP4) OX=264203 GN=ZMO1806 PE=4 SV=2	LSNLYNDSFGEAPAK(1)R	Q	*
Q5NLG4	ZMO1822	TonB-dependent siderophore receptor OS=Zymomonas mobilis subsp. mobilis (strain ATCC 31821 / ZM4 / CP4) OX=264203 GN=ZMO1822 PE=3 SV=1	TK(1)NLASAVPAYVGK	Q	Q
H2VFR9	ZMO1844	Oxidoreductase domain protein OS=Zymomonas mobilis subsp. mobilis (strain ATCC 31821 / ZM4 / CP4) OX=264203 GN=ZMO1844 PE=4 SV=1	HVVVDK(1)PFTLTTEDAR	Q	Q
			FTLHGEK(1)GSLIK	Q	Q
Q5NLE1	ZMO1845	PhnA protein OS=Zymomonas mobilis subsp. mobilis (strain ATCC 31821 / ZM4 / CP4) OX=264203 GN=ZMO1845 PE=4 SV=1	GTVIK(1)NIR	Q	Q
			TSDIK(1)GLVLR	Q	Q
Q5NLC0	ZMO1866	Beta-lactamase domain protein OS=Zymomonas mobilis subsp. mobilis (strain ATCC 31821 / ZM4 / CP4) OX=264203 GN=ZMO1866 PE=4 SV=1	FK(1)LGSFR	Q	Q
			SK(1)LQEER	Q	Q
Q5NLA1	ZMO1885	NADH:flavin oxidoreductase OS=Zymomonas mobilis subsp. mobilis (strain ATCC 31821 / ZM4 / CP4) OX=264203 GN=ZMO1885 PE=1 SV=1	LLK(1)DVTER	Q	Q
			EGAVDGTFGK(1)TDQPK	Q	Q
			RFFEK(1)APLTK	Q	Q
			FGAFTAK(1)NR	Q	Q
			VIATIGK(1)ER	Q	Q
Q5NL97	ZMO1889	SAM-dependent methyltransferase-like protein OS=Zymomonas mobilis subsp. mobilis (strain ATCC 31821 / ZM4 / CP4) OX=264203 GN=ZMO1889 PE=3 SV=1	SVASAK(1)NNAELSGLTDKPIR	Q	Q
Q5NL62	ZMO1924	Peptidase U32 OS=Zymomonas mobilis subsp. mobilis (strain ATCC 31821 / ZM4 / CP4) OX=264203 GN=ZMO1924 PE=4 SV=1	FITDGPVLNPSPLK(1)K	Q	Q
Q5NL61	ZMO1925	Peptidase U32 OS=Zymomonas mobilis subsp. mobilis (strain ATCC 31821 / ZM4 / CP4) OX=264203 GN=ZMO1925 PE=4 SV=1	FGK(1)DEAAGYPTLCK	Q	Q
Q5NL53	ZMO1933	Uncharacterized protein OS=Zymomonas mobilis subsp. mobilis (strain ATCC 31821 / ZM4 / CP4) OX=264203 GN=ZMO1933 PE=4 SV=1	LYATSFEK(1)R	Q	Q
Q5NL52	ZMO1934	N-6 DNA methylase OS=Zymomonas mobilis subsp. mobilis (strain ATCC 31821 / ZM4 / CP4) OX=264203 GN=ZMO1934 PE=4 SV=1	LINK(1)LGYAPSR	*	Q
			DKEVQLK(1)SEER	Q	Q
Q5NL41	ZMO1945	Phenazine biosynthesis protein PhzF family OS=Zymomonas mobilis subsp. mobilis (strain ATCC 31821 / ZM4 / CP4) OX=264203 GN=ZMO1945 PE=4 SV=1	MTQGAPK(1)YR	Q	Q
Q5NL37	ZMO1949	Ribosyldihydronicotinamide dehydrogenase OS=Zymomonas mobilis subsp. mobilis (strain ATCC 31821 / ZM4 / CP4) OX=264203 GN=ZMO1949 PE=4 SV=1	VFVSGATYGGK(1)R	Q	Q
Q5NL27	ZMO1959	Uncharacterized protein OS=Zymomonas mobilis subsp. mobilis (strain ATCC 31821 / ZM4 / CP4) OX=264203 GN=ZMO1959 PE=4 SV=1	EYEK(1)NTDFR	Q	Q
			EIGHVFEQNIDK(1)HR	Q	Q
Q5NL17	ZMO1969	Sel1 domain protein repeat-containing protein OS=Zymomonas mobilis subsp. mobilis (strain ATCC 31821 / ZM4 / CP4) OX=264203 GN=ZMO1969 PE=4 SV=1	LALK(1)YAHGDSSNIDK	Q	Q
Q5NL11	ZMO1975	Ornithine cyclodeaminase OS=Zymomonas mobilis subsp. mobilis (strain ATCC 31821 / ZM4 / CP4) OX=264203 GN=ZMO1975 PE=4 SV=1	IYSASETK(1)R	Q	Q
			TK(1)ESSLAFCQK	Q	Q
Q5NL02	ZMO1984	Aldo/keto reductase OS=Zymomonas mobilis subsp. mobilis (strain ATCC 31821 / ZM4 / CP4) OX=264203 GN=ZMO1984 PE=4 SV=1	LK(1)TDHIDLYQMR	Q	Q
D2N0W7	ZMO2015	Uncharacterized protein OS=Zymomonas mobilis subsp. mobilis (strain ATCC 31821 / ZM4 / CP4) OX=264203 GN=ZMO2015 PE=4 SV=1	NICVLTMTK(1)TR	Q	Q
			STQVK(1)NICVLTMTK	Q	Q
P21907	zwf	Glucose-6-phosphate 1-dehydrogenase OS=Zymomonas mobilis subsp. mobilis (strain ATCC 31821 / ZM4 / CP4) OX=264203 GN=zwf PE=3 SV=1	VFSEK(1)QVYR	Q	Q
			DFAEK(1)ALDR	Q	Q
