# Supplementary material for: Genome-Wide Analyses of Proteome and Acetylome in Zymomonas mobilis Under N2-Fixing Condition
Source: Front Microbiol. 2021 Oct 7;12:740555. doi: 10.3389/fmicb.2021.740555 (PMC8600466; doi:10.3389/fmicb.2021.740555)
Supplement: Supplementary file 4 [file Table_4.XLSX]

## Sheet: Sheet1
Supplementary Table 4: Differentially acetylated sites of Z. mobilis under the N2-fixing and non-fixing conditions.
Gene symbol	Gene name	Protein accession	Position	Acetylated site sequence	Protein description
	Under N-fixing condition
folD	ZMO0914	Q5NP22	161	GK(1)NALVIGR	Bifunctional protein FolD OS=Zymomonas mobilis subsp. mobilis (strain ATCC 31821 / ZM4 / CP4) OX=264203 GN=folD PE=3 SV=1
ZMO1455	ZMO1455	Q5NMI1	184	STLIDTLK(1)R	Resolvase domain protein OS=Zymomonas mobilis subsp. mobilis (strain ATCC 31821 / ZM4 / CP4) OX=264203 GN=ZMO1455 PE=4 SV=1
ZMO1466	ZMO1466	Q5NMH0	3	AK(1)TIPMR	Alpha/beta hydrolase fold protein OS=Zymomonas mobilis subsp. mobilis (strain ATCC 31821 / ZM4 / CP4) OX=264203 GN=ZMO1466 PE=4 SV=2
lpd	ZMO0512	P50970	99	LASGVK(1)TLLR	Dihydrolipoyl dehydrogenase OS=Zymomonas mobilis subsp. mobilis (strain ATCC 31821 / ZM4 / CP4) OX=264203 GN=lpd PE=3 SV=3
lpd	ZMO0512	P50970	366	PQVASVGLTEEK(1)AR	Dihydrolipoyl dehydrogenase OS=Zymomonas mobilis subsp. mobilis (strain ATCC 31821 / ZM4 / CP4) OX=264203 GN=lpd PE=3 SV=3
greA	ZMO1615	O50237	116	YQIVGQTEANAK(1)GGR	Transcription elongation factor GreA OS=Zymomonas mobilis subsp. mobilis (strain ATCC 31821 / ZM4 / CP4) OX=264203 GN=greA PE=3 SV=1
infB	ZMO0554	Q5NQ27	308	TAGAAEGEEK(1)TR	Translation initiation factor IF-2 OS=Zymomonas mobilis subsp. mobilis (strain ATCC 31821 / ZM4 / CP4) OX=264203 GN=infB PE=3 SV=1
thyA	ZMO1755	Q9Z671	101	YQAETGALLSK(1)K	Thymidylate synthase OS=Zymomonas mobilis subsp. mobilis (strain ATCC 31821 / ZM4 / CP4) OX=264203 GN=thyA PE=3 SV=3
argC	ZMO0804	Q5NPD2	168	PSAFK(1)GYGLSLK	N-acetyl-gamma-glutamyl-phosphate reductase OS=Zymomonas mobilis subsp. mobilis (strain ATCC 31821 / ZM4 / CP4) OX=264203 GN=argC PE=3 SV=1
pepP	ZMO0491	Q5NQ90	387	VTEASNLPLK(1)K	Peptidase M24 OS=Zymomonas mobilis subsp. mobilis (strain ATCC 31821 / ZM4 / CP4) OX=264203 GN=pepP PE=4 SV=1
ZMO0407	ZMO0407	Q5NQH3	68	EK(1)EEATPSVSK	GcrA cell cycle regulator OS=Zymomonas mobilis subsp. mobilis (strain ATCC 31821 / ZM4 / CP4) OX=264203 GN=ZMO0407 PE=4 SV=1
rsmH	ZMO0823	Q9REQ9	250	IVK(1)HFMR	Ribosomal RNA small subunit methyltransferase H OS=Zymomonas mobilis subsp. mobilis (strain ATCC 31821 / ZM4 / CP4) OX=264203 GN=rsmH PE=3 SV=2
ilvE	ZMO0115	Q5NP23	272	K(1)SIIALAR	Branched-chain-amino-acid aminotransferase OS=Zymomonas mobilis subsp. mobilis (strain ATCC 31821 / ZM4 / CP4) OX=264203 GN=ilvE PE=3 SV=1
ilvE	ZMO0115	Q5NP23	364	AEDPYGWVK(1)R	Branched-chain-amino-acid aminotransferase OS=Zymomonas mobilis subsp. mobilis (strain ATCC 31821 / ZM4 / CP4) OX=264203 GN=ilvE PE=3 SV=1
pflA1	ZMO1027	Q5NNQ9	133	APFSK(1)YDAITR	Anaerobic ribonucleoside-triphosphate reductase activating protein OS=Zymomonas mobilis subsp. mobilis (strain ATCC 31821 / ZM4 / CP4) OX=264203 GN=pflA1 PE=4 SV=1
rplY	ZMO1910	Q5NL76	10	SDTLNLLAK(1)K	50S ribosomal protein L25 OS=Zymomonas mobilis subsp. mobilis (strain ATCC 31821 / ZM4 / CP4) OX=264203 GN=rplY PE=3 SV=1
clpP	ZMO0948	Q5NNY8	209	RPVASEEK(1)E	ATP-dependent Clp protease proteolytic subunit OS=Zymomonas mobilis subsp. mobilis (strain ATCC 31821 / ZM4 / CP4) OX=264203 GN=clpP PE=3 SV=1
ZMO0973	ZMO0973	Q5NNW3	243	YALK(1)TFPQVK	Hopanoid biosynthesis associated radical SAM protein HpnJ OS=Zymomonas mobilis subsp. mobilis (strain ATCC 31821 / ZM4 / CP4) OX=264203 GN=ZMO0973 PE=4 SV=2
glyA	ZMO1201	Q5NN85	67	YAEGYPGK(1)R	Serine hydroxymethyltransferase OS=Zymomonas mobilis subsp. mobilis (strain ATCC 31821 / ZM4 / CP4) OX=264203 GN=glyA PE=3 SV=1
glyA	ZMO1201	Q5NN85	3	TK(1)ETASFFTDR	Serine hydroxymethyltransferase OS=Zymomonas mobilis subsp. mobilis (strain ATCC 31821 / ZM4 / CP4) OX=264203 GN=glyA PE=3 SV=1
ZMO1041	ZMO1041	Q5NNP5	158	LSELPDFLEQK(1)R	NUDIX hydrolase OS=Zymomonas mobilis subsp. mobilis (strain ATCC 31821 / ZM4 / CP4) OX=264203 GN=ZMO1041 PE=4 SV=2
ZMO0111	ZMO0111	Q5NRB9	285	VVIDAK(1)NISK	ABC transporter related protein OS=Zymomonas mobilis subsp. mobilis (strain ATCC 31821 / ZM4 / CP4) OX=264203 GN=ZMO0111 PE=4 SV=1
accA	ZMO0599	Q5NPY2	124	LK(1)HNFGMARPEGYR	Acetyl-coenzyme A carboxylase carboxyl transferase subunit alpha OS=Zymomonas mobilis subsp. mobilis (strain ATCC 31821 / ZM4 / CP4) OX=264203 GN=accA PE=3 SV=1
ZMO0350	ZMO0350	Q5NQN0	192	ALILAHDK(1)K	Putative ParB-like nuclease OS=Zymomonas mobilis subsp. mobilis (strain ATCC 31821 / ZM4 / CP4) OX=264203 GN=ZMO0350 PE=4 SV=1
pyrE	ZMO1707	Q5NLS9	135	ETIHAIEK(1)AGGK	Orotate phosphoribosyltransferase OS=Zymomonas mobilis subsp. mobilis (strain ATCC 31821 / ZM4 / CP4) OX=264203 GN=pyrE PE=3 SV=2
asd	ZMO1407	Q5NMM9	222	MVVETK(1)K	Aspartate-semialdehyde dehydrogenase OS=Zymomonas mobilis subsp. mobilis (strain ATCC 31821 / ZM4 / CP4) OX=264203 GN=asd PE=3 SV=1
hom	ZMO0483	Q5NQ98	347	ADNDK(1)QSVYIR	Homoserine dehydrogenase OS=Zymomonas mobilis subsp. mobilis (strain ATCC 31821 / ZM4 / CP4) OX=264203 GN=hom PE=3 SV=1
dapB	ZMO0707	Q5NPM9	40	K(1)GAEFGSYNDSESLAK	4-hydroxy-tetrahydrodipicolinate reductase OS=Zymomonas mobilis subsp. mobilis (strain ATCC 31821 / ZM4 / CP4) OX=264203 GN=dapB PE=3 SV=1
dapB	ZMO0707	Q5NPM9	169	GEK(1)LEDIADLQR	4-hydroxy-tetrahydrodipicolinate reductase OS=Zymomonas mobilis subsp. mobilis (strain ATCC 31821 / ZM4 / CP4) OX=264203 GN=dapB PE=3 SV=1
ffh	ZMO1075	Q5NNL1	386	MEAMIDSMTPK(1)ER	Signal recognition particle protein OS=Zymomonas mobilis subsp. mobilis (strain ATCC 31821 / ZM4 / CP4) OX=264203 GN=ffh PE=3 SV=1
ZMO0244	ZMO0244	Q5NQY6	53	VK(1)HSAAR	HU family DNA-binding protein OS=Zymomonas mobilis subsp. mobilis (strain ATCC 31821 / ZM4 / CP4) OX=264203 GN=ZMO0244 PE=3 SV=1
dapE	ZMO1632	Q5NM04	283	VAAIDPK(1)AR	Succinyl-diaminopimelate desuccinylase OS=Zymomonas mobilis subsp. mobilis (strain ATCC 31821 / ZM4 / CP4) OX=264203 GN=dapE PE=3 SV=1
accD	ZMO0583	Q5NPZ8	101	LK(1)SGENDALLNAK	Acetyl-coenzyme A carboxylase carboxyl transferase subunit beta OS=Zymomonas mobilis subsp. mobilis (strain ATCC 31821 / ZM4 / CP4) OX=264203 GN=accD PE=3 SV=1
ZMO0896	ZMO0896	Q5NP40	222	SSDSLASLK(1)K	Uncharacterized protein OS=Zymomonas mobilis subsp. mobilis (strain ATCC 31821 / ZM4 / CP4) OX=264203 GN=ZMO0896 PE=4 SV=1
ZMO0486	ZMO0486	Q5NQ95	243	AQPK(1)QFLFQSR	MaoC_dehydrat_N domain-containing protein OS=Zymomonas mobilis subsp. mobilis (strain ATCC 31821 / ZM4 / CP4) OX=264203 GN=ZMO0486 PE=4 SV=1
ZMO0486	ZMO0486	Q5NQ95	124	IVDVVPK(1)K	MaoC_dehydrat_N domain-containing protein OS=Zymomonas mobilis subsp. mobilis (strain ATCC 31821 / ZM4 / CP4) OX=264203 GN=ZMO0486 PE=4 SV=1
ZMO1690	ZMO1690	Q5NLU6	20	NADEAAIK(1)K	Chaperone DnaJ domain protein OS=Zymomonas mobilis subsp. mobilis (strain ATCC 31821 / ZM4 / CP4) OX=264203 GN=ZMO1690 PE=4 SV=1
carB	ZMO1617	O50236	1020	YLQSK(1)GVPVER	Carbamoyl-phosphate synthase large chain OS=Zymomonas mobilis subsp. mobilis (strain ATCC 31821 / ZM4 / CP4) OX=264203 GN=carB PE=3 SV=2
ZMO0086	ZMO0086	Q5NRE4	118	LVDGVTK(1)LSR	(P)ppGpp synthetase I, SpoT/RelA OS=Zymomonas mobilis subsp. mobilis (strain ATCC 31821 / ZM4 / CP4) OX=264203 GN=ZMO0086 PE=3 SV=1
accD	ZMO0583	Q5NPZ8	112	SGENDALLNAK(1)GR	Acetyl-coenzyme A carboxylase carboxyl transferase subunit beta OS=Zymomonas mobilis subsp. mobilis (strain ATCC 31821 / ZM4 / CP4) OX=264203 GN=accD PE=3 SV=1
argG	ZMO1036	Q5NNQ0	125	QVGADAVAHGATGK(1)GNDQIR	Argininosuccinate synthase OS=Zymomonas mobilis subsp. mobilis (strain ATCC 31821 / ZM4 / CP4) OX=264203 GN=argG PE=3 SV=1
cheR	ZMO0082	Q5NRE8	8	TLTTDTK(1)NALPSER	Chemotaxis protein methyltransferase OS=Zymomonas mobilis subsp. mobilis (strain ATCC 31821 / ZM4 / CP4) OX=264203 GN=cheR PE=4 SV=1
chvG	ZMO1323	Q5NMW3	516	ATVEAHHGTIEVAK(1)R	Histidine kinase OS=Zymomonas mobilis subsp. mobilis (strain ATCC 31821 / ZM4 / CP4) OX=264203 GN=chvG PE=4 SV=1
citC	ZMO0544	Q5NQ37	57	VEWK(1)QVLAGGK	Isocitrate dehydrogenase [NADP] OS=Zymomonas mobilis subsp. mobilis (strain ATCC 31821 / ZM4 / CP4) OX=264203 GN=citC PE=4 SV=1
cysJ	ZMO0009	Q5NRM1	345	LVESYATLTQNK(1)ALEK	Sulfite reductase [NADPH] flavoprotein alpha-component OS=Zymomonas mobilis subsp. mobilis (strain ATCC 31821 / ZM4 / CP4) OX=264203 GN=cysJ PE=3 SV=1
fmt	ZMO0811	Q5NPC5	203	IDK(1)SEALIDFSK	Methionyl-tRNA formyltransferase OS=Zymomonas mobilis subsp. mobilis (strain ATCC 31821 / ZM4 / CP4) OX=264203 GN=fmt PE=3 SV=1
gatA	ZMO0783	Q5NPF3	489	AGFTSQPK(1)K	Glutamyl-tRNA(Gln) amidotransferase subunit A OS=Zymomonas mobilis subsp. mobilis (strain ATCC 31821 / ZM4 / CP4) OX=264203 GN=gatA PE=3 SV=1
gltA	ZMO1963	Q5NL23	311	LYK(1)NYDPR	Citrate synthase OS=Zymomonas mobilis subsp. mobilis (strain ATCC 31821 / ZM4 / CP4) OX=264203 GN=gltA PE=3 SV=1
gltD	ZMO1116	Q5NNH0	27	DK(1)DFNEIYR	Glutamate synthase small subunit OS=Zymomonas mobilis subsp. mobilis (strain ATCC 31821 / ZM4 / CP4) OX=264203 GN=gltD PE=4 SV=1
groL	ZMO1929	P48220	364	SQIEATTSDYDREK(1)LQER	60 kDa chaperonin OS=Zymomonas mobilis subsp. mobilis (strain ATCC 31821 / ZM4 / CP4) OX=264203 GN=groL PE=3 SV=2
gyrB1	ZMO0411	Q5NQG9	96	GIPIDPHPK(1)FPDK	DNA topoisomerase 4 subunit B OS=Zymomonas mobilis subsp. mobilis (strain ATCC 31821 / ZM4 / CP4) OX=264203 GN=gyrB1 PE=3 SV=1
leuB	ZMO0677	Q5NPQ9	56	VTGSPLPEETLK(1)LCK	3-isopropylmalate dehydrogenase OS=Zymomonas mobilis subsp. mobilis (strain ATCC 31821 / ZM4 / CP4) OX=264203 GN=leuB PE=3 SV=1
mdh	ZMO1955	Q5NL31	380	QSK(1)ATVLIGVSGQK	Malate dehydrogenase OS=Zymomonas mobilis subsp. mobilis (strain ATCC 31821 / ZM4 / CP4) OX=264203 GN=mdh PE=3 SV=2
metG	ZMO1092	Q5NNJ4	368	SLSIIAK(1)NGAK	Methionine--tRNA ligase OS=Zymomonas mobilis subsp. mobilis (strain ATCC 31821 / ZM4 / CP4) OX=264203 GN=metG PE=3 SV=1
mutY	ZMO1677	Q5NLV9	35	TEAQQNK(1)VDPYR	Adenine DNA glycosylase OS=Zymomonas mobilis subsp. mobilis (strain ATCC 31821 / ZM4 / CP4) OX=264203 GN=mutY PE=3 SV=1
nifA	ZMO1816	Q5NLH0	45	TVTLIK(1)R	Nif-specific transcriptional activator NifA OS=Zymomonas mobilis subsp. mobilis (strain ATCC 31821 / ZM4 / CP4) OX=264203 GN=nifA PE=4 SV=1
nifH	ZMO1823	Q5NLG3	12	QIAFYGK(1)GGIGK	Nitrogenase iron protein OS=Zymomonas mobilis subsp. mobilis (strain ATCC 31821 / ZM4 / CP4) OX=264203 GN=nifH PE=3 SV=1
nifK	ZMO1825	Q5NLG1	395	HCLATNGSK(1)AWEK	Nitrogenase molybdenum-iron protein beta chain OS=Zymomonas mobilis subsp. mobilis (strain ATCC 31821 / ZM4 / CP4) OX=264203 GN=nifK PE=3 SV=1
pepN1	ZMO1345	H2VFQ8	458	ASLK(1)WDGATK	Aminopeptidase N OS=Zymomonas mobilis subsp. mobilis (strain ATCC 31821 / ZM4 / CP4) OX=264203 GN=pepN1 PE=4 SV=1
purK	ZMO1421	Q5NML5	356	MGHVTK(1)LIK	N5-carboxyaminoimidazole ribonucleotide synthase OS=Zymomonas mobilis subsp. mobilis (strain ATCC 31821 / ZM4 / CP4) OX=264203 GN=purK PE=3 SV=1
rnd	ZMO0714	Q5NPM2	262	QSDLVK(1)VR	Ribonuclease D OS=Zymomonas mobilis subsp. mobilis (strain ATCC 31821 / ZM4 / CP4) OX=264203 GN=rnd PE=3 SV=1
rpiB	ZMO1200	Q5NN86	10	TSAVPSNTK(1)K	Ribose 5-phosphate isomerase B OS=Zymomonas mobilis subsp. mobilis (strain ATCC 31821 / ZM4 / CP4) OX=264203 GN=rpiB PE=4 SV=1
rplF	ZMO0531	Q5NQ50	101	AASQGK(1)TLK	50S ribosomal protein L6 OS=Zymomonas mobilis subsp. mobilis (strain ATCC 31821 / ZM4 / CP4) OX=264203 GN=rplF PE=3 SV=1
rplI	ZMO1227	Q5NN59	123	PIK(1)SIGISEVR	50S ribosomal protein L9 OS=Zymomonas mobilis subsp. mobilis (strain ATCC 31821 / ZM4 / CP4) OX=264203 GN=rplI PE=3 SV=1
rplL	ZMO0728	Q5NPK7	67	TEFDVILTGDGGK(1)K	50S ribosomal protein L7/L12 OS=Zymomonas mobilis subsp. mobilis (strain ATCC 31821 / ZM4 / CP4) OX=264203 GN=rplL PE=3 SV=1
rpmE	ZMO1145	Q5NNE1	30	STWGK(1)EGDTMK	50S ribosomal protein L31 OS=Zymomonas mobilis subsp. mobilis (strain ATCC 31821 / ZM4 / CP4) OX=264203 GN=rpmE PE=3 SV=1
rpoD	ZMO1623	Q5NM13	450	LVISIAK(1)K	RNA polymerase sigma factor RpoD OS=Zymomonas mobilis subsp. mobilis (strain ATCC 31821 / ZM4 / CP4) OX=264203 GN=rpoD PE=3 SV=1
rpsS	ZMO2004	D2N0W1	32	APIK(1)TWSR	30S ribosomal protein S19 OS=Zymomonas mobilis subsp. mobilis (strain ATCC 31821 / ZM4 / CP4) OX=264203 GN=rpsS PE=3 SV=1
ssdA	ZMO1754	Q5NLN2	23	YPDFSDK(1)QVK	Aldehyde Dehydrogenase OS=Zymomonas mobilis subsp. mobilis (strain ATCC 31821 / ZM4 / CP4) OX=264203 GN=ssdA PE=4 SV=1
thrC	ZMO1891	Q5NL95	402	ETDLPK(1)DVPVVTLATAHPAK	Threonine synthase OS=Zymomonas mobilis subsp. mobilis (strain ATCC 31821 / ZM4 / CP4) OX=264203 GN=thrC PE=4 SV=2
trmH	ZMO1203	Q5NN83	235	GVLSTLEK(1)PR	tRNA (cytidine/uridine-2'-O-)-methyltransferase TrmJ OS=Zymomonas mobilis subsp. mobilis (strain ATCC 31821 / ZM4 / CP4) OX=264203 GN=trmH PE=1 SV=1
valS	ZMO1878	Q5NLA8	875	LNNFTGEITK(1)LK	Valine--tRNA ligase OS=Zymomonas mobilis subsp. mobilis (strain ATCC 31821 / ZM4 / CP4) OX=264203 GN=valS PE=3 SV=3
ykgF	ZMO0021	Q5NRK9	464	EMPEVK(1)R	Iron-sulfur cluster-binding protein YkgF OS=Zymomonas mobilis subsp. mobilis (strain ATCC 31821 / ZM4 / CP4) OX=264203 GN=ykgF PE=4 SV=1
ZMO0111	ZMO0111	Q5NRB9	339	ILMGDLDPDQGIVK(1)R	ABC transporter related protein OS=Zymomonas mobilis subsp. mobilis (strain ATCC 31821 / ZM4 / CP4) OX=264203 GN=ZMO0111 PE=4 SV=1
ZMO0125	ZMO0125	Q5NRA5	109	MTGYHVGGISPFGQK(1)K	Cys-tRNA(Pro)/Cys-tRNA(Cys) deacylase OS=Zymomonas mobilis subsp. mobilis (strain ATCC 31821 / ZM4 / CP4) OX=264203 GN=ZMO0125 PE=3 SV=1
ZMO0153	ZMO0153	Q5NR77	118	TALSK(1)NGGNLGTSGSVTHGFDR	Probable transcriptional regulatory protein ZMO0153 OS=Zymomonas mobilis subsp. mobilis (strain ATCC 31821 / ZM4 / CP4) OX=264203 GN=ZMO0153 PE=3 SV=1
ZMO0344	ZMO0344	Q5NQN6	141	VALCQK(1)IDAAAR	Peptidase U62 modulator of DNA gyrase OS=Zymomonas mobilis subsp. mobilis (strain ATCC 31821 / ZM4 / CP4) OX=264203 GN=ZMO0344 PE=4 SV=1
ZMO0683	ZMO0683	Q5NPQ3	237	IAGGSIIPPSPNMAK(1)HR	CRISPR-associated protein Csy2 family OS=Zymomonas mobilis subsp. mobilis (strain ATCC 31821 / ZM4 / CP4) OX=264203 GN=ZMO0683 PE=4 SV=2
ZMO0910	ZMO0910	Q5NP26	15	K(1)FENTVFR	ABC transporter related protein OS=Zymomonas mobilis subsp. mobilis (strain ATCC 31821 / ZM4 / CP4) OX=264203 GN=ZMO0910 PE=4 SV=1
ZMO1315	ZMO1315	Q5NMX1	192	IK(1)TALKEDK	Uncharacterized protein OS=Zymomonas mobilis subsp. mobilis (strain ATCC 31821 / ZM4 / CP4) OX=264203 GN=ZMO1315 PE=4 SV=1
ZMO1468	ZMO1468	Q5NMG8	738	PVEK(1)FQSK	Uncharacterized protein OS=Zymomonas mobilis subsp. mobilis (strain ATCC 31821 / ZM4 / CP4) OX=264203 GN=ZMO1468 PE=4 SV=1
ZMO1574	ZMO1574	Q5NM62	253	K(1)YIEEGR	LysR family transcriptional regulator OS=Zymomonas mobilis subsp. mobilis (strain ATCC 31821 / ZM4 / CP4) OX=264203 GN=ZMO1574 PE=3 SV=2
ZMO1581	ZMO1581	Q5NM55	67	AGHEAEVEK(1)IIK	Antibiotic biosynthesis monooxygenase OS=Zymomonas mobilis subsp. mobilis (strain ATCC 31821 / ZM4 / CP4) OX=264203 GN=ZMO1581 PE=4 SV=1
ZMO1609	ZMO1609	Q5NM27	27	AK(1)SHLSEAK	Uncharacterized protein OS=Zymomonas mobilis subsp. mobilis (strain ATCC 31821 / ZM4 / CP4) OX=264203 GN=ZMO1609 PE=4 SV=1
ZMO1806	ZMO1806	Q5NLI0	47	LSNLYNDSFGEAPAK(1)R	Maltose O-acetyltransferase OS=Zymomonas mobilis subsp. mobilis (strain ATCC 31821 / ZM4 / CP4) OX=264203 GN=ZMO1806 PE=4 SV=2
	Under Non-fixing condition
acnA	ZMO0543	Q5NQ38	663	AIIVK(1)SFAR	Aconitate hydratase OS=Zymomonas mobilis subsp. mobilis (strain ATCC 31821 / ZM4 / CP4) OX=264203 GN=acnA PE=4 SV=1
adhB	ZMO1596	P0DJA2	160	HVK(1)MAIVDR	Alcohol dehydrogenase 2 OS=Zymomonas mobilis subsp. mobilis (strain ATCC 31821 / ZM4 / CP4) OX=264203 GN=adhB PE=1 SV=1
adk	ZMO0538	Q5NQ43	142	YVCAQCGAGYHDEFK(1)RPHK	Adenylate kinase OS=Zymomonas mobilis subsp. mobilis (strain ATCC 31821 / ZM4 / CP4) OX=264203 GN=adk PE=3 SV=1
ahcY	ZMO0182	Q5NR48	373	EIIVLAK(1)GR	Adenosylhomocysteinase OS=Zymomonas mobilis subsp. mobilis (strain ATCC 31821 / ZM4 / CP4) OX=264203 GN=ahcY PE=3 SV=1
aroA	ZMO1796	Q5NLJ0	28	VHVPGDK(1)SISHR	3-phosphoshikimate 1-carboxyvinyltransferase OS=Zymomonas mobilis subsp. mobilis (strain ATCC 31821 / ZM4 / CP4) OX=264203 GN=aroA PE=3 SV=1
atpA	ZMO0239	Q5NQZ1	261	DNK(1)QHALIVYDDLSK	ATP synthase subunit alpha OS=Zymomonas mobilis subsp. mobilis (strain ATCC 31821 / ZM4 / CP4) OX=264203 GN=atpA PE=3 SV=1
bcbE	ZMO1300	Q5NMY6	222	NIHYNLVEK(1)EK	Putative capsular polysaccharide biosynthesis protein BcbE OS=Zymomonas mobilis subsp. mobilis (strain ATCC 31821 / ZM4 / CP4) OX=264203 GN=bcbE PE=4 SV=1
clpA	ZMO0405	Q5NQH5	212	SK(1)NNPLYVGDPGVGK	ATP-dependent Clp protease ATP-binding subunit clpA OS=Zymomonas mobilis subsp. mobilis (strain ATCC 31821 / ZM4 / CP4) OX=264203 GN=clpA PE=3 SV=1
clpX	ZMO0949	Q5NNY7	96	VLSVAVHNHYK(1)R	ATP-dependent Clp protease ATP-binding subunit ClpX OS=Zymomonas mobilis subsp. mobilis (strain ATCC 31821 / ZM4 / CP4) OX=264203 GN=clpX PE=3 SV=1
cysD	ZMO0005	Q5NRM5	115	HTDIMK(1)TEGLK	Sulfate adenylyltransferase subunit 2 OS=Zymomonas mobilis subsp. mobilis (strain ATCC 31821 / ZM4 / CP4) OX=264203 GN=cysD PE=3 SV=1
cysI	ZMO0008	Q5NRM2	387	VHK(1)GDFR	Sulfite reductase [NADPH] hemoprotein beta-component OS=Zymomonas mobilis subsp. mobilis (strain ATCC 31821 / ZM4 / CP4) OX=264203 GN=cysI PE=3 SV=1
dld	ZMO0256	Q5NQX4	326	HAYDIAAK(1)YGK	Quinone-dependent D-lactate dehydrogenase OS=Zymomonas mobilis subsp. mobilis (strain ATCC 31821 / ZM4 / CP4) OX=264203 GN=dld PE=3 SV=1
dnaK	ZMO0660	Q5NPS6	70	QAVTNSENTIFAVK(1)R	Chaperone protein DnaK OS=Zymomonas mobilis subsp. mobilis (strain ATCC 31821 / ZM4 / CP4) OX=264203 GN=dnaK PE=3 SV=1
eno	ZMO1608	P33675	402	IAK(1)YNQLMR	Enolase OS=Zymomonas mobilis subsp. mobilis (strain ATCC 31821 / ZM4 / CP4) OX=264203 GN=eno PE=1 SV=2
etfB	ZMO1480	Q5NMF6	8	VIVPVK(1)R	Electron transfer flavoprotein alpha/beta-subunit OS=Zymomonas mobilis subsp. mobilis (strain ATCC 31821 / ZM4 / CP4) OX=264203 GN=etfB PE=4 SV=1
exoC	ZMO0339	H2VFN7	125	HNSFFGK(1)DIR	Phosphomannomutase OS=Zymomonas mobilis subsp. mobilis (strain ATCC 31821 / ZM4 / CP4) OX=264203 GN=exoC PE=3 SV=1
exoC	ZMO0339	H2VFN7	307	TGHSLIK(1)TLMK	Phosphomannomutase OS=Zymomonas mobilis subsp. mobilis (strain ATCC 31821 / ZM4 / CP4) OX=264203 GN=exoC PE=3 SV=1
exoC	ZMO0339	H2VFN7	380	K(1)FQVIGEVLGR	Phosphomannomutase OS=Zymomonas mobilis subsp. mobilis (strain ATCC 31821 / ZM4 / CP4) OX=264203 GN=exoC PE=3 SV=1
fhs	ZMO0454	Q5NQC7	369	HAENLAK(1)FGVK	Formate--tetrahydrofolate ligase OS=Zymomonas mobilis subsp. mobilis (strain ATCC 31821 / ZM4 / CP4) OX=264203 GN=fhs PE=3 SV=3
frk	ZMO1719	Q03417	81	SPK(1)WGYITNTPK	Fructokinase OS=Zymomonas mobilis subsp. mobilis (strain ATCC 31821 / ZM4 / CP4) OX=264203 GN=frk PE=3 SV=1
frk	ZMO1719	Q03417	78	K(0.971)SPK(0.029)WGYITNTPK	Fructokinase OS=Zymomonas mobilis subsp. mobilis (strain ATCC 31821 / ZM4 / CP4) OX=264203 GN=frk PE=3 SV=1
ftsA	ZMO0836	Q5NPA0	27	ISALIVEK(1)R	Cell division protein FtsA OS=Zymomonas mobilis subsp. mobilis (strain ATCC 31821 / ZM4 / CP4) OX=264203 GN=ftsA PE=3 SV=1
fusA	ZMO0515	Q5NQ66	345	GTVLNSVK(1)DK	Elongation factor G OS=Zymomonas mobilis subsp. mobilis (strain ATCC 31821 / ZM4 / CP4) OX=264203 GN=fusA PE=3 SV=1
fusA	ZMO0515	Q5NQ66	496	PVEVDYTHK(1)K	Elongation factor G OS=Zymomonas mobilis subsp. mobilis (strain ATCC 31821 / ZM4 / CP4) OX=264203 GN=fusA PE=3 SV=1
gfo	ZMO0689	Q07982	175	AGK(1)HVMCEK	Glucose--fructose oxidoreductase OS=Zymomonas mobilis subsp. mobilis (strain ATCC 31821 / ZM4 / CP4) OX=264203 GN=gfo PE=1 SV=2
glmU	ZMO0498	Q5NQ83	5	TAHK(1)PFSAVILAAGK	Bifunctional protein GlmU OS=Zymomonas mobilis subsp. mobilis (strain ATCC 31821 / ZM4 / CP4) OX=264203 GN=glmU PE=3 SV=2
gltX1	ZMO0900	Q5NP36	396	EWIDILK(1)K	Glutamate--tRNA ligase 1 OS=Zymomonas mobilis subsp. mobilis (strain ATCC 31821 / ZM4 / CP4) OX=264203 GN=gltX1 PE=3 SV=1
groL	ZMO1929	P48220	327	VSITK(1)ENTTIVDGAGDQSTIKDR	60 kDa chaperonin OS=Zymomonas mobilis subsp. mobilis (strain ATCC 31821 / ZM4 / CP4) OX=264203 GN=groL PE=3 SV=2
guaA	ZMO1267	Q5NN19	137	VGEK(1)HQVWMSHADR	GMP synthase [glutamine-hydrolyzing] OS=Zymomonas mobilis subsp. mobilis (strain ATCC 31821 / ZM4 / CP4) OX=264203 GN=guaA PE=3 SV=1
hemE	ZMO1998	Q5NKY8	248	HPNIPIIGFPK(1)GAASR	Uroporphyrinogen decarboxylase OS=Zymomonas mobilis subsp. mobilis (strain ATCC 31821 / ZM4 / CP4) OX=264203 GN=hemE PE=3 SV=2
hemF	ZMO0951	Q5NNY5	165	TICDK(1)HHPDYYSR	Coproporphyrinogen oxidase OS=Zymomonas mobilis subsp. mobilis (strain ATCC 31821 / ZM4 / CP4) OX=264203 GN=hemF PE=3 SV=2
hisG	ZMO1550	Q9RH04	125	VATK(1)YPHLTHR	ATP phosphoribosyltransferase OS=Zymomonas mobilis subsp. mobilis (strain ATCC 31821 / ZM4 / CP4) OX=264203 GN=hisG PE=3 SV=2
hisS	ZMO1508	Q5NMC8	29	FNHVVNK(1)FDEIRK	Histidine--tRNA ligase OS=Zymomonas mobilis subsp. mobilis (strain ATCC 31821 / ZM4 / CP4) OX=264203 GN=hisS PE=3 SV=2
hpnC	ZMO0869	Q5NP67	157	FVLDVHK(1)ESR	Hydroxysqualene synthase OS=Zymomonas mobilis subsp. mobilis (strain ATCC 31821 / ZM4 / CP4) OX=264203 GN=hpnC PE=1 SV=1
hslU	ZMO0247	Q5NQY3	81	LANAPFIK(1)VEATK	Heat shock protein ATPase subunit HslU OS=Zymomonas mobilis subsp. mobilis (strain ATCC 31821 / ZM4 / CP4) OX=264203 GN=hslU PE=3 SV=1
hslU	ZMO0247	Q5NQY3	86	VEATK(1)FTEVGYVGR	Heat shock protein ATPase subunit HslU OS=Zymomonas mobilis subsp. mobilis (strain ATCC 31821 / ZM4 / CP4) OX=264203 GN=hslU PE=3 SV=1
ileS	ZMO0323	Q5NQQ7	547	ANHQLFLGDK(1)YR	Isoleucine--tRNA ligase OS=Zymomonas mobilis subsp. mobilis (strain ATCC 31821 / ZM4 / CP4) OX=264203 GN=ileS PE=3 SV=1
katE	ZMO0918	Q5NP18	437	LMKEDEK(1)AR	Catalase OS=Zymomonas mobilis subsp. mobilis (strain ATCC 31821 / ZM4 / CP4) OX=264203 GN=katE PE=3 SV=1
mdoD	ZMO0905	Q5NP31	43	FGK(1)AQNFSWK	Glucan biosynthesis protein MdoD OS=Zymomonas mobilis subsp. mobilis (strain ATCC 31821 / ZM4 / CP4) OX=264203 GN=mdoD PE=3 SV=1
mreB	ZMO0355	Q5NQM5	97	HFIQK(1)VHGGK	Cell shape-determining protein MreB OS=Zymomonas mobilis subsp. mobilis (strain ATCC 31821 / ZM4 / CP4) OX=264203 GN=mreB PE=3 SV=1
pdc	ZMO1360	P06672	219	VAVLVGSK(1)LR	Pyruvate decarboxylase OS=Zymomonas mobilis subsp. mobilis (strain ATCC 31821 / ZM4 / CP4) OX=264203 GN=pdc PE=1 SV=1
pdxJ	ZMO1708	Q5NLS8	98	PHAVCLVPEK(1)R	Pyridoxine 5'-phosphate synthase OS=Zymomonas mobilis subsp. mobilis (strain ATCC 31821 / ZM4 / CP4) OX=264203 GN=pdxJ PE=3 SV=1
pgi	ZMO1212	P28718	185	FNPHK(1)TLIAVASK	Glucose-6-phosphate isomerase OS=Zymomonas mobilis subsp. mobilis (strain ATCC 31821 / ZM4 / CP4) OX=264203 GN=pgi PE=3 SV=1
pgk	ZMO0178	P09404	271	IHLPSDVVVAK(1)EFK	Phosphoglycerate kinase OS=Zymomonas mobilis subsp. mobilis (strain ATCC 31821 / ZM4 / CP4) OX=264203 GN=pgk PE=3 SV=1
pgk	ZMO0178	P09404	244	SLCEHELK(1)DTVK	Phosphoglycerate kinase OS=Zymomonas mobilis subsp. mobilis (strain ATCC 31821 / ZM4 / CP4) OX=264203 GN=pgk PE=3 SV=1
phoC	ZMO0130	P14924	152	RPFVDTDQPICTEK(1)DR	Acid phosphatase OS=Zymomonas mobilis subsp. mobilis (strain ATCC 31821 / ZM4 / CP4) OX=264203 GN=phoC PE=3 SV=2
ppk	ZMO0712	Q5NPM4	445	THAK(1)VSMVVR	Polyphosphate kinase OS=Zymomonas mobilis subsp. mobilis (strain ATCC 31821 / ZM4 / CP4) OX=264203 GN=ppk PE=3 SV=1
proC2	ZMO1303	Q5NMY3	119	HFFPK(1)AK	Pyrroline-5-carboxylate reductase OS=Zymomonas mobilis subsp. mobilis (strain ATCC 31821 / ZM4 / CP4) OX=264203 GN=proC2 PE=3 SV=1
prs	ZMO1519	Q5NMB7	191	RLDNAPLAIVDK(1)R	Ribose-phosphate pyrophosphokinase OS=Zymomonas mobilis subsp. mobilis (strain ATCC 31821 / ZM4 / CP4) OX=264203 GN=prs PE=3 SV=1
pstB	ZMO1050	Q5NNN6	154	LHFNK(1)SR	Phosphate import ATP-binding protein PstB OS=Zymomonas mobilis subsp. mobilis (strain ATCC 31821 / ZM4 / CP4) OX=264203 GN=pstB PE=3 SV=2
purF	ZMO1557	Q5NM79	392	GTTSVK(1)IIR	Amidophosphoribosyltransferase OS=Zymomonas mobilis subsp. mobilis (strain ATCC 31821 / ZM4 / CP4) OX=264203 GN=purF PE=3 SV=1
purH	ZMO0027	Q5NRK3	139	SAAK(1)NHDHVTIVTDPK	Bifunctional purine biosynthesis protein PurH OS=Zymomonas mobilis subsp. mobilis (strain ATCC 31821 / ZM4 / CP4) OX=264203 GN=purH PE=3 SV=1
purH	ZMO0027	Q5NRK3	73	TLHPK(1)VHGGLLAVR	Bifunctional purine biosynthesis protein PurH OS=Zymomonas mobilis subsp. mobilis (strain ATCC 31821 / ZM4 / CP4) OX=264203 GN=purH PE=3 SV=1
purL	ZMO0820	Q9REQ6	350	VTDSK(1)HMVLTWK	Phosphoribosylformylglycinamidine synthase subunit PurL OS=Zymomonas mobilis subsp. mobilis (strain ATCC 31821 / ZM4 / CP4) OX=264203 GN=purL PE=3 SV=2
pyk	ZMO0152	Q5NR78	386	AIIVFTETGK(1)TAQR	Pyruvate kinase OS=Zymomonas mobilis subsp. mobilis (strain ATCC 31821 / ZM4 / CP4) OX=264203 GN=pyk PE=3 SV=1
pyk	ZMO0152	Q5NR78	182	K(1)DLDFALQEK	Pyruvate kinase OS=Zymomonas mobilis subsp. mobilis (strain ATCC 31821 / ZM4 / CP4) OX=264203 GN=pyk PE=3 SV=1
pyk	ZMO0152	Q5NR78	51	INMSHGTHDEK(1)K	Pyruvate kinase OS=Zymomonas mobilis subsp. mobilis (strain ATCC 31821 / ZM4 / CP4) OX=264203 GN=pyk PE=3 SV=1
pyrC1	ZMO0792	Q5NPE4	223	IHFAQLTTK(1)K	Dihydroorotase OS=Zymomonas mobilis subsp. mobilis (strain ATCC 31821 / ZM4 / CP4) OX=264203 GN=pyrC1 PE=4 SV=1
rho	ZMO1996	Q5NKZ0	184	VGK(1)TVLLQNIAR	Transcription termination factor Rho OS=Zymomonas mobilis subsp. mobilis (strain ATCC 31821 / ZM4 / CP4) OX=264203 GN=rho PE=3 SV=1
rnc	ZMO1375	Q9Z5U2	179	HPK(1)SALQEWAAAHNR	Ribonuclease 3 OS=Zymomonas mobilis subsp. mobilis (strain ATCC 31821 / ZM4 / CP4) OX=264203 GN=rnc PE=3 SV=3
rnd1	ZMO0278	Q5NQV2	79	LK(1)IYHFGR	3'-5' exonuclease OS=Zymomonas mobilis subsp. mobilis (strain ATCC 31821 / ZM4 / CP4) OX=264203 GN=rnd1 PE=4 SV=2
rplC	ZMO0517	Q5NQ64	71	GHFAK(1)AEVELK	50S ribosomal protein L3 OS=Zymomonas mobilis subsp. mobilis (strain ATCC 31821 / ZM4 / CP4) OX=264203 GN=rplC PE=3 SV=1
rplD	ZMO0518	Q5NQ63	87	SPIFIGGGK(1)AHGAR	50S ribosomal protein L4 OS=Zymomonas mobilis subsp. mobilis (strain ATCC 31821 / ZM4 / CP4) OX=264203 GN=rplD PE=3 SV=1
rplD	ZMO0518	Q5NQ63	12	VEVQSLDASK(1)K	50S ribosomal protein L4 OS=Zymomonas mobilis subsp. mobilis (strain ATCC 31821 / ZM4 / CP4) OX=264203 GN=rplD PE=3 SV=1
rplQ	ZMO0542	Q5NQ39	40	HEQIITTLAK(1)AR	50S ribosomal protein L17 OS=Zymomonas mobilis subsp. mobilis (strain ATCC 31821 / ZM4 / CP4) OX=264203 GN=rplQ PE=3 SV=1
rpmI	ZMO1516	Q5NMC0	39	LISHNAK(1)YIR	50S ribosomal protein L35 OS=Zymomonas mobilis subsp. mobilis (strain ATCC 31821 / ZM4 / CP4) OX=264203 GN=rpmI PE=3 SV=1
rpoB	ZMO0731	Q5NPK5	190	THSSGK(1)FLFAAR	DNA-directed RNA polymerase subunit beta OS=Zymomonas mobilis subsp. mobilis (strain ATCC 31821 / ZM4 / CP4) OX=264203 GN=rpoB PE=3 SV=1
rpoB	ZMO0731	Q5NPK5	1093	VFVAVK(1)R	DNA-directed RNA polymerase subunit beta OS=Zymomonas mobilis subsp. mobilis (strain ATCC 31821 / ZM4 / CP4) OX=264203 GN=rpoB PE=3 SV=1
rpoB	ZMO0731	Q5NPK5	1347	TK(1)VYEAIVK	DNA-directed RNA polymerase subunit beta OS=Zymomonas mobilis subsp. mobilis (strain ATCC 31821 / ZM4 / CP4) OX=264203 GN=rpoB PE=3 SV=1
rpoC	ZMO0732	Q5NPK4	371	LHQCGLPK(1)K	DNA-directed RNA polymerase subunit beta' OS=Zymomonas mobilis subsp. mobilis (strain ATCC 31821 / ZM4 / CP4) OX=264203 GN=rpoC PE=3 SV=2
rpoH	ZMO0749	P50512	138	K(1)LFFNLR	RNA polymerase sigma factor RpoH OS=Zymomonas mobilis subsp. mobilis (strain ATCC 31821 / ZM4 / CP4) OX=264203 GN=rpoH PE=3 SV=2
rpsO	ZMO0550	Q5NQ31	44	IVNLTEHFK(1)THAK	30S ribosomal protein S15 OS=Zymomonas mobilis subsp. mobilis (strain ATCC 31821 / ZM4 / CP4) OX=264203 GN=rpsO PE=3 SV=1
rpsQ	ZMO0525	Q5NQ56	41	K(1)YHAHDEQNAYHEGETVR	30S ribosomal protein S17 OS=Zymomonas mobilis subsp. mobilis (strain ATCC 31821 / ZM4 / CP4) OX=264203 GN=rpsQ PE=3 SV=1
sacB	ZMO0374	P0DJA3	77	TK(1)YGWHNR	Levansucrase OS=Zymomonas mobilis subsp. mobilis (strain ATCC 31821 / ZM4 / CP4) OX=264203 GN=sacB PE=1 SV=1
secA	ZMO0924	Q5NP12	924	HCHGAFDSK(1)N	Protein translocase subunit SecA OS=Zymomonas mobilis subsp. mobilis (strain ATCC 31821 / ZM4 / CP4) OX=264203 GN=secA PE=3 SV=2
sucD	ZMO0567	Q5NQ14	293	IGHTLLNLLK(1)K	Succinate--CoA ligase [ADP-forming] subunit alpha OS=Zymomonas mobilis subsp. mobilis (strain ATCC 31821 / ZM4 / CP4) OX=264203 GN=sucD PE=3 SV=2
thiC	ZMO0172	Q5NR58	136	AGANVTQMHYAK(1)K	Phosphomethylpyrimidine synthase OS=Zymomonas mobilis subsp. mobilis (strain ATCC 31821 / ZM4 / CP4) OX=264203 GN=thiC PE=3 SV=1
thrS	ZMO0765	Q5NPH1	610	EHSLTK(1)VPNILVVGK	Threonine--tRNA ligase OS=Zymomonas mobilis subsp. mobilis (strain ATCC 31821 / ZM4 / CP4) OX=264203 GN=thrS PE=3 SV=1
trpR	ZMO1335	Q9XBR5	53	NHFK(1)IDQK	NAD(P)H dehydrogenase (quinone) OS=Zymomonas mobilis subsp. mobilis (strain ATCC 31821 / ZM4 / CP4) OX=264203 GN=trpR PE=3 SV=2
ZMO0090	ZMO0090	Q5NRE0	204	K(0.842)TGK(0.158)SYEEAAADFTK	Short-chain dehydrogenase/reductase SDR OS=Zymomonas mobilis subsp. mobilis (strain ATCC 31821 / ZM4 / CP4) OX=264203 GN=ZMO0090 PE=3 SV=1
ZMO0263	ZMO0263	Q5NQW7	95	VK(1)GDYQNANK	Uncharacterized protein OS=Zymomonas mobilis subsp. mobilis (strain ATCC 31821 / ZM4 / CP4) OX=264203 GN=ZMO0263 PE=4 SV=1
ZMO0286	ZMO0286	Q5NQU4	188	AIAAAK(1)SR	DUF541 domain-containing protein OS=Zymomonas mobilis subsp. mobilis (strain ATCC 31821 / ZM4 / CP4) OX=264203 GN=ZMO0286 PE=4 SV=2
ZMO0444	ZMO0444	Q5NQD7	147	VLK(1)FSQQSTGFTR	Lipolytic protein G-D-S-L family OS=Zymomonas mobilis subsp. mobilis (strain ATCC 31821 / ZM4 / CP4) OX=264203 GN=ZMO0444 PE=4 SV=1
ZMO0467	ZMO0467	Q5NQB4	495	HSEMVEK(1)SR	Peptidylprolyl isomerase OS=Zymomonas mobilis subsp. mobilis (strain ATCC 31821 / ZM4 / CP4) OX=264203 GN=ZMO0467 PE=4 SV=2
ZMO0571	ZMO0571	Q5NQ10	180	SFK(1)LSAWQR	Binding-protein-dependent transport systems inner membrane component OS=Zymomonas mobilis subsp. mobilis (strain ATCC 31821 / ZM4 / CP4) OX=264203 GN=ZMO0571 PE=3 SV=2
ZMO0722	ZMO0722	Q5NPL4	256	TYNK(1)WQR	Endothelin-converting enzyme 1 OS=Zymomonas mobilis subsp. mobilis (strain ATCC 31821 / ZM4 / CP4) OX=264203 GN=ZMO0722 PE=4 SV=1
ZMO0994	ZMO0994	Q5NNU2	109	TK(1)SSAETATDNAGHTIAR	Uncharacterized protein OS=Zymomonas mobilis subsp. mobilis (strain ATCC 31821 / ZM4 / CP4) OX=264203 GN=ZMO0994 PE=4 SV=2
ZMO0994	ZMO0994	Q5NNU2	140	AGDAIENTTDK(1)AGTGIK	Uncharacterized protein OS=Zymomonas mobilis subsp. mobilis (strain ATCC 31821 / ZM4 / CP4) OX=264203 GN=ZMO0994 PE=4 SV=2
ZMO0994	ZMO0994	Q5NNU2	96	TTDK(1)SGDALDK	Uncharacterized protein OS=Zymomonas mobilis subsp. mobilis (strain ATCC 31821 / ZM4 / CP4) OX=264203 GN=ZMO0994 PE=4 SV=2
ZMO1034	ZMO1034	Q5NNQ2	89	NQCQAMMAK(1)FK	Calcium-binding EF-hand-containing protein OS=Zymomonas mobilis subsp. mobilis (strain ATCC 31821 / ZM4 / CP4) OX=264203 GN=ZMO1034 PE=4 SV=1
ZMO1422	ZMO1422	Q5NML4	697	ITK(1)ADIIR	Peptidase M16 domain protein OS=Zymomonas mobilis subsp. mobilis (strain ATCC 31821 / ZM4 / CP4) OX=264203 GN=ZMO1422 PE=4 SV=1
ZMO1422	ZMO1422	Q5NML4	816	ESK(1)GWSYGVHSR	Peptidase M16 domain protein OS=Zymomonas mobilis subsp. mobilis (strain ATCC 31821 / ZM4 / CP4) OX=264203 GN=ZMO1422 PE=4 SV=1
ZMO1485	ZMO1485	Q5NMF1	361	RK(1)TELEVYGR	Deoxyguanosinetriphosphate triphosphohydrolase OS=Zymomonas mobilis subsp. mobilis (strain ATCC 31821 / ZM4 / CP4) OX=264203 GN=ZMO1485 PE=4 SV=1
ZMO1576	ZMO1576	Q5NM60	134	SQK(1)FGHIINVSSVAGHK	Short-chain dehydrogenase/reductase SDR OS=Zymomonas mobilis subsp. mobilis (strain ATCC 31821 / ZM4 / CP4) OX=264203 GN=ZMO1576 PE=3 SV=1
ZMO1609	ZMO1609	Q5NM27	33	ATHEAK(1)HEGHHIGQQISETASHLAEK	Uncharacterized protein OS=Zymomonas mobilis subsp. mobilis (strain ATCC 31821 / ZM4 / CP4) OX=264203 GN=ZMO1609 PE=4 SV=1
ZMO1652	ZMO1652	Q5NLY4	237	FVCATECIAHPK(1)FK	2-nitropropane dioxygenase NPD OS=Zymomonas mobilis subsp. mobilis (strain ATCC 31821 / ZM4 / CP4) OX=264203 GN=ZMO1652 PE=4 SV=2
ZMO1657	ZMO1657	Q5NLX9	257	SFISK(1)YPSHSR	Uncharacterized protein OS=Zymomonas mobilis subsp. mobilis (strain ATCC 31821 / ZM4 / CP4) OX=264203 GN=ZMO1657 PE=4 SV=1
ZMO2015	ZMO2015	D2N0W7	177	STQVK(1)NICVLTMTK	Uncharacterized protein OS=Zymomonas mobilis subsp. mobilis (strain ATCC 31821 / ZM4 / CP4) OX=264203 GN=ZMO2015 PE=4 SV=1
adk	ZMO0538	Q5NQ43	78	LDK(0.002)PDTK(0.998)NGVIFDGFPR	Adenylate kinase OS=Zymomonas mobilis subsp. mobilis (strain ATCC 31821 / ZM4 / CP4) OX=264203 GN=adk PE=3 SV=1
atpG	ZMO0240	Q5NQZ0	142	TIHETK(1)REETSPVTFENAQK	ATP synthase gamma chain OS=Zymomonas mobilis subsp. mobilis (strain ATCC 31821 / ZM4 / CP4) OX=264203 GN=atpG PE=3 SV=1
cbbF1	ZMO0329	Q5NQQ1	58	SENTIYEILK(1)HAR	Inositol-1-monophosphatase OS=Zymomonas mobilis subsp. mobilis (strain ATCC 31821 / ZM4 / CP4) OX=264203 GN=cbbF1 PE=3 SV=1
clcA	ZMO0841	Q5NP95	417	TASK(1)SVISHLGG	Chloride channel core OS=Zymomonas mobilis subsp. mobilis (strain ATCC 31821 / ZM4 / CP4) OX=264203 GN=clcA PE=4 SV=1
cysD	ZMO0005	Q5NRM5	109	NPEGEALGINPFIHGSAK(1)HTDIMK	Sulfate adenylyltransferase subunit 2 OS=Zymomonas mobilis subsp. mobilis (strain ATCC 31821 / ZM4 / CP4) OX=264203 GN=cysD PE=3 SV=1
cysG2	ZMO1271	Q5NN15	90	TAQAISVCSESEGEK(1)NER	Siroheme synthase CysG OS=Zymomonas mobilis subsp. mobilis (strain ATCC 31821 / ZM4 / CP4) OX=264203 GN=cysG2 PE=3 SV=1
dut	ZMO1191	Q9X3X5	72	SGLALK(1)HGIACPNAPGTIDSDYRGEVK	Deoxyuridine 5'-triphosphate nucleotidohydrolase OS=Zymomonas mobilis subsp. mobilis (strain ATCC 31821 / ZM4 / CP4) OX=264203 GN=dut PE=3 SV=3
etfA	ZMO1479	Q5NMF7	142	RPIYAGNAIATVQSADSK(1)K	Electron transfer flavoprotein alpha subunit OS=Zymomonas mobilis subsp. mobilis (strain ATCC 31821 / ZM4 / CP4) OX=264203 GN=etfA PE=4 SV=1
fur	ZMO1411	Q5NMM5	13	QINIETLCAQK(1)GLR	Ferric uptake regulation protein OS=Zymomonas mobilis subsp. mobilis (strain ATCC 31821 / ZM4 / CP4) OX=264203 GN=fur PE=3 SV=1
fusA	ZMO0515	Q5NQ66	337	LTK(1)GTVLNSVK	Elongation factor G OS=Zymomonas mobilis subsp. mobilis (strain ATCC 31821 / ZM4 / CP4) OX=264203 GN=fusA PE=3 SV=1
hfq	ZMO0347	Q5NQN3	148	HAVSTVQPVK(1)SVDLTMTER	RNA-binding protein Hfq OS=Zymomonas mobilis subsp. mobilis (strain ATCC 31821 / ZM4 / CP4) OX=264203 GN=hfq PE=3 SV=1
hisC	ZMO0421	P34037	223	TFSK(1)IYGLAAER	Histidinol-phosphate aminotransferase OS=Zymomonas mobilis subsp. mobilis (strain ATCC 31821 / ZM4 / CP4) OX=264203 GN=hisC PE=1 SV=3
hisZ	ZMO1686	Q5NLV0	241	LEALK(1)TIR	ATP phosphoribosyltransferase regulatory subunit HisZ OS=Zymomonas mobilis subsp. mobilis (strain ATCC 31821 / ZM4 / CP4) OX=264203 GN=hisZ PE=4 SV=1
hpnH	ZMO0874	Q5NP62	182	TAK(1)FFDR	Hopanoid biosynthesis associated radical SAM protein HpnH OS=Zymomonas mobilis subsp. mobilis (strain ATCC 31821 / ZM4 / CP4) OX=264203 GN=hpnH PE=4 SV=1
ilvC	ZMO1141	Q9X5F8	18	K(1)IAILGYGSQGHAHAQNLR	Ketol-acid reductoisomerase (NADP(+)) OS=Zymomonas mobilis subsp. mobilis (strain ATCC 31821 / ZM4 / CP4) OX=264203 GN=ilvC PE=3 SV=1
kdsA	ZMO1488	Q5NME8	89	ILEK(1)VQR	2-dehydro-3-deoxyphosphooctonate aldolase OS=Zymomonas mobilis subsp. mobilis (strain ATCC 31821 / ZM4 / CP4) OX=264203 GN=kdsA PE=3 SV=1
leuS	ZMO1435	Q5NMK1	720	AIAK(1)IHDLVNAIEK	Leucine--tRNA ligase OS=Zymomonas mobilis subsp. mobilis (strain ATCC 31821 / ZM4 / CP4) OX=264203 GN=leuS PE=3 SV=1
lpd	ZMO0512	P50970	137	ILEAK(1)DIIIATGAR	Dihydrolipoyl dehydrogenase OS=Zymomonas mobilis subsp. mobilis (strain ATCC 31821 / ZM4 / CP4) OX=264203 GN=lpd PE=3 SV=3
lysA	ZMO1768	Q9Z661	164	INPDVDPHTHAK(1)IATGK	Diaminopimelate decarboxylase OS=Zymomonas mobilis subsp. mobilis (strain ATCC 31821 / ZM4 / CP4) OX=264203 GN=lysA PE=3 SV=1
lysC	ZMO1653	Q5NLY3	374	SHPGVAATMFDALAK(1)R	Aspartokinase OS=Zymomonas mobilis subsp. mobilis (strain ATCC 31821 / ZM4 / CP4) OX=264203 GN=lysC PE=3 SV=1
mro	ZMO0889	Q5NP47	305	LAAQIFDPK(1)TGR	Aldose 1-epimerase OS=Zymomonas mobilis subsp. mobilis (strain ATCC 31821 / ZM4 / CP4) OX=264203 GN=mro PE=3 SV=1
ndh	ZMO1113	Q5NNH3	90	K(1)NHEIILEPLVDEEGHK	FAD-dependent pyridine nucleotide-disulfide oxidoreductase OS=Zymomonas mobilis subsp. mobilis (strain ATCC 31821 / ZM4 / CP4) OX=264203 GN=ndh PE=4 SV=1
pdhC	ZMO0510	O66119	155	ASPLAK(1)R	Dihydrolipoyllysine-residue acetyltransferase component of pyruvate dehydrogenase complex OS=Zymomonas mobilis subsp. mobilis (strain ATCC 31821 / ZM4 / CP4) OX=264203 GN=pdhC PE=3 SV=2
proC1	ZMO0311	Q5NQR9	261	ELHDNYGITTFAK(1)PK	Pyrroline-5-carboxylate reductase OS=Zymomonas mobilis subsp. mobilis (strain ATCC 31821 / ZM4 / CP4) OX=264203 GN=proC1 PE=3 SV=1
pyk	ZMO0152	Q5NR78	125	ALDK(1)GHR	Pyruvate kinase OS=Zymomonas mobilis subsp. mobilis (strain ATCC 31821 / ZM4 / CP4) OX=264203 GN=pyk PE=3 SV=1
ribA	ZMO1698	Q5NLT8	356	IKPNPHNQAYLETK(1)R	GTP cyclohydrolase-2 OS=Zymomonas mobilis subsp. mobilis (strain ATCC 31821 / ZM4 / CP4) OX=264203 GN=ribA PE=3 SV=2
rmuC	ZMO0814	Q9REQ3	383	IAK(1)VDAHMR	DNA recombination protein RmuC homolog OS=Zymomonas mobilis subsp. mobilis (strain ATCC 31821 / ZM4 / CP4) OX=264203 GN=rmuC PE=3 SV=2
rne	ZMO0193	Q5NR37	893	DSDAAPVSDSK(0.999)EEAEK(0.001)PAPR	Ribonuclease E OS=Zymomonas mobilis subsp. mobilis (strain ATCC 31821 / ZM4 / CP4) OX=264203 GN=rne PE=3 SV=1
rplC	ZMO0517	Q5NQ64	41	NK(1)DQDGYVAVQLGAGSAK	50S ribosomal protein L3 OS=Zymomonas mobilis subsp. mobilis (strain ATCC 31821 / ZM4 / CP4) OX=264203 GN=rplC PE=3 SV=1
rpmA	ZMO0209	Q5NR21	55	NVGMGK(1)DHTLFATAEGR	50S ribosomal protein L27 OS=Zymomonas mobilis subsp. mobilis (strain ATCC 31821 / ZM4 / CP4) OX=264203 GN=rpmA PE=3 SV=1
sod	ZMO1060	Q5NNM6	38	SYVDK(1)VNSWVDEK	Superoxide dismutase OS=Zymomonas mobilis subsp. mobilis (strain ATCC 31821 / ZM4 / CP4) OX=264203 GN=sod PE=3 SV=1
tgt	ZMO0363	P28720	125	QSEEGVTFK(1)SHLDGSR	Queuine tRNA-ribosyltransferase OS=Zymomonas mobilis subsp. mobilis (strain ATCC 31821 / ZM4 / CP4) OX=264203 GN=tgt PE=1 SV=4
thiC	ZMO0172	Q5NR58	507	LAAHAADLAK(1)GHPTAHFR	Phosphomethylpyrimidine synthase OS=Zymomonas mobilis subsp. mobilis (strain ATCC 31821 / ZM4 / CP4) OX=264203 GN=thiC PE=3 SV=1
truA	ZMO0810	Q9REQ0	169	SPVK(1)TLDHLDVR	tRNA pseudouridine synthase A OS=Zymomonas mobilis subsp. mobilis (strain ATCC 31821 / ZM4 / CP4) OX=264203 GN=truA PE=3 SV=2
tsf	ZMO1155	Q9X5E8	44	AK(1)GLAAAAK	Elongation factor Ts OS=Zymomonas mobilis subsp. mobilis (strain ATCC 31821 / ZM4 / CP4) OX=264203 GN=tsf PE=3 SV=2
ZMO0122	ZMO0122	Q5NRA8	74	HDQLK(1)EMVSSK	Uncharacterized protein OS=Zymomonas mobilis subsp. mobilis (strain ATCC 31821 / ZM4 / CP4) OX=264203 GN=ZMO0122 PE=4 SV=2
ZMO0142	ZMO0142	Q5NR88	83	WPPLIK(1)AHPDIR	Pyridoxal phosphate homeostasis protein OS=Zymomonas mobilis subsp. mobilis (strain ATCC 31821 / ZM4 / CP4) OX=264203 GN=ZMO0142 PE=3 SV=2
ZMO0150	ZMO0150	Q5NR80	42	K(1)LK(1)IPLGPPEK	GCN5-related N-acetyltransferase OS=Zymomonas mobilis subsp. mobilis (strain ATCC 31821 / ZM4 / CP4) OX=264203 GN=ZMO0150 PE=4 SV=1
ZMO0756	ZMO0756	Q5NPI0	202	NNVAK(1)ALFYK	TPR repeat-containing protein OS=Zymomonas mobilis subsp. mobilis (strain ATCC 31821 / ZM4 / CP4) OX=264203 GN=ZMO0756 PE=4 SV=2
ZMO1013	ZMO1013	Q5NNS3	129	VSSNIVTFK(1)SLSPR	dTTP/UTP pyrophosphatase OS=Zymomonas mobilis subsp. mobilis (strain ATCC 31821 / ZM4 / CP4) OX=264203 GN=ZMO1013 PE=3 SV=1
ZMO1105	ZMO1105	Q5NNI1	45	GQHDPHLLK(1)NAYQR	Histidine kinase OS=Zymomonas mobilis subsp. mobilis (strain ATCC 31821 / ZM4 / CP4) OX=264203 GN=ZMO1105 PE=4 SV=2
ZMO1611	ZMO1611	Q5NM25	6	SLVK(1)SGVQAGK	Uncharacterized protein OS=Zymomonas mobilis subsp. mobilis (strain ATCC 31821 / ZM4 / CP4) OX=264203 GN=ZMO1611 PE=4 SV=1
ZMO1652	ZMO1652	Q5NLY4	26	ILEQGHQK(1)LDR	2-nitropropane dioxygenase NPD OS=Zymomonas mobilis subsp. mobilis (strain ATCC 31821 / ZM4 / CP4) OX=264203 GN=ZMO1652 PE=4 SV=2
ZMO1673	ZMO1673	Q5NLW3	90	VNCFVALDK(1)SIR	Aldo/keto reductase OS=Zymomonas mobilis subsp. mobilis (strain ATCC 31821 / ZM4 / CP4) OX=264203 GN=ZMO1673 PE=4 SV=1
ZMO1717	ZMO1717	Q5NLR9	48	HATTDLK(1)VFDVK	TonB family protein OS=Zymomonas mobilis subsp. mobilis (strain ATCC 31821 / ZM4 / CP4) OX=264203 GN=ZMO1717 PE=4 SV=1
ZMO1934	ZMO1934	Q5NL52	64	LINK(1)LGYAPSR	N-6 DNA methylase OS=Zymomonas mobilis subsp. mobilis (strain ATCC 31821 / ZM4 / CP4) OX=264203 GN=ZMO1934 PE=4 SV=1
